# Supplementary material for: Extracellular vesicles mediate stem cell signaling and systemic RNAi in planarians
Source: Sci Adv. 2026 Feb 6;12(6):eady1461. doi: 10.1126/sciadv.ady1461 (PMC12880550; doi:10.1126/sciadv.ady1461)
Supplement: Supplementary file 2 — Tables S1 to S6 [file sciadv.ady1461_tables_s1_to_s6.zip]

Archive with 6 entries (6 files):
- ady1461_table_s1.xlsx
- ady1461_table_s2.xlsx
- ady1461_table_s3.xlsx
- ady1461_table_s4.xlsx
- ady1461_table_s5.xlsx
- ady1461_table_s6.xlsx
