# Supplementary material for: Extracellular vesicles mediate stem cell signaling and systemic RNAi in planarians
Source: Sci Adv. 2026 Feb 6;12(6):eady1461. doi: 10.1126/sciadv.ady1461 (PMC12880550; doi:10.1126/sciadv.ady1461)
Supplement: Supplementary file 2 — Tables S1 to S6 [file sciadv.ady1461_tables_s1_to_s6.zip › ady1461_table_s1.xlsx]

## Sheet: fig3B
protein_id	gene_id	gene_description	log2FC	qvalue	group
h1SMcT0000009.1;h1SMcT0000009.2	Rassf1	Ras association domain-containing protein 1: UNIPROT	0.169365	0.0728273	NA
h1SMcT0000011.1	h1SMcT0000011.1	LRRNT_2 domain-containing protein: OMA	0.354972	0.00222513	NA
h1SMcT0000014.1	h1SMcT0000014.1	ArfGAP with FG repeats 1: OMA	0.200462	0.0504585	NA
h1SMcT0000019.2	h1SMcT0000019.2	Protein kinase domain-containing protein: OMA	0.435347	9.17e-06	NA
h1SMcT0000023.1;h1SMcT0000023.2;h1SMcT0000023.3	MAP4K3	mitogen-activated protein kinase kinase kinase kinase 3: OMA	-0.0618918	0.395956	NA
h1SMcT0000025.1;h1SMcT0000025.2;h1SMcT0000025.3	CAMK2D	calcium/calmodulin dependent protein kinase II delta: OMA	-0.886703	1.31e-08	NA
h1SMcT0000032.3	h1SMcT0000032.3	TSC22 domain family member 2: OMA	-1.26782	4.57e-15	Large EVs
h1SMcT0000032.4	h1SMcT0000032.4	FERM domain containing 4A: OMA	-0.391907	0.000637753	NA
h1SMcT0000033.1	h1SMcT0000033.1		0.220957	0.353622	NA
h1SMcT0000034.1;h1SMcT0000034.2	h1SMcT0000034.1		0.148028	0.103828	NA
h1SMcT0000050.1	RSPH6A	radial spoke head 6 homolog A: OMA	-0.143834	0.0157626	NA
h1SMcT0000067.1;h1SMcT0000067.2	ATP8A1	ATPase phospholipid transporting 8A1: OMA	0.572912	1.46e-08	NA
h1SMcT0000078.1	DRG1	developmentally regulated GTP binding protein 1: OMA	0.185895	0.0819426	NA
h1SMcT0000090.1	TRAF6	TNF receptor-associated factor 6: UNIPROT	0.0597601	0.706237	NA
h1SMcT0000102.1	h1SMcT0000102.1		0.343153	0.000723294	NA
h1SMcT0000106.2;h1SMcT0000106.3	TKT	transketolase: OMA	0.119098	0.0240596	NA
h1SMcT0000108.2	ATP6V1E1	ATPase H+ transporting V1 subunit E1: OMA	0.683539	3.37e-08	NA
h1SMcT0000128.1	CFAP43	cilia and flagella associated protein 43: OMA	-0.0470262	0.217754	NA
h1SMcT0000138.11;h1SMcT0000138.14	h1SMcT0000138.11	SCP domain-containing protein: OMA	-0.396931	7.41e-07	NA
h1SMcT0000150.1	RAB2B	RAB2B, member RAS oncogene family: OMA	1.01584	9.86e-10	Small EVs
h1SMcT0000163.1;h1SMcT0000163.2	CG15602	transcript_id=FBtr0340114: OMA	0.583186	1.48e-06	NA
h1SMcT0000164.2;h1SMcT0000164.3	ST13	ST13 Hsp70 interacting protein: OMA	0.288903	0.00188405	NA
h1SMcT0000174.2	KIF2C	kinesin family member 2C: OMA	0.0720049	0.250383	NA
h1SMcT0000185.1	h1SMcT0000185.1	RAB42 member RAS oncogene family a: OMA	0.134933	0.156912	NA
h1SMcT0000195.1	Ctl2	Choline transporter-like 2; transcript_id=FBtr0085371: OMA	0.664878	0.00114364	NA
h1SMcT0000202.1	gelsolin	Gelsolin-like protein 2: UNIPROT	0.129458	0.0574163	NA
h1SMcT0000203.2	AM	Gelsolin-like protein 1: UNIPROT	0.296811	0.000972676	NA
h1SMcT0000204.1	gelsolin	Gelsolin-like protein 2: UNIPROT	0.225796	0.000386902	NA
h1SMcT0000205.1	CAPG	capping actin protein, gelsolin like: OMA	0.129459	0.0187464	NA
h1SMcT0000226.1	Sec15	Secretory 15: OMA	0.0869161	0.149879	NA
h1SMcT0000231.1;h1SMcT0000231.3;h1SMcT0000231.4	h1SMcT0000231.1		0.35142	0.0409713	NA
h1SMcT0000235.1	h1SMcT0000235.1	Derived by automated computational analysis using gene prediction method Gnomon: OMA	0.676593	6.85e-06	NA
h1SMcT0000240.3	h1SMcT0000240.3	Ras-related protein: OMA	1.04769	1.46e-09	Small EVs
h1SMcT0000250.1	h1SMcT0000250.1	calcium and integrin binding family member 3: OMA	1.00335	2.48e-10	Small EVs
h1SMcT0000251.1	h1SMcT0000251.1	calcium and integrin binding 1: OMA	1.36626	2.22e-10	Small EVs
h1SMcT0000253.1;h1SMcT0000253.2	h1SMcT0000253.1	target of myb1 like 2 membrane trafficking protein: OMA	0.294427	0.00533939	NA
h1SMcT0000255.1	FAU	FAU ubiquitin like and ribosomal protein S30 fusion: OMA	-0.044648	0.796818	NA
h1SMcT0000295.1	DNAH12	dynein axonemal heavy chain 12: OMA	-0.082486	0.00652228	NA
h1SMcT0000320.1	h1SMcT0000320.1		-0.862416	0.000178041	NA
h1SMcT0000334.1;h1SMcT0000334.2;h1SMcT0000334.3	h1SMcT0000334.1		-0.306229	0.0027662	NA
h1SMcT0000382.1	h1SMcT0000382.1	Inositol 1,4,5-trisphosphate receptor: OMA	-0.270702	0.0271094	NA
h1SMcT0000398.5	METTL27	Methyltransferase-like protein 27: UNIPROT	0.438044	1.35e-05	NA
h1SMcT0000422.1	h1SMcT0000422.1	ADP-ribosylation factor: OMA	0.0689284	0.541951	NA
h1SMcT0000430.3	h1SMcT0000430.3		0.280237	7.89e-07	NA
h1SMcT0000440.2	h1SMcT0000440.2		-0.377499	0.105713	NA
h1SMcT0000447.1	MDH1B	malate dehydrogenase 1B: OMA	-0.168001	0.00713593	NA
h1SMcT0000473.3;h1SMcT0000473.4	ADD1	Alpha-adducin: UNIPROT	-0.472948	2.15e-05	NA
h1SMcT0000474.1;h1SMcT0000474.2;h1SMcT0000474.3	h1SMcT0000474.1	cAMP-dependent protein kinase type II regulatory subunit: UNIPROT	-0.43556	1.02e-05	NA
h1SMcT0000491.1	DNAJB6	DnaJ heat shock protein family (Hsp40) member B6: OMA	0.312719	0.0085259	NA
h1SMcT0000504.1;h1SMcT0000504.2;h1SMcT0000504.3	dlgap1	Disks large-associated protein 1: UNIPROT	0.209352	0.190252	NA
h1SMcT0000511.1	h1SMcT0000511.1	G protein subunit alpha transducin 1: OMA	0.283294	0.00168852	NA
h1SMcT0000512.1;h1SMcT0000512.2;h1SMcT0000512.3;h1SMcT0000512.4	h1SMcT0000512.1		0.0276577	0.743953	NA
h1SMcT0000513.1;h1SMcT0000513.11;h1SMcT0000513.12;h1SMcT0000513.13;h1SMcT0000513.15;h1SMcT0000513.2;h1SMcT0000513.9	h1SMcT0000513.1	cathepsin F: OMA	0.00932981	0.950768	NA
h1SMcT0000515.1;h1SMcT0000515.2	SPTAN1	spectrin alpha, non-erythrocytic 1: OMA	-1.82541	2.98e-19	Large EVs
h1SMcT0000517.5	Capsl	Calcyphosin-like protein: UNIPROT	-0.459182	2.03e-06	NA
h1SMcT0000522.1	h1SMcT0000522.1	Derived by automated computational analysis using gene prediction method Gnomon: OMA	0.213568	0.115485	NA
h1SMcT0000525.1;h1SMcT0000525.2	GFUS	GDP-L-fucose synthase: OMA	-0.289963	0.00213455	NA
h1SMcT0000553.1	fabp	fatty acid binding protein: OMA	0.1243	0.0507066	NA
h1SMcT0000554.1;h1SMcT0000554.3	RNF31	E3 ubiquitin-protein ligase RNF31: UNIPROT	-0.0453612	0.465243	NA
h1SMcT0000556.1;h1SMcT0000556.2	RNF31	E3 ubiquitin-protein ligase RNF31: UNIPROT	-0.022541	0.907434	NA
h1SMcT0000557.1	RNF31	E3 ubiquitin-protein ligase RNF31: UNIPROT	0.0845706	0.670657	NA
h1SMcT0000566.1	MOB1B	MOB kinase activator 1B: OMA	-0.114258	0.382725	NA
h1SMcT0000568.1	APRT	adenine phosphoribosyltransferase: OMA	-0.0488644	0.800782	NA
h1SMcT0000576.1	Rac1	Ras-related C3 botulinum toxin substrate 1: UNIPROT	0.644426	5.16e-07	NA
h1SMcT0000583.3;h1SMcT0000583.4	PLEKHB2	pleckstrin homology domain containing B2: OMA	1.26976	1e-06	Small EVs
h1SMcT0000588.3	SGSM2	small G protein signaling modulator 2: OMA	0.164505	0.381208	NA
h1SMcT0000623.1	PPP1CB	protein phosphatase 1 catalytic subunit beta: OMA	-0.260706	0.015482	NA
h1SMcT0000624.1	LRRC57	leucine rich repeat containing 57: OMA	0.180852	0.0184868	NA
h1SMcT0000628.1	Gpdh1	Glycerol-3-phosphate dehydrogenase 1; transcript_id=FBtr0079146: OMA	0.139057	0.065149	NA
h1SMcT0000641.2	Dnaja1	DnaJ homolog subfamily A member 1: UNIPROT	0.48102	1.31e-06	NA
h1SMcT0000643.14;h1SMcT0000643.9	RPL5	ribosomal protein L5: OMA	-0.209874	0.0599408	NA
h1SMcT0000665.1	PSMD4	proteasome 26S subunit, non-ATPase 4: OMA	-0.343947	0.0615931	NA
h1SMcT0000666.4	TSG101	tumor susceptibility 101: OMA	0.475403	3.77e-06	NA
h1SMcT0000673.1	h1SMcT0000673.1	CAP-Gly domain-containing linker protein: OMA	-2.55863	5.56e-18	Large EVs
h1SMcT0000687.2	h1SMcT0000687.2	NLR family CARD domain-containing protein: OMA	-0.0186224	0.82048	NA
h1SMcT0000693.5	h1SMcT0000693.5	Derived by automated computational analysis using gene prediction method Gnomon: OMA	-0.386609	0.0330877	NA
h1SMcT0000726.1;h1SMcT0000726.2	CCDC33	coiled-coil domain containing 33: OMA	-0.107089	0.343684	NA
h1SMcT0000730.1	SOS2	SOS Ras/Rho guanine nucleotide exchange factor 2: OMA	-0.105444	0.268033	NA
h1SMcT0000735.1	MINDY1	MINDY lysine 48 deubiquitinase 1: OMA	0.46038	0.00186968	NA
h1SMcT0000736.5	NAGK	N-acetylglucosamine kinase: OMA	0.0848004	0.676258	NA
h1SMcT0000738.1	h1SMcT0000738.1	glutamate receptor ionotropic AMPA: OMA	0.639343	1.02e-05	NA
h1SMcT0000751.3	h1SMcT0000751.3	MATH domain-containing protein: OMA	-0.0383756	0.62892	NA
h1SMcT0000752.1	h1SMcT0000752.1	TNF receptor-associated factor: OMA	-0.112216	0.0793944	NA
h1SMcT0000757.1;h1SMcT0000757.3	VWA3B	von Willebrand factor A domain containing 3B: OMA	0.0859349	0.206362	NA
h1SMcT0000770.1	SPATA17	spermatogenesis associated 17: OMA	0.0250797	0.747339	NA
h1SMcT0000772.2	h1SMcT0000772.2	Cortexillin putative: OMA	-1.30055	3.06e-15	Large EVs
h1SMcT0000780.1	h1SMcT0000780.1	protein-L-isoaspartate O-methyltransferase: OMA	0.675669	0.000407921	NA
h1SMcT0000789.1	MYO6	myosin VI: OMA	-0.294883	8.88e-07	NA
h1SMcT0000801.1	h1SMcT0000801.1	Aminotran_5 domain-containing protein: OMA	-1.21385	2.26e-10	Large EVs
h1SMcT0000802.1;h1SMcT0000802.2	h1SMcT0000802.1	Doublecortin domain-containing protein: OMA	-0.470918	8.79e-06	NA
h1SMcT0000808.1	h1SMcT0000808.1	member RAS oncogene family: OMA	0.471992	0.00100858	NA
h1SMcT0000813.1	RAB29	RAB29, member RAS oncogene family: OMA	0.710086	6.4e-05	NA
h1SMcT0000816.1	h1SMcT0000816.1		1.04594	9.76e-06	Small EVs
h1SMcT0000819.1;h1SMcT0000819.3;h1SMcT0000819.4	CCDC175	coiled-coil domain containing 175: OMA	0.0856315	0.583026	NA
h1SMcT0000822.1	h1SMcT0000822.1		0.163185	0.0375192	NA
h1SMcT0000824.2;h1SMcT0000824.3	h1SMcT0000824.2		0.178963	0.208826	NA
h1SMcT0000825.1;h1SMcT0000825.2	DCTN4	dynactin subunit 4: OMA	0.523647	8.04e-05	NA
h1SMcT0000827.1;h1SMcT0000827.2	h1SMcT0000827.1	MAD1 mitotic arrest deficient-like 1 yeast: OMA	-0.26146	0.210422	NA
h1SMcT0000841.1	NKIRAS2	NFKB inhibitor interacting Ras like 2: OMA	0.0979031	0.674779	NA
h1SMcT0000846.1;h1SMcT0000846.3	h1SMcT0000846.1		-0.099173	0.370166	NA
h1SMcT0000850.1	h1SMcT0000850.1	Tegumental antigen: OMA	-0.477543	1.28e-05	NA
h1SMcT0000855.1	h1SMcT0000855.1	IPPc domain-containing protein: OMA	-0.00311891	0.974839	NA
h1SMcT0000872.2;h1SMcT0000872.3;h1SMcT0000872.4;h1SMcT0000872.5	MAPk-Ak2	MAP kinase-activated protein kinase 2: UNIPROT	0.2839	0.0942407	NA
h1SMcT0000873.1	h1SMcT0000873.1	Glycoside hydrolase family 25: OMA	-0.193954	0.0735303	NA
h1SMcT0000875.1	DAW1	dynein assembly factor with WD repeats 1: OMA	0.110965	0.24801	NA
h1SMcT0000877.1;h1SMcT0000877.2	h1SMcT0000877.1	Y-box factor homolog: UNIPROT	0.19114	0.264401	NA
h1SMcT0000886.2	wdb	widerborst; transcript_id=FBtr0479866: OMA	0.093316	0.218129	NA
h1SMcT0000887.1	CUL1	cullin 1: OMA	0.0950567	0.291845	NA
h1SMcT0000888.1	DCTN5	dynactin subunit 5: OMA	0.234935	0.187904	NA
h1SMcT0000906.1;h1SMcT0000906.2	CTSA	cathepsin A: OMA	0.0575558	0.694458	NA
h1SMcT0000910.1	Atg13	Autophagy-related protein 13 homolog: UNIPROT	-0.128191	0.564334	NA
h1SMcT0000922.1	Pkg21D	cGMP-dependent protein kinase, isozyme 1: UNIPROT	-0.286263	0.0501938	NA
h1SMcT0000932.1;h1SMcT0000932.2	ASB7	ankyrin repeat and SOCS box containing 7: OMA	0.4336	0.00940363	NA
h1SMcT0000934.1;h1SMcT0000934.2	ANKRD52	ankyrin repeat domain 52: OMA	-0.343715	0.0183408	NA
h1SMcT0000948.1	h1SMcT0000948.1		-0.0172544	0.898352	NA
h1SMcT0000948.2	h1SMcT0000948.2		-0.118137	0.204822	NA
h1SMcT0000948.3	h1SMcT0000948.3		-0.698003	0.000633359	NA
h1SMcT0000976.1	ECT2L	epithelial cell transforming 2 like: OMA	-0.831228	9.24e-08	NA
h1SMcT0000979.1	h1SMcT0000979.1	cAMP-dependent protein kinase: OMA	-0.379122	0.000101177	NA
h1SMcT0000988.1;h1SMcT0000988.2	WASL	WASP like actin nucleation promoting factor: OMA	-0.182941	0.0105775	NA
h1SMcT0000989.2	h1SMcT0000989.2		-0.367591	1.57e-05	NA
h1SMcT0000991.3	DOP1A	DOP1 leucine zipper like protein A: OMA	0.36887	3.42e-07	NA
h1SMcT0000999.3	CYTH1	Cytohesin-1: UNIPROT	-0.327217	7.4e-05	NA
h1SMcT0001006.1;h1SMcT0001006.2;h1SMcT0001006.3	C22orf23	chromosome 22 open reading frame 23: OMA	0.253309	0.181762	NA
h1SMcT0001007.1	RAB39B	RAB39B, member RAS oncogene family: OMA	1.105	9.09e-08	Small EVs
h1SMcT0001011.3	h1SMcT0001011.3	calcium channel voltage-dependent beta 2b: OMA	-1.18939	9.65e-13	Large EVs
h1SMcT0001014.1	h1SMcT0001014.1	Non-specific serine/threonine protein kinase: OMA	0.16115	0.0692573	NA
h1SMcT0001015.1	h1SMcT0001015.1	5'-AMP-activated protein kinase catalytic subunit alpha-2: OMA	0.269765	0.0121214	NA
h1SMcT0001022.2	shakB	shaking B; transcript_id=FBtr0112571: OMA	1.71701	1.12e-10	Small EVs
h1SMcT0001030.1	h1SMcT0001030.1	Rho guanine nucleotide exchange factor: OMA	-0.0661246	0.372881	NA
h1SMcT0001032.2;h1SMcT0001032.5	TCHP	trichoplein keratin filament binding: OMA	-0.00258079	0.98848	NA
h1SMcT0001034.1	Gucy2f	Retinal guanylyl cyclase 2: UNIPROT	0.325582	0.023455	NA
h1SMcT0001040.1	h1SMcT0001040.1	Rho-related GTP-binding protein: OMA	0.57777	1.35e-05	NA
h1SMcT0001042.1;h1SMcT0023058.1	PAICS	phosphoribosylaminoimidazole carboxylase and phosphoribosylaminoimidazolesuccinocarboxamide synthase: OMA	0.148154	0.292437	NA
h1SMcT0001052.2;h1SMcT0001052.3	h1SMcT0001052.2		0.8916	7.32e-05	NA
h1SMcT0001053.1;h1SMcT0001053.2;h1SMcT0001053.3	h1SMcT0001053.1	tetraspanin: OMA	1.25069	3.02e-08	Small EVs
h1SMcT0001058.1	PACSIN1	protein kinase C and casein kinase substrate in neurons 1: OMA	0.0436596	0.409214	NA
h1SMcT0001067.3	h1SMcT0001067.3	MFS domain-containing protein: OMA	0.35472	0.00071948	NA
h1SMcT0001068.2	TTC39B	tetratricopeptide repeat domain 39B: OMA	0.0299318	0.689315	NA
h1SMcT0001077.1;h1SMcT0022994.2	SRM	Spermidine synthase: UNIPROT	-0.285198	0.0101396	NA
h1SMcT0001078.1	FBP2	fructose-bisphosphatase 2: OMA	0.341023	5.5e-05	NA
h1SMcT0001085.1	h1SMcT0001085.1	Derived by automated computational analysis using gene prediction method Gnomon: OMA	0.0662786	0.447372	NA
h1SMcT0001090.1;h1SMcT0001090.2;h1SMcT0001090.3;h1SMcT0001090.4	BIN3	bridging integrator 3: OMA	0.0365889	0.765763	NA
h1SMcT0001103.2	h1SMcT0001103.2		0.118815	0.293105	NA
h1SMcT0001103.5	h1SMcT0001103.5		0.0287576	0.879311	NA
h1SMcT0001133.2	GSK3B	Glycogen synthase kinase-3 beta: UNIPROT	-0.271898	0.0324426	NA
h1SMcT0001138.1	h1SMcT0001138.1		-0.0992897	0.400136	NA
h1SMcT0001140.1	RPL11	ribosomal protein L11: OMA	-0.317927	0.00204286	NA
h1SMcT0001170.1	ETF1	eukaryotic translation termination factor 1: OMA	-0.105938	0.384887	NA
h1SMcT0001183.2	HSPA4	heat shock protein family A (Hsp70) member 4: OMA	0.18635	0.000768051	NA
h1SMcT0001186.1	METTL27	Methyltransferase-like protein 27: UNIPROT	0.554282	0.000407921	NA
h1SMcT0001188.1	GNB1	G protein subunit beta 1: OMA	0.0524063	0.687082	NA
h1SMcT0001189.1	EEF1G	eukaryotic translation elongation factor 1 gamma: OMA	-0.406633	0.000118688	NA
h1SMcT0001216.2	h1SMcT0001216.2	dual specificity testis-specific protein kinase: OMA	0.489698	8.76e-06	NA
h1SMcT0001222.1;h1SMcT0001222.2;h1SMcT0001222.3;h1SMcT0001222.4	gap-2	Ras GTPase-activating protein gap-2: UNIPROT	-0.158632	0.18222	NA
h1SMcT0001233.1	h1SMcT0001233.1	EndoU domain-containing protein: OMA	-0.0783681	0.568678	NA
h1SMcT0001234.1	ENDOU	endonuclease, poly(U) specific: OMA	-0.272439	0.0196048	NA
h1SMcT0001237.1;h1SMcT0001237.2;h1SMcT0001237.4	h1SMcT0001237.1		0.39268	0.000880619	NA
h1SMcT0001273.1	TRAPPC4	trafficking protein particle complex subunit 4: OMA	-0.0768256	0.599236	NA
h1SMcT0001275.1;h1SMcT0001275.2;h1SMcT0001275.5;h1SMcT0001275.7	PDCD6IP	programmed cell death 6 interacting protein: OMA	0.767439	2.63e-12	NA
h1SMcT0001278.5	ADRM1	ADRM1 26S proteasome ubiquitin receptor: OMA	-0.0219531	0.845365	NA
h1SMcT0001280.2	h1SMcT0001280.2	HP domain-containing protein: OMA	0.941795	0.000199117	NA
h1SMcT0001281.1	PPP5C	protein phosphatase 5 catalytic subunit: OMA	-0.0191479	0.86321	NA
h1SMcT0001283.2	PRKAR2B	protein kinase cAMP-dependent type II regulatory subunit beta: OMA	-0.114613	0.0760363	NA
h1SMcT0001284.1;h1SMcT0001284.2	Loxhd1	Lipoxygenase homology domain-containing protein 1: UNIPROT	-0.251976	0.0507912	NA
h1SMcT0001290.2;h1SMcT0001290.4;h1SMcT0001290.5	Itpkc	Inositol-trisphosphate 3-kinase C: UNIPROT	0.0767685	0.497934	NA
h1SMcT0001291.2	SPATA18	spermatogenesis associated 18: OMA	-2.44061	2e-15	Large EVs
h1SMcT0001295.1	PPP1R32	protein phosphatase 1 regulatory subunit 32: OMA	-0.471697	1.51e-06	NA
h1SMcT0001303.1	h1SMcT0001303.1		-0.19044	0.358863	NA
h1SMcT0001314.2	h1SMcT0001314.2	solute carrier family 3 member 1: OMA	0.516553	1.75e-05	NA
h1SMcT0001316.1	deg-1	Degenerin deg-1: UNIPROT	1.19328	3.31e-06	Small EVs
h1SMcT0001336.1	h1SMcT0001336.1	calcineurin subunit B: OMA	0.30394	0.00248491	NA
h1SMcT0001337.1;h1SMcT0001337.2	FAM221A	family with sequence similarity 221 member A: OMA	0.0432423	0.688366	NA
h1SMcT0001353.1	h1SMcT0001353.1	coiled-coil domain containing 66: OMA	0.107783	0.366807	NA
h1SMcT0001358.1	FKBP15	FKBP prolyl isomerase family member 15: OMA	0.462161	8.26e-09	NA
h1SMcT0001361.1	Mtmr12	Myotubularin-related protein 12: UNIPROT	0.146507	0.200726	NA
h1SMcT0001373.1	h1SMcT0001373.1	Tctex1 domain containing 4: OMA	-0.939375	1.39e-06	NA
h1SMcT0001385.1	Tspan3	Tetraspanin-3: UNIPROT	2.04362	1.27e-13	Small EVs
h1SMcT0001388.1	h1SMcT0001388.1	CD81 antigen-like: OMA	0.332983	0.00874805	NA
h1SMcT0001395.1;h1SMcT0001395.3	h1SMcT0001395.1	tetraspanin: OMA	1.43583	5.64e-11	Small EVs
h1SMcT0001399.2	ADSS2	adenylosuccinate synthase 2: OMA	0.0350872	0.528239	NA
h1SMcT0001401.1;h1SMcT0001401.2	Serpind1	Heparin cofactor 2: UNIPROT	-0.0164417	0.914118	NA
h1SMcT0001402.2	h1SMcT0001402.2	Serpin H1: OMA	0.210144	0.00117731	NA
h1SMcT0001413.1	h1SMcT0001413.1	SERPIN domain-containing protein: OMA	0.347988	0.00219706	NA
h1SMcT0001416.1	SERPINB3	Serpin B3: UNIPROT	0.199955	0.00526034	NA
h1SMcT0001417.1	SERPINB2	serpin family B member 2: OMA	0.200589	0.0845378	NA
h1SMcT0001429.1	NOSTRIN	nitric oxide synthase trafficking: OMA	-0.0779239	0.0687418	NA
h1SMcT0001449.2;h1SMcT0001449.3	h1SMcT0001449.2	RAB23 member RAS oncogene family: OMA	0.0952195	0.621302	NA
h1SMcT0001452.3	CAP1	cyclase associated actin cytoskeleton regulatory protein 1: OMA	-0.1275	0.0181406	NA
h1SMcT0001478.2	CG31195	transcript_id=FBtr0302188: OMA	-0.512787	9.23e-09	NA
h1SMcT0001486.1	h1SMcT0001486.1	Y-box factor homolog: UNIPROT	-0.0897173	0.431314	NA
h1SMcT0001488.3	h1SMcT0001488.3	Y-box factor-like protein: OMA	0.320286	0.048297	NA
h1SMcT0001501.1	RBKS	ribokinase: OMA	0.692967	0.000441678	NA
h1SMcT0001506.1	UBE2I	ubiquitin conjugating enzyme E2 I: OMA	0.317648	0.0442741	NA
h1SMcT0001512.2	h1SMcT0001512.2		0.565533	2.24e-06	NA
h1SMcT0001515.1;h1SMcT0001517.1	ADGRE2	Adhesion G protein-coupled receptor E2: UNIPROT	0.24531	0.223251	NA
h1SMcT0001563.6	h1SMcT0001563.6	ANK_REP_REGION domain-containing protein: OMA	-0.274155	0.000111595	NA
h1SMcT0001572.2	ANKRD13B	ankyrin repeat domain 13B: OMA	-0.0843262	0.18222	NA
h1SMcT0001581.2	h1SMcT0001581.2	centrosomal protein 128: OMA	-0.620244	0.000444019	NA
h1SMcT0001601.1	h1SMcT0001601.1	cilia- and flagella-associated protein 97: OMA	-0.246036	0.0907717	NA
h1SMcT0001607.2	h1SMcT0001607.2		-0.172932	0.024108	NA
h1SMcT0001624.1	h1SMcT0001624.1		-0.183249	0.335878	NA
h1SMcT0001625.1;h1SMcT0001625.3	RABL2A	RAB, member of RAS oncogene family like 2A: OMA	-0.11409	0.421452	NA
h1SMcT0001631.1	Rho1	Rho1: OMA	-0.285961	0.0156514	NA
h1SMcT0001634.1	h1SMcT0001634.1	thymus brain and testes associated: OMA	-0.0921869	0.256852	NA
h1SMcT0001652.1	h1SMcT0001652.1		-0.761289	1.94e-05	NA
h1SMcT0001654.1	CFL1	cofilin 1: OMA	-0.0913254	0.286568	NA
h1SMcT0001658.2	h1SMcT0001658.2		0.00508319	0.953269	NA
h1SMcT0001660.1	mbt	Serine/threonine-protein kinase PAK mbt: UNIPROT	0.200941	0.134761	NA
h1SMcT0001663.2	PDCL3	phosducin like 3: OMA	-0.0800279	0.5486	NA
h1SMcT0001665.1	AHNAK	AHNAK nucleoprotein: OMA	-0.923972	2.67e-08	NA
h1SMcT0001668.1	KLHDC8B	kelch domain containing 8B: OMA	0.0121765	0.898976	NA
h1SMcT0001669.4	h1SMcT0001669.4	differentiation-associated protein AHNAK: OMA	-1.03297	3.05e-09	Large EVs
h1SMcT0001670.1	h1SMcT0001670.1	differentiation-associated protein: OMA	-0.670464	1.55e-08	NA
h1SMcT0001675.2	h1SMcT0001675.2		0.222424	0.00668169	NA
h1SMcT0001680.2	h1SMcT0001680.2		0.0640716	0.643751	NA
h1SMcT0001684.1	h1SMcT0001684.1	Triadin: OMA	0.320991	0.084289	NA
h1SMcT0001693.4	SYT8	synaptotagmin 8: OMA	0.675513	6.28e-06	NA
h1SMcT0001702.1	CLCN7	chloride voltage-gated channel 7: OMA	1.59506	1.05e-14	Small EVs
h1SMcT0001709.4;h1SMcT0022921.1;h1SMcT0022921.2;h1SMcT0022921.3	Dcdc2	Doublecortin domain-containing protein 2: UNIPROT	-0.271011	0.0699269	NA
h1SMcT0001710.1	HUWE1	HECT, UBA and WWE domain containing E3 ubiquitin protein ligase 1: OMA	-0.235711	0.0244899	NA
h1SMcT0001712.1	PFDN4	prefoldin subunit 4: OMA	0.0156909	0.932527	NA
h1SMcT0001715.1;h1SMcT0001715.2;h1SMcT0001715.3;h1SMcT0001715.4	DYNC1LI1	dynein cytoplasmic 1 light intermediate chain 1: OMA	-0.0830144	0.485768	NA
h1SMcT0001717.1	bcp1	Protein bcp1: UNIPROT	0.411023	0.0558384	NA
h1SMcT0001718.1	h1SMcT0001718.1	RAB11 family interacting protein 4: OMA	0.126574	0.215654	NA
h1SMcT0001740.1	G6PD	glucose-6-phosphate dehydrogenase: OMA	-0.0492515	0.385325	NA
h1SMcT0001759.1	Kank3	KN motif and ankyrin repeat domain-containing protein 3: UNIPROT	-0.448975	4.26e-06	NA
h1SMcT0001771.1;h1SMcT0001771.2	LOXHD1	lipoxygenase homology domains 1: OMA	-0.00693084	0.873709	NA
h1SMcT0001772.3	h1SMcT0001772.3		0.212702	0.151954	NA
h1SMcT0001785.4	NAMPT	nicotinamide phosphoribosyltransferase: OMA	0.191475	0.0499894	NA
h1SMcT0001787.1	CFAP61	cilia and flagella associated protein 61: OMA	-0.0747758	0.0621501	NA
h1SMcT0001811.1	h1SMcT0001811.1		0.487298	5.45e-05	NA
h1SMcT0001816.3	CCT8	chaperonin containing TCP1 subunit 8: OMA	-0.112071	0.0424567	NA
h1SMcT0001820.1;h1SMcT0001820.2	BBS2	Bardet-Biedl syndrome 2: OMA	-0.023393	0.787759	NA
h1SMcT0001823.1	PFDN2	prefoldin subunit 2: OMA	-0.19573	0.373362	NA
h1SMcT0001838.12	h1SMcT0001838.12	centrosomal protein of 63 kDa: OMA	0.254047	0.00015427	NA
h1SMcT0001840.1	h1SMcT0001840.1		0.108255	0.187562	NA
h1SMcT0001843.7	h1SMcT0001843.7		-0.0176843	0.874979	NA
h1SMcT0001844.1;h1SMcT0001844.10;h1SMcT0001844.2;h1SMcT0001844.3;h1SMcT0001844.4;h1SMcT0001844.5;h1SMcT0001844.7;h1SMcT0001844.8;h1SMcT0001844.9;h1SMcT0001847.1;h1SMcT0001847.2;h1SMcT0001847.3;h1SMcT0001847.4;h1SMcT0001847.5;h1SMcT0001847.6;h1SMcT0001847.7;h1SMcT0001847.8;h1SMcT0001847.9;h1SMcT0023047.1	SRK1	Tyrosine-protein kinase isoform SRK4: UNIPROT	0.244298	0.143246	NA
h1SMcT0001855.1;h1SMcT0001855.2;h1SMcT0001855.3;h1SMcT0001855.5;h1SMcT0001855.6;h1SMcT0001855.7;h1SMcT0001855.8	MKK2	Mitogen-activated protein kinase kinase 2: UNIPROT	-1.61781	6.47e-08	Large EVs
h1SMcT0001859.1;h1SMcT0001859.2	h1SMcT0001859.1	TAO kinase 2: OMA	0.0634845	0.160856	NA
h1SMcT0001866.1	ARHGAP15	Rho GTPase activating protein 15: OMA	0.230448	0.000417083	NA
h1SMcT0001882.3	h1SMcT0001882.3	muscle RAS oncogene homolog: OMA	-0.0210256	0.844597	NA
h1SMcT0001884.1	KIF3A	kinesin family member 3A: OMA	0.0977217	0.215654	NA
h1SMcT0001891.1	DNAI2	dynein axonemal intermediate chain 2: OMA	-0.00410662	0.941603	NA
h1SMcT0001893.1	sll1388	Universal stress protein Sll1388: UNIPROT	-0.581726	4.52e-05	NA
h1SMcT0001915.2	Gdi	GDP dissociation inhibitor: OMA	0.304634	7.74e-06	NA
h1SMcT0001924.1	h1SMcT0001924.1	ADP ribosylation factor like GTPase 15: OMA	1.65924	2.41e-11	Small EVs
h1SMcT0001926.1	zgc:153146	UPF0602 protein C4orf47 homolog: UNIPROT	0.285506	0.00416462	NA
h1SMcT0001944.1	ARPC4	actin related protein 2/3 complex subunit 4: OMA	-0.248656	0.0529972	NA
h1SMcT0001949.1	h1SMcT0001949.1	hypothetical protein: OMA	-0.0120131	0.960666	NA
h1SMcT0001953.1;h1SMcT0001953.4;h1SMcT0001953.6;h1SMcT0001953.9	h1SMcT0001953.1	Rho guanine nucleotide exchange factor: OMA	-0.205263	0.0240596	NA
h1SMcT0001980.1	RPL35A	ribosomal protein L35a: OMA	0.143251	0.377954	NA
h1SMcT0001993.2	h1SMcT0001993.2		-0.183898	0.00456755	NA
h1SMcT0001994.1	h1SMcT0001994.1		0.0173904	0.861673	NA
h1SMcT0001997.1;h1SMcT0001997.2	Map3k9	Mitogen-activated protein kinase kinase kinase 9: UNIPROT	0.111964	0.268762	NA
h1SMcT0001999.1	ARPC3	actin related protein 2/3 complex subunit 3: OMA	-0.201334	0.080695	NA
h1SMcT0002001.2	h1SMcT0002001.2		0.10632	0.16129	NA
h1SMcT0002005.1;h1SMcT0002005.2	Ngef	Ephexin-1: UNIPROT	-0.288507	0.034366	NA
h1SMcT0002016.1	EPG5	ectopic P-granules autophagy protein 5 homolog: OMA	0.866648	2.04e-11	NA
h1SMcT0002023.1	h1SMcT0002023.1		0.59935	0.000520352	NA
h1SMcT0002024.1	h1SMcT0002024.1		-0.181866	0.071386	NA
h1SMcT0002027.5;h1SMcT0002027.7	h1SMcT0002027.5	S-adenosylmethionine synthase: OMA	-0.0111825	0.936048	NA
h1SMcT0002041.2	h1SMcT0002041.2	fructose-bisphosphate aldolase: OMA	1.12751	1.18e-05	Small EVs
h1SMcT0002041.3	h1SMcT0002041.3	fructose-bisphosphate aldolase: OMA	0.409194	3.18e-05	NA
h1SMcT0002051.3	h1SMcT0002051.3		0.769594	0.000407921	NA
h1SMcT0002055.3	h1SMcT0002055.3	Tetraspanin: OMA	0.838594	7.81e-08	NA
h1SMcT0002084.1	PPP1R2B	PPP1R2 family member B: OMA	0.240287	0.0476919	NA
h1SMcT0002091.1	F38B2.4	Adenylate kinase isoenzyme 1: UNIPROT	0.320055	0.000743685	NA
h1SMcT0002105.1	DNAAF10	WD repeat domain 92: OMA	0.00941085	0.919625	NA
h1SMcT0002107.3	h1SMcT0002107.3		0.254428	0.00816017	NA
h1SMcT0002123.1;h1SMcT0002123.2	Efa6	PH and SEC7 domain-containing protein: UNIPROT	-0.00740074	0.951257	NA
h1SMcT0002131.1	TEKT2	tektin 2: OMA	0.0501346	0.60551	NA
h1SMcT0002194.1;h1SMcT0002194.2	h1SMcT0002194.1	receptor interacting serine/threonine kinase 1: OMA	0.104458	0.178111	NA
h1SMcT0002198.3	RNF34	E3 ubiquitin-protein ligase RNF34: UNIPROT	0.619886	4.61e-06	NA
h1SMcT0002200.1	PIFO	primary cilia formation: OMA	-0.0115844	0.915037	NA
h1SMcT0002207.1;h1SMcT0002207.2	h1SMcT0002207.1	rho guanine nucleotide exchange factor: OMA	0.415667	0.0232417	NA
h1SMcT0002211.1	h1SMcT0002211.1		1.86466	1.14e-09	Small EVs
h1SMcT0002234.1;h1SMcT0002234.2	FAIM	Fas apoptotic inhibitory molecule 1: UNIPROT	0.334872	0.0884031	NA
h1SMcT0002241.1	TALDO1	transaldolase 1: OMA	0.0822722	0.282695	NA
h1SMcT0002250.2	MVP	major vault protein: OMA	-0.127817	0.00960881	NA
h1SMcT0002253.2	mfr	misfire; transcript_id=FBtr0273289: OMA	0.647755	2.05e-12	NA
h1SMcT0002267.2	FSCN1	fascin actin-bundling protein 1: OMA	0.157739	0.0172569	NA
h1SMcT0002273.1	WDR93	WD repeat domain 93: OMA	-0.104149	0.196276	NA
h1SMcT0002282.2	GDAP2	ganglioside induced differentiation associated protein 2: OMA	0.534208	7.15e-05	NA
h1SMcT0002286.1	AK2	adenylate kinase 2: OMA	-0.61987	6.12e-05	NA
h1SMcT0002300.1	h1SMcT0002300.1	Tripartite motif-containing protein: OMA	-0.106086	0.56059	NA
h1SMcT0002314.1	h1SMcT0002314.1	domain-containing protein: OMA	-1.40788	5.18e-07	Large EVs
h1SMcT0002323.1	h1SMcT0002323.1		0.611567	0.0075087	NA
h1SMcT0002326.1	cno	canoe; transcript_id=FBtr0334913: OMA	-0.0655522	0.118194	NA
h1SMcT0002331.3	Dip-B	Dipeptidase B; transcript_id=FBtr0345229: OMA	0.418874	2.47e-05	NA
h1SMcT0002341.1	h1SMcT0002341.1	StAR related lipid transfer domain containing 10: OMA	-0.223444	0.00879042	NA
h1SMcT0002383.1	RAB3D	RAB3D, member RAS oncogene family: OMA	0.500047	9.5e-05	NA
h1SMcT0002406.1	Dusp14	Dual specificity protein phosphatase 14: UNIPROT	-0.145881	0.0439864	NA
h1SMcT0002409.1	CFAP52	cilia and flagella associated protein 52: OMA	0.0182059	0.766888	NA
h1SMcT0002416.2	IQCH	IQ motif containing H: OMA	0.0207015	0.813372	NA
h1SMcT0002430.10;h1SMcT0002430.5;h1SMcT0002430.6;h1SMcT0002430.8	ZK1073.1	Uncharacterized protein ZK1073.1: UNIPROT	-0.0717252	0.584946	NA
h1SMcT0002436.3	CAPN7	calpain 7: OMA	0.847936	2.68e-12	NA
h1SMcT0002437.1;h1SMcT0002437.2;h1SMcT0002437.3	ABCD4	ATP binding cassette subfamily D member 4: OMA	0.999642	1.05e-05	NA
h1SMcT0002449.1	h1SMcT0002449.1		-0.0961253	0.164139	NA
h1SMcT0002455.1	SLC46A3	solute carrier family 46 member 3: OMA	1.94076	2e-11	Small EVs
h1SMcT0002469.1;h1SMcT0002469.2	CKAP5	cytoskeleton associated protein 5: OMA	-0.0461188	0.602291	NA
h1SMcT0002477.1	UBE2N	ubiquitin conjugating enzyme E2 N: OMA	0.583536	5.58e-06	NA
h1SMcT0002486.1	RPL27	ribosomal protein L27: OMA	-0.58568	0.000231892	NA
h1SMcT0002487.1	MAN2B1	mannosidase alpha class 2B member 1: OMA	-0.2381	0.0751839	NA
h1SMcT0002502.3	h1SMcT0002502.3		-0.0557074	0.552841	NA
h1SMcT0002506.1;h1SMcT0002506.2	CELSR1	Cadherin EGF LAG seven-pass G-type receptor 1: UNIPROT	1.11751	7.02e-05	Small EVs
h1SMcT0002507.2	CELSR1	Cadherin EGF LAG seven-pass G-type receptor 1: UNIPROT	0.73134	8.55e-05	NA
h1SMcT0002509.2	h1SMcT0002509.2	alkB homolog 3: OMA	0.324839	0.0863215	NA
h1SMcT0002521.1;h1SMcT0002521.3	UBQLN2	ubiquilin 2: OMA	0.0322511	0.669019	NA
h1SMcT0002543.2;h1SMcT0002543.3	CycY	Cyclin Y: OMA	0.269818	0.0334289	NA
h1SMcT0002546.1	h1SMcT0002546.1	Leucine--tRNA ligase: OMA	0.00800416	0.970329	NA
h1SMcT0002547.1	NADK	NAD kinase: OMA	0.107946	0.55217	NA
h1SMcT0002573.1	h1SMcT0002573.1	beta-galactosidase: OMA	0.680385	1.31e-06	NA
h1SMcT0002575.1	h1SMcT0002575.1		-0.409689	0.000415511	NA
h1SMcT0002580.3;h1SMcT0002580.4;h1SMcT0002580.5;h1SMcT0002580.9	h1SMcT0002580.3	adducin 1: OMA	-0.230667	0.248379	NA
h1SMcT0002582.1	h1SMcT0002582.1	NACHT and WD repeat domain containing 2: OMA	-0.0828898	0.0731675	NA
h1SMcT0002595.2;h1SMcT0002595.4	h1SMcT0002595.2		0.114978	0.189832	NA
h1SMcT0002601.1	CCT5	chaperonin containing TCP1 subunit 5: OMA	-0.152009	0.0132778	NA
h1SMcT0002635.1	GAS8	growth arrest specific 8: OMA	0.0899112	0.0647418	NA
h1SMcT0002675.1	NUDCD2	NudC domain containing 2: OMA	-0.033681	0.871592	NA
h1SMcT0002699.1	h1SMcT0002699.1	glycolipid transfer protein: OMA	-0.255912	0.0363624	NA
h1SMcT0002710.1;h1SMcT0002710.2	h1SMcT0002710.1	Protein kinase domain-containing protein: OMA	0.0935884	0.137723	NA
h1SMcT0002714.1	OSCP1	organic solute carrier partner 1: OMA	0.161829	0.0866336	NA
h1SMcT0002726.2	h1SMcT0002726.2	COMM domain-containing protein 5: OMA	0.546521	0.00360356	NA
h1SMcT0002738.2;h1SMcT0002738.3	h1SMcT0002738.2	rho guanine nucleotide exchange factor: OMA	-0.213701	0.210991	NA
h1SMcT0002750.1	PSMA5	proteasome 20S subunit alpha 5: OMA	0.058264	0.781855	NA
h1SMcT0002758.2;h1SMcT0002758.3;h1SMcT0002758.4	h1SMcT0002758.2	factor VIII intron 22: OMA	0.342605	0.0767771	NA
h1SMcT0002761.1	CSNK2B	casein kinase 2 beta: OMA	-0.621321	0.000475339	NA
h1SMcT0002771.1	CFAP47	cilia and flagella associated protein 47: OMA	-0.124112	0.00616389	NA
h1SMcT0002776.3;h1SMcT0002776.4;h1SMcT0002776.5	h1SMcT0002776.3	Rho GTPase activating protein 1: OMA	-0.186876	0.331748	NA
h1SMcT0002779.1	h1SMcT0002779.1	type I inositol 3,4-bisphosphate 4-phosphatase-like: OMA	0.20374	0.178558	NA
h1SMcT0002784.7;h1SMcT0002784.8	TPTE2	transmembrane phosphoinositide 3-phosphatase and tensin homolog 2: OMA	0.965048	2.85e-08	NA
h1SMcT0002787.1	LRRC45	leucine rich repeat containing 45: OMA	-1.3866	1.36e-08	Large EVs
h1SMcT0002790.1	h1SMcT0002790.1	dihydropyrimidinase: OMA	-0.46331	5.29e-06	NA
h1SMcT0002795.1	RPL18A	ribosomal protein L18a: OMA	-0.313861	0.00215646	NA
h1SMcT0002796.2	STXBP1	Syntaxin-binding protein 1: UNIPROT	0.424611	0.000122791	NA
h1SMcT0002797.1	C20orf85	chromosome 20 open reading frame 85: OMA	0.049736	0.614707	NA
h1SMcT0002808.1	CC2D1A	coiled-coil and C2 domain containing 1A: OMA	0.282952	8.24e-05	NA
h1SMcT0002809.1	CHMP1A	charged multivesicular body protein 1A: OMA	0.620541	1.5e-06	NA
h1SMcT0002815.1	RPL32	ribosomal protein L32: OMA	-0.763048	0.000858809	NA
h1SMcT0002819.1;h1SMcT0002819.2;h1SMcT0002819.3;h1SMcT0002819.4;h1SMcT0002819.5	h1SMcT0002819.1	rho GTPase-activating protein: OMA	-0.121616	0.391632	NA
h1SMcT0002832.4;h1SMcT0002832.5	UPB1	beta-ureidopropionase 1: OMA	-0.108549	0.206356	NA
h1SMcT0002835.2	MAPKAP1	MAPK associated protein 1: OMA	0.463327	0.000287966	NA
h1SMcT0002848.1	Hil	Hillarin: UNIPROT	-0.378019	4.55e-07	NA
h1SMcT0002853.1	h1SMcT0002853.1	RNA helicase: OMA	0.458292	0.000407556	NA
h1SMcT0002855.1	h1SMcT0002855.1		0.449049	0.00279207	NA
h1SMcT0002864.1	CCT1	Chaperonin containing TCP1 subunit 1: OMA	-0.228524	0.00160157	NA
h1SMcT0002865.2;h1SMcT0002865.3	RSPH3	radial spoke head 3: OMA	0.077639	0.350571	NA
h1SMcT0002888.1	h1SMcT0002888.1	BTB/POZ domain-containing protein: OMA	-1.82513	1.61e-10	Large EVs
h1SMcT0002889.1;h1SMcT0002889.2	Crk	Crk oncogene: OMA	-0.212258	0.0215123	NA
h1SMcT0002892.1	PPP1CA	protein phosphatase 1 catalytic subunit alpha: OMA	0.177602	0.0678696	NA
h1SMcT0002898.1	ODAD4	tetratricopeptide repeat domain 25: OMA	0.174994	0.00631378	NA
h1SMcT0002911.1;h1SMcT0002911.2	h1SMcT0002911.1	protein kinase kinase 1: OMA	0.438504	0.00628602	NA
h1SMcT0002914.2	VAMP7	vesicle associated membrane protein 7: OMA	0.966271	2.77e-06	NA
h1SMcT0002924.2	GPI	glucose-6-phosphate isomerase: OMA	0.206635	0.00165381	NA
h1SMcT0002927.1	h1SMcT0002927.1	coiled-coil domain containing 103: OMA	0.0777215	0.674888	NA
h1SMcT0002931.1	DNALI1	dynein axonemal light intermediate chain 1: OMA	0.140395	0.0760447	NA
h1SMcT0002941.2	Xirp2	Xin actin-binding repeat-containing protein 2: UNIPROT	-0.69629	6.52e-08	NA
h1SMcT0002950.2	WDR1	WD repeat domain 1: OMA	-0.476091	9.85e-08	NA
h1SMcT0002967.1;h1SMcT0002967.2	WDR86	WD repeat domain 86: OMA	0.687397	1.75e-06	NA
h1SMcT0002968.1	h1SMcT0002968.1		-0.405543	0.0383182	NA
h1SMcT0002976.2	RP1	RP1 axonemal microtubule associated: OMA	-0.0875723	0.129555	NA
h1SMcT0002982.1	h1SMcT0002982.1	Derived by automated computational analysis using gene prediction method Gnomon: OMA	0.65838	0.000115584	NA
h1SMcT0003020.3;h1SMcT0003020.4;h1SMcT0003020.5;h1SMcT0003020.6	VCL	vinculin: OMA	-0.182765	0.0187069	NA
h1SMcT0003028.1	Vha68-1	Vacuolar H[+] ATPase 68kD subunit 1; transcript_id=FBtr0336618: OMA	0.546105	3.27e-09	NA
h1SMcT0003036.2	TUBA4B	tubulin alpha 4b: OMA	0.74833	0.000538172	NA
h1SMcT0003043.1	CG9555	transcript_id=FBtr0079761: OMA	2.20125	8.49e-11	Small EVs
h1SMcT0003048.2	LCMT1	leucine carboxyl methyltransferase 1: OMA	0.200571	0.0447089	NA
h1SMcT0003051.1	h1SMcT0003051.1		1.1539	2.1e-06	Small EVs
h1SMcT0003062.1;h1SMcT0003062.4	h1SMcT0003062.1	B double prime 1 subunit of RNA polymerase III transcription initiation factor IIIB: OMA	-1.4346	3.33e-10	Large EVs
h1SMcT0003075.1	h1SMcT0003075.1	RAB44 member RAS oncogene family: OMA	0.622134	3.61e-09	NA
h1SMcT0003097.1	SLC25A4	solute carrier family 25 member 4: OMA	-1.26425	0.0001785	Large EVs
h1SMcT0003105.1	h1SMcT0003105.1	GLOBIN domain-containing protein: OMA	-0.522169	2.29e-05	NA
h1SMcT0003106.1;h1SMcT0003106.2	h1SMcT0003106.1	cytoglobin: OMA	-0.309548	0.0489528	NA
h1SMcT0003143.1;h1SMcT0003143.2	DNAI1	dynein axonemal intermediate chain 1: OMA	-0.0318351	0.509984	NA
h1SMcT0003146.1;h1SMcT0003146.2	PRDX2	peroxiredoxin 2: OMA	0.52951	0.00869034	NA
h1SMcT0003147.1	h1SMcT0003147.1	60S ribosomal protein L22: OMA	-0.20826	0.0969245	NA
h1SMcT0003162.1;h1SMcT0003162.2	YTHDF2	YTH domain-containing family protein 2: UNIPROT	-0.21481	0.086294	NA
h1SMcT0003178.1;h1SMcT0003178.2	HEXB	hexosaminidase subunit beta: OMA	-0.173978	0.227994	NA
h1SMcT0003180.1	ADCY9	adenylate cyclase 9: OMA	-0.260162	0.0462687	NA
h1SMcT0003187.2	h1SMcT0003187.2	Expressed: OMA	-0.481992	0.00858521	NA
h1SMcT0003190.1;h1SMcT0003190.2	h1SMcT0003190.1	Derived by automated computational analysis using gene prediction method Gnomon: OMA	-0.0986525	0.625183	NA
h1SMcT0003192.1	PSMC6	proteasome 26S subunit, ATPase 6: OMA	-0.252375	0.00903856	NA
h1SMcT0003194.1	h1SMcT0003194.1	actin alpha 1 skeletal muscle: OMA	-1.15458	3.23e-10	Large EVs
h1SMcT0003214.1;h1SMcT0003214.2;h1SMcT0003214.3	ATP2B3	Plasma membrane calcium-transporting ATPase 3: UNIPROT	-0.0763307	0.516	NA
h1SMcT0003223.2	Btk	Btk family kinase at 29A; transcript_id=FBtr0079616: OMA	0.192503	0.00661488	NA
h1SMcT0003224.1	h1SMcT0003224.1	coiled-coil domain containing 83: OMA	0.123796	0.353622	NA
h1SMcT0003228.1	DYNLT2B	dynein light chain Tctex-type 2B: OMA	0.811407	0.000794088	NA
h1SMcT0003243.1;h1SMcT0003243.2	Plekhm1	Pleckstrin homology and RUN domain containing M1; transcript_id=FBtr0071758: OMA	0.184221	0.45626	NA
h1SMcT0003247.2;h1SMcT0003247.3	h1SMcT0003247.2	LLGL scribble cell polarity complex component 2: OMA	0.387841	5.43e-06	NA
h1SMcT0003248.2	METTL27	methyltransferase like 27: OMA	0.551526	0.000173146	NA
h1SMcT0003251.2	DZANK1	double zinc ribbon and ankyrin repeat domains 1: OMA	-0.248536	0.00243199	NA
h1SMcT0003255.3	h1SMcT0003255.3		-0.526897	6.97e-06	NA
h1SMcT0003256.2	h1SMcT0003256.2		0.526682	0.000479984	NA
h1SMcT0003261.2	SHANK2	SH3 and multiple ankyrin repeat domains protein 2: UNIPROT	-0.00782342	0.870479	NA
h1SMcT0003262.1	UROD	uroporphyrinogen decarboxylase: OMA	0.015474	0.881565	NA
h1SMcT0003272.1	DYNC1LI1	Cytoplasmic dynein 1 light intermediate chain 1: UNIPROT	0.904413	4.95e-10	NA
h1SMcT0003280.3	VPS36	vacuolar protein sorting 36 homolog: OMA	0.448745	4.36e-05	NA
h1SMcT0003292.1;h1SMcT0003292.3;h1SMcT0003292.4;h1SMcT0003292.5;h1SMcT0003292.6	WIPI2	WD repeat domain, phosphoinositide interacting 2: OMA	0.137226	0.411764	NA
h1SMcT0003303.1;h1SMcT0003303.2	CFAP251	cilia and flagella associated protein 251: OMA	0.0898978	0.05202	NA
h1SMcT0003304.3;h1SMcT0003304.4	GALK1	galactokinase 1: OMA	-0.135688	0.113366	NA
h1SMcT0003314.1	CHMP6	charged multivesicular body protein 6: OMA	0.168062	0.0276627	NA
h1SMcT0003316.1	TTC8	tetratricopeptide repeat domain 8: OMA	0.124664	0.187923	NA
h1SMcT0003323.2	PSMC2	proteasome 26S subunit, ATPase 2: OMA	-0.140785	0.121861	NA
h1SMcT0003334.1;h1SMcT0003334.2	h1SMcT0003334.1	spermatogenesis associated 6: OMA	-3.01901	2.11e-16	Large EVs
h1SMcT0003339.2;h1SMcT0003339.3	CHML	CHM like Rab escort protein: OMA	-0.140366	0.123646	NA
h1SMcT0003355.1;h1SMcT0003355.3	Iqce	IQ domain-containing protein E: UNIPROT	-0.0850503	0.48677	NA
h1SMcT0003358.1	STXBP1	syntaxin binding protein 1: OMA	0.691132	0.000112058	NA
h1SMcT0003372.1	NUDC	nuclear distribution C, dynein complex regulator: OMA	0.201565	0.00789016	NA
h1SMcT0003381.1	DPP9	dipeptidyl peptidase 9: OMA	-0.0399763	0.702986	NA
h1SMcT0003389.1	AGAP3	ArfGAP with GTPase domain, ankyrin repeat and PH domain 3: OMA	0.0391104	0.83306	NA
h1SMcT0003393.1	h1SMcT0003393.1		-0.0949115	0.103934	NA
h1SMcT0003411.1	Rab27b	Ras-related protein Rab-27B: UNIPROT	-0.101829	0.229824	NA
h1SMcT0003416.4	h1SMcT0003416.4	protein tyrosine phosphatase non-receptor type 14: OMA	-1.34752	1.41e-14	Large EVs
h1SMcT0003426.1	PPP6C	protein phosphatase 6 catalytic subunit: OMA	0.051598	0.798734	NA
h1SMcT0003431.1	SKIC8	WD repeat domain 61: OMA	-0.0722964	0.65567	NA
h1SMcT0003434.1	TPK1	thiamin pyrophosphokinase 1: OMA	-0.182875	0.220008	NA
h1SMcT0003449.2	h1SMcT0003449.2	TNF receptor-associated factor: OMA	0.226674	0.220855	NA
h1SMcT0003464.1;h1SMcT0003464.2;h1SMcT0003464.3;h1SMcT0003464.4	ARCN1	archain 1: OMA	0.0323312	0.741624	NA
h1SMcT0003477.1	CYP17A1	Steroid 17-alpha-hydroxylase/17,20 lyase: UNIPROT	0.299229	0.00471075	NA
h1SMcT0003483.1	Hspa8	Heat shock cognate 71 kDa protein: UNIPROT	0.258725	0.00167292	NA
h1SMcT0003504.1	PARVB	parvin beta: OMA	0.347749	0.028088	NA
h1SMcT0003519.1;h1SMcT0003519.2;h1SMcT0003519.3	CBR3	carbonyl reductase 3: OMA	-0.0789113	0.311243	NA
h1SMcT0003552.2	EFHD1	EF-hand domain family member D1: OMA	0.472354	2.97e-07	NA
h1SMcT0003556.4	h1SMcT0003556.4	M protein repeat protein: OMA	-1.73638	1.55e-14	Large EVs
h1SMcT0003576.1	Mmp2	72 kDa type IV collagenase: UNIPROT	0.320156	0.025967	NA
h1SMcT0003581.1	h1SMcT0003581.1	family with sequence similarity 126 member: OMA	0.275359	0.0163699	NA
h1SMcT0003583.2	RPS19	ribosomal protein S19: OMA	-0.252827	0.0384356	NA
h1SMcT0003584.1	h1SMcT0003584.1	Derived by automated computational analysis using gene prediction method Gnomon: OMA	0.628561	5.34e-09	NA
h1SMcT0003601.1	PDCD10	programmed cell death 10: OMA	-0.0149548	0.875378	NA
h1SMcT0003611.1;h1SMcT0003611.2	SLC5A6	solute carrier family 5 member 6: OMA	0.526164	0.00100884	NA
h1SMcT0003620.2;h1SMcT0003620.3;h1SMcT0003620.5	CG9391	transcript_id=FBtr0305708: OMA	0.0965426	0.384346	NA
h1SMcT0003631.1	NAA50	N-alpha-acetyltransferase 50, NatE catalytic subunit: OMA	0.267665	0.159782	NA
h1SMcT0003634.1;h1SMcT0023019.1	HPRT1	hypoxanthine phosphoribosyltransferase 1: OMA	0.322691	0.0687418	NA
h1SMcT0003656.1	GRAP	GRB2 related adaptor protein: OMA	0.172728	0.0511264	NA
h1SMcT0003662.1	h1SMcT0003662.1		0.2277	0.182828	NA
h1SMcT0003670.1	SAR1A	secretion associated Ras related GTPase 1A: OMA	0.145808	0.167403	NA
h1SMcT0003676.1	Pkd2l1	Polycystic kidney disease 2-like 1 protein: UNIPROT	0.841676	5.97e-08	NA
h1SMcT0003677.1	PKD2L1	polycystin 2 like 1, transient receptor potential cation channel: OMA	0.670986	1.87e-06	NA
h1SMcT0003686.1	RRAGC	Ras related GTP binding C: OMA	0.540622	2.92e-05	NA
h1SMcT0003699.1	h1SMcT0003699.1		-0.0428195	0.419671	NA
h1SMcT0003700.1;h1SMcT0003700.2	h1SMcT0003700.1		0.222716	0.014761	NA
h1SMcT0003701.1	TTC23	tetratricopeptide repeat domain 23: OMA	0.184063	0.203211	NA
h1SMcT0003724.2	PPIP5K2	diphosphoinositol pentakisphosphate kinase 2: OMA	0.116736	0.227017	NA
h1SMcT0003735.3	h1SMcT0003735.3	XK-related protein: OMA	-0.509201	2.34e-06	NA
h1SMcT0003738.1	h1SMcT0003738.1	ubiquitin domain containing 2: OMA	0.188279	0.115713	NA
h1SMcT0003743.2	h1SMcT0003743.2	protein kinase AMP-activated non-catalytic subunit beta 2: OMA	0.178118	0.0104572	NA
h1SMcT0003758.1	hoe1	hoepel1: OMA	1.64112	2.08e-09	Small EVs
h1SMcT0003770.1	h1SMcT0003770.1		-0.137151	0.346178	NA
h1SMcT0003777.2	VPS11	VPS11 core subunit of CORVET and HOPS complexes: OMA	-0.00496473	0.958102	NA
h1SMcT0003780.2	patD	Gamma-aminobutyraldehyde dehydrogenase: UNIPROT	0.200679	0.119453	NA
h1SMcT0003784.1	CYRIA	CYFIP related Rac1 interactor A: OMA	0.284532	0.00113826	NA
h1SMcT0003791.2;h1SMcT0003791.6	PITHD1	PITH domain containing 1: OMA	0.557495	0.00493492	NA
h1SMcT0003795.1	h1SMcT0003795.1		0.475091	0.00844097	NA
h1SMcT0003800.1	CETN3	centrin 3: OMA	-0.947592	0.000256833	NA
h1SMcT0003816.1	h1SMcT0003816.1	Protein kinase: OMA	0.0728494	0.523294	NA
h1SMcT0003821.1	Ubc4	Ubiquitin conjugating enzyme 4: OMA	0.565339	2.79e-05	NA
h1SMcT0003823.2;h1SMcT0003823.3	VPS28	VPS28 subunit of ESCRT-I: OMA	1.0123	1.04e-09	Small EVs
h1SMcT0003852.1	h1SMcT0003852.1	synaptotagmin like 1: OMA	-0.173506	0.0198784	NA
h1SMcT0003857.1	h1SMcT0003857.1	Dynein axonemal heavy chain 14: OMA	0.146782	0.0232405	NA
h1SMcT0003868.2	SCRIB	scribble planar cell polarity protein: OMA	-1.0867	2.49e-08	Large EVs
h1SMcT0003879.3	NEDD4	NEDD4 E3 ubiquitin protein ligase: OMA	0.706648	5.23e-10	NA
h1SMcT0003889.1	h1SMcT0003889.1	Ras-related protein: OMA	-0.0216992	0.844663	NA
h1SMcT0003896.1	DERA	deoxyribose-phosphate aldolase: OMA	-0.154953	0.31647	NA
h1SMcT0003937.1;h1SMcT0003937.2	Rassf5	Ras association domain-containing protein 5: UNIPROT	-0.0724	0.72185	NA
h1SMcT0003940.3	h1SMcT0003940.3		0.457254	0.0110443	NA
h1SMcT0003945.1;h1SMcT0003945.2;h1SMcT0003945.3	h1SMcT0003945.1	#NAME?	-0.139856	0.0502032	NA
h1SMcT0003948.1	MINDY4B	MINDY family member 4B: OMA	0.0134977	0.884559	NA
h1SMcT0003956.1;h1SMcT0003956.2	h1SMcT0003956.1	X-ray radiation resistance-associated protein 1: OMA	0.128	0.141728	NA
h1SMcT0003958.1	h1SMcT0003958.1	outer dense fiber of sperm tails: OMA	-0.287769	8.82e-05	NA
h1SMcT0003962.1	PSMB5	proteasome 20S subunit beta 5: OMA	0.446656	0.0520216	NA
h1SMcT0003963.1;h1SMcT0003963.3	Epb41l3	Band 4.1-like protein 3: UNIPROT	-1.42641	2.38e-13	Large EVs
h1SMcT0003975.1	h1SMcT0003975.1	coiled-coil domain-containing protein 17: OMA	0.13587	0.261846	NA
h1SMcT0003976.1;h1SMcT0003976.2;h1SMcT0003976.3;h1SMcT0003976.4	h1SMcT0003976.1	family with sequence similarity 227 member A: OMA	-0.097806	0.598712	NA
h1SMcT0003980.1	CCDC153	coiled-coil domain containing 153: OMA	-0.0593431	0.798734	NA
h1SMcT0003984.1	h1SMcT0003984.1	sulfotransferase: OMA	0.257585	0.0773218	NA
h1SMcT0003985.2	h1SMcT0003985.2	Phosphoinositide phospholipase C: OMA	0.222071	0.00319244	NA
h1SMcT0003991.2	h1SMcT0003991.2	septin Spn7: OMA	-0.0498214	0.690584	NA
h1SMcT0003993.2;h1SMcT0003993.3;h1SMcT0003993.5	h1SMcT0003993.2	Intermediate filament protein: OMA	-0.532171	0.000348418	NA
h1SMcT0004011.1	CYCS	cytochrome c, somatic: OMA	-1.18588	5.66e-09	Large EVs
h1SMcT0004024.2;h1SMcT0004024.4	h1SMcT0004024.2		0.338846	0.00109316	NA
h1SMcT0004028.1;h1SMcT0004028.10;h1SMcT0004028.11;h1SMcT0004028.3;h1SMcT0004028.4;h1SMcT0004028.5;h1SMcT0004028.6;h1SMcT0004028.7;h1SMcT0004028.8;h1SMcT0004028.9	h1SMcT0004028.1	mucin-5AC-like: OMA	0.117839	0.524369	NA
h1SMcT0004029.1;h1SMcT0004029.2	h1SMcT0004029.1	neuron navigator 2: OMA	-0.24076	0.161865	NA
h1SMcT0004050.3	h1SMcT0004050.3	oxysterol binding protein like 6: OMA	-0.0186129	0.866621	NA
h1SMcT0004065.1	BBS4	Bardet-Biedl syndrome 4: OMA	0.124058	0.197638	NA
h1SMcT0004071.1	PLAA	phospholipase A2 activating protein: OMA	-0.130753	0.264302	NA
h1SMcT0004073.1	h1SMcT0004073.1		-0.147453	0.292907	NA
h1SMcT0004074.1;h1SMcT0004074.2	h1SMcT0004074.1		0.0334332	0.871968	NA
h1SMcT0004077.2;h1SMcT0004077.3	h1SMcT0004077.2	transmembrane protein 106C: OMA	1.96295	1.95e-09	Small EVs
h1SMcT0004103.1	h1SMcT0004103.1	Tnf receptor-associated factor: OMA	0.501018	3.79e-06	NA
h1SMcT0004106.6;h1SMcT0004106.9	h1SMcT0004106.6	outer dense fiber of sperm tails 2: OMA	-1.58896	2.41e-11	Large EVs
h1SMcT0004108.1;h1SMcT0004108.3	Vps16A	Vacuolar protein sorting 16A: OMA	0.33951	0.00158793	NA
h1SMcT0004111.1	Ziz	Zizimin: OMA	0.171898	0.000413741	NA
h1SMcT0004112.2	h1SMcT0004112.2	Septin-type G domain-containing protein: OMA	0.210452	0.0652519	NA
h1SMcT0004124.1	CFAP45	cilia and flagella associated protein 45: OMA	0.144588	0.0115152	NA
h1SMcT0004125.1	h1SMcT0004125.1	potassium two pore domain channel subfamily K member 16: OMA	0.617265	0.00346435	NA
h1SMcT0004151.1	h1SMcT0004151.1	NADPH-dependent fmn reductase: OMA	-0.491756	1.06e-05	NA
h1SMcT0004176.1;h1SMcT0004176.3	PSMC4	proteasome 26S subunit, ATPase 4: OMA	-0.221068	0.0145442	NA
h1SMcT0004179.1	h1SMcT0004179.1	Tubulin beta chain: UNIPROT	-0.606051	1.63e-07	NA
h1SMcT0004180.1	h1SMcT0004180.1	Tubulin beta chain: UNIPROT	-0.682638	4.79e-06	NA
h1SMcT0004189.1	h1SMcT0004189.1	Tubulin beta chain: OMA	-0.142429	0.198132	NA
h1SMcT0004242.4	h1SMcT0004242.4	microtubule associated protein 9: OMA	0.421756	2.61e-05	NA
h1SMcT0004243.1	dUTPase	Deoxyuridine triphosphatase; transcript_id=FBtr0080157: OMA	-0.068804	0.674779	NA
h1SMcT0004250.3	Glipr2	Golgi-associated plant pathogenesis-related protein 1: UNIPROT	-1.39569	2.73e-15	Large EVs
h1SMcT0004252.3	h1SMcT0004252.3	kinectin 1: OMA	-1.73583	6.31e-09	Large EVs
h1SMcT0004257.2	IQCB1	IQ motif containing B1: OMA	-0.859305	6.64e-05	NA
h1SMcT0004258.2	h1SMcT0004258.2		0.110979	0.261846	NA
h1SMcT0004269.1;h1SMcT0004269.3;h1SMcT0004271.1	TUBA3D	tubulin alpha 3d: OMA	-0.641268	3.06e-08	NA
h1SMcT0004272.1	Tspan3	Tetraspanin-3: UNIPROT	1.04179	1.56e-06	Small EVs
h1SMcT0004298.1	SYNGR4	synaptogyrin 4: OMA	1.51542	3.71e-07	Small EVs
h1SMcT0004310.1	egl-4	cGMP-dependent protein kinase egl-4: UNIPROT	0.12476	0.118473	NA
h1SMcT0004320.1;h1SMcT0004320.2	h1SMcT0004320.1	DnaJ heat shock protein family Hsp40 member C5 gamma: OMA	0.215321	0.106087	NA
h1SMcT0004322.1	h1SMcT0004322.1	Derived by automated computational analysis using gene prediction method Gnomon: OMA	0.0684253	0.472787	NA
h1SMcT0004323.1;h1SMcT0004323.2;h1SMcT0004323.3	ZC2HC1A	zinc finger C2HC-type containing 1A: OMA	0.472618	1.98e-06	NA
h1SMcT0004329.1	Tango9	Transport and Golgi organization 9: OMA	0.669908	0.00853957	NA
h1SMcT0004338.1	h1SMcT0004338.1		-0.0780963	0.419975	NA
h1SMcT0004344.1	SLC5A8	solute carrier family 5 member 8: OMA	0.772971	4.68e-05	NA
h1SMcT0004356.1	h1SMcT0004356.1		-1.17882	1.97e-06	Large EVs
h1SMcT0004362.1	H4C14	H4 clustered histone 14: OMA	-0.482505	0.100509	NA
h1SMcT0004364.1;h1SMcT0004364.2	h1SMcT0004364.1	protein tyrosine phosphatase domain-containing protein: OMA	-0.00495912	0.974062	NA
h1SMcT0004371.2	CTH	cystathionine gamma-lyase: OMA	0.0825944	0.453303	NA
h1SMcT0004398.1	PSMD13	proteasome 26S subunit, non-ATPase 13: OMA	-0.196838	0.0370607	NA
h1SMcT0004400.1	CLIC4	chloride intracellular channel 4: OMA	-1.108	2.05e-12	Large EVs
h1SMcT0004406.5	PACSIN3	protein kinase C and casein kinase substrate in neurons 3: OMA	0.169537	0.0406181	NA
h1SMcT0004410.2	h1SMcT0004410.2	serpin family I member 1: OMA	-0.0126046	0.860087	NA
h1SMcT0004426.1	CCDC96	coiled-coil domain containing 96: OMA	0.181283	0.00874805	NA
h1SMcT0004431.1;h1SMcT0004431.2;h1SMcT0004431.3	CLEC16A	C-type lectin domain containing 16A: OMA	-0.00833313	0.970329	NA
h1SMcT0004440.1;h1SMcT0004440.2	Fas2	Fasciclin 2; transcript_id=FBtr0343523: OMA	0.428239	0.00015705	NA
h1SMcT0004449.1;h1SMcT0004449.2;h1SMcT0004449.3	PLPP1	phospholipid phosphatase 1: OMA	-0.50371	0.0131289	NA
h1SMcT0004462.2	CHP1	calcineurin like EF-hand protein 1: OMA	0.587674	1.11e-06	NA
h1SMcT0004468.1	STK3	serine/threonine kinase 3: OMA	0.235845	0.0106079	NA
h1SMcT0004470.2	RUVBL2	RuvB like AAA ATPase 2: OMA	-0.389078	2.86e-05	NA
h1SMcT0004474.1	ARF6	ADP ribosylation factor 6: OMA	-0.379443	0.000407921	NA
h1SMcT0004478.1	h1SMcT0004478.1		-0.208698	0.22042	NA
h1SMcT0004479.2	FANK1	fibronectin type III and ankyrin repeat domains 1: OMA	-0.22788	0.00396797	NA
h1SMcT0004485.4	LTA4H	leukotriene A4 hydrolase: OMA	0.155016	0.0245865	NA
h1SMcT0004493.3	AP2B1	adaptor related protein complex 2 subunit beta 1: OMA	-0.331244	2.49e-06	NA
h1SMcT0004495.1	h1SMcT0004495.1	putative methyltransferase DDB_G0268948: OMA	-0.14173	0.506547	NA
h1SMcT0004516.2;h1SMcT0004516.3	VPS39	VPS39 subunit of HOPS complex: OMA	0.403608	0.000532803	NA
h1SMcT0004518.1	h1SMcT0004518.1	TNF receptor-associated factor: OMA	0.419957	0.000205729	NA
h1SMcT0004520.1;h1SMcT0004520.3	SYT14	Synaptotagmin-14: UNIPROT	-0.388708	0.00413251	NA
h1SMcT0004523.1	ppi1	Peptidyl-prolyl cis-trans isomerase: UNIPROT	0.122595	0.484081	NA
h1SMcT0004525.1	h1SMcT0004525.1	Peptidyl-prolyl cis-trans isomerase: OMA	-0.0484437	0.5486	NA
h1SMcT0004527.9	PPIA	Peptidyl-prolyl cis-trans isomerase A: UNIPROT	0.544163	9.27e-06	NA
h1SMcT0004539.2;h1SMcT0004539.3	h1SMcT0004539.2		-0.213785	0.0186321	NA
h1SMcT0004546.2	AK	Adenylate kinase: UNIPROT	0.0404449	0.713034	NA
h1SMcT0004547.1	h1SMcT0004547.1	transmembrane protein: OMA	0.947042	2.24e-06	NA
h1SMcT0004549.1	CNBD1	cyclic nucleotide binding domain containing 1: OMA	0.222213	0.0469774	NA
h1SMcT0004566.1;h1SMcT0004566.2;h1SMcT0004566.3;h1SMcT0004566.4	h1SMcT0004566.1	M protein repeat protein: OMA	-1.53526	6.62e-08	Large EVs
h1SMcT0004574.1	DNAH3	dynein axonemal heavy chain 3: OMA	-0.121323	0.00109736	NA
h1SMcT0004588.1;h1SMcT0004588.4	ASPSCR1	ASPSCR1 tether for SLC2A4, UBX domain containing: OMA	0.502329	0.013438	NA
h1SMcT0004592.1	CG32147	transcript_id=FBtr0075647: OMA	0.21297	0.0614223	NA
h1SMcT0004593.1	PSMD6	proteasome 26S subunit, non-ATPase 6: OMA	-0.0642626	0.478163	NA
h1SMcT0004596.1	ADAP1	ArfGAP with dual PH domains 1: OMA	0.287196	1.35e-05	NA
h1SMcT0004606.3	h1SMcT0004606.3	Actin-2: UNIPROT	0.104962	0.51221	NA
h1SMcT0004609.1	Act57B	Actin 57B; transcript_id=FBtr0071519: OMA	-0.712038	1.22e-09	NA
h1SMcT0004616.1;h1SMcT0004616.2	DNAI7	cilia and flagella associated protein 94: OMA	-0.104511	0.0458458	NA
h1SMcT0004623.1	h1SMcT0004623.1		-0.177676	0.000530205	NA
h1SMcT0004624.1	MICAL-like	MICAL-like: OMA	0.229096	0.00318332	NA
h1SMcT0004645.1	R3hdml	Peptidase inhibitor R3HDML: UNIPROT	-0.244988	0.0868253	NA
h1SMcT0004661.2;h1SMcT0004661.3	ITSN1	intersectin 1: OMA	-0.144148	0.195636	NA
h1SMcT0004687.1;h1SMcT0004687.2	SMAD4	SMAD family member 4: OMA	0.286802	0.110231	NA
h1SMcT0004700.1	MFSD11	major facilitator superfamily domain containing 11: OMA	1.79775	1.54e-10	Small EVs
h1SMcT0004703.1	CCDC121	coiled-coil domain containing 121: OMA	-0.30728	0.152533	NA
h1SMcT0004717.1	Bag3	BAG family molecular chaperone regulator 3: UNIPROT	0.0762705	0.477415	NA
h1SMcT0004721.1	eIF5	eukaryotic translation initiation factor 5: OMA	-0.240001	0.0627078	NA
h1SMcT0004728.2;h1SMcT0004728.3	RAB24	RAB24, member RAS oncogene family: OMA	0.983064	2.64e-08	NA
h1SMcT0004755.1	CETN1	centrin 1: OMA	-0.461723	0.000820653	NA
h1SMcT0004762.1;h1SMcT0004762.2;h1SMcT0004762.3	UBE2G2	ubiquitin conjugating enzyme E2 G2: OMA	-0.0114088	0.948977	NA
h1SMcT0004782.1;h1SMcT0004782.2	Klp68D	Kinesin-like protein at 68D: OMA	0.0905886	0.412494	NA
h1SMcT0004789.1;h1SMcT0004789.2;h1SMcT0004789.3	Usp8	Ubiquitin specific protease 8: OMA	0.399191	0.00345931	NA
h1SMcT0004790.1	ZFYVE1	zinc finger FYVE-type containing 1: OMA	0.361759	0.0392846	NA
h1SMcT0004799.2	PSMC1	proteasome 26S subunit, ATPase 1: OMA	-0.169018	0.0818804	NA
h1SMcT0004807.2	EXOC8	exocyst complex component 8: OMA	0.231068	0.00256954	NA
h1SMcT0004810.3	h1SMcT0004810.3	epidermal growth factor receptor substrate 15-like 1: OMA	-0.119068	0.0469774	NA
h1SMcT0004811.1	VPS13C	vacuolar protein sorting 13 homolog C: OMA	0.218455	5.98e-05	NA
h1SMcT0004812.1	Ttc7	Tetratricopeptide repeat domain 7: OMA	-0.0671545	0.365815	NA
h1SMcT0004821.2	SLC12A9	solute carrier family 12 member 9: OMA	1.55649	4.42e-10	Small EVs
h1SMcT0004830.1	RPS26	ribosomal protein S26: OMA	-0.0523809	0.783687	NA
h1SMcT0004832.13	h1SMcT0004832.13	protein tyrosine phosphatase receptor type O: OMA	0.316283	3.01e-05	NA
h1SMcT0004832.4	h1SMcT0004832.4	protein tyrosine phosphatase receptor type O: OMA	0.01507	0.881861	NA
h1SMcT0004832.9	h1SMcT0004832.9	protein tyrosine phosphatase receptor type O: OMA	0.546714	0.000827793	NA
h1SMcT0004836.1	Ptp10D	Tyrosine-protein phosphatase 10D: UNIPROT	0.417464	9.08e-06	NA
h1SMcT0004841.1;h1SMcT0004841.2	ALDH1L2	aldehyde dehydrogenase 1 family member L2: OMA	-0.105941	0.0826195	NA
h1SMcT0004848.1	MYO7A	myosin VIIA: OMA	-0.239409	1.71e-05	NA
h1SMcT0004850.2	h1SMcT0004850.2	novel protein: OMA	0.0216738	0.879408	NA
h1SMcT0004856.3	NDRG4	NDRG family member 4: OMA	0.125946	0.157459	NA
h1SMcT0004857.1	h1SMcT0004857.1	AH domain-containing protein: OMA	-0.0814095	0.519461	NA
h1SMcT0004870.1	PSMC3	proteasome 26S subunit, ATPase 3: OMA	0.040631	0.62681	NA
h1SMcT0004872.1	NIM1K	NIM1 serine/threonine protein kinase: OMA	0.330844	0.00763503	NA
h1SMcT0004877.2	AHI1	Abelson helper integration site 1: OMA	-0.242702	0.0267294	NA
h1SMcT0004882.1	w	Protein white: UNIPROT	0.91815	2.78e-07	NA
h1SMcT0004884.1;h1SMcT0004884.5	AK1	adenylate kinase 1: OMA	-0.0300666	0.707609	NA
h1SMcT0004894.1	GBE1	1,4-alpha-glucan branching enzyme 1: OMA	0.285657	2.46e-05	NA
h1SMcT0004905.2	h1SMcT0004905.2	domain-containing protein: OMA	-0.141249	0.0734577	NA
h1SMcT0004906.3	DBP2	ATP-dependent RNA helicase DBP2: UNIPROT	0.204873	0.103832	NA
h1SMcT0004908.5	slc12a9	Solute carrier family 12 member 9: UNIPROT	1.02859	6.1e-10	Small EVs
h1SMcT0004912.1	ECPAS	Ecm29 proteasome adaptor and scaffold: OMA	0.154369	0.381208	NA
h1SMcT0004932.2	NAALADL1	N-acetylated alpha-linked acidic dipeptidase like 1: OMA	0.733585	0.000761161	NA
h1SMcT0004933.1	h1SMcT0004933.1	F-box only protein: OMA	-0.0358428	0.826338	NA
h1SMcT0004938.1	BLK	BLK proto-oncogene, Src family tyrosine kinase: OMA	0.4147	3.95e-07	NA
h1SMcT0004938.2	BLK	BLK proto-oncogene, Src family tyrosine kinase: OMA	-0.345247	0.00357947	NA
h1SMcT0004941.1	Itpr3	Inositol 1,4,5-trisphosphate receptor type 3: UNIPROT	-0.0909357	0.226303	NA
h1SMcT0004953.2;h1SMcT0004953.4;h1SMcT0004953.5	yhjX	Uncharacterized MFS-type transporter YhjX: UNIPROT	-0.646603	0.0174237	NA
h1SMcT0004955.1	yhjX	Uncharacterized MFS-type transporter YhjX: UNIPROT	0.204458	0.116304	NA
h1SMcT0004961.1;h1SMcT0004961.2	TM9SF2	transmembrane 9 superfamily member 2: OMA	1.26598	8.4e-09	Small EVs
h1SMcT0004963.1;h1SMcT0004963.2;h1SMcT0004963.3	h1SMcT0004963.1		-1.1099	3.55e-06	Large EVs
h1SMcT0004969.3	h1SMcT0004969.3	potassium calcium-activated channel subfamily N member 1: OMA	0.872169	1.63e-05	NA
h1SMcT0004971.1;h1SMcT0004971.2	C6orf118	chromosome 6 open reading frame 118: OMA	-0.0860089	0.492935	NA
h1SMcT0004972.4	RAB32	RAB32, member RAS oncogene family: OMA	1.3912	1.27e-10	Small EVs
h1SMcT0004977.1	h1SMcT0004977.1	ankyrin repeat domain 60: OMA	-0.0622577	0.698342	NA
h1SMcT0004987.1	h1SMcT0004987.1	solute carrier family 36 member: OMA	1.10013	1.96e-06	Small EVs
h1SMcT0004988.1	odc1-a	Ornithine decarboxylase 1: UNIPROT	0.00114749	0.993564	NA
h1SMcT0004992.1	SCAMP5	secretory carrier membrane protein 5: OMA	1.77793	1.08e-08	Small EVs
h1SMcT0005005.1	SHTN1	shootin 1: OMA	0.00318231	0.965912	NA
h1SMcT0005035.1	h1SMcT0005035.1	F-box and WD repeat domain containing 11: OMA	0.346877	0.0609929	NA
h1SMcT0005039.1	DNAL1	dynein axonemal light chain 1: OMA	-0.115931	0.137799	NA
h1SMcT0005040.3	ASS1	argininosuccinate synthase 1: OMA	-0.0612817	0.460501	NA
h1SMcT0005045.1;h1SMcT0005045.2	Dip2a	Disco-interacting protein 2 homolog A: UNIPROT	-0.138825	0.0212508	NA
h1SMcT0005046.1;h1SMcT0005046.3;h1SMcT0005046.4;h1SMcT0005046.6	h1SMcT0005046.1	ubiquitin carboxyl-terminal hydrolase: OMA	0.00264164	0.989599	NA
h1SMcT0005048.5;h1SMcT0005048.6	ced-10	Ras-related protein ced-10: UNIPROT	0.185467	0.169767	NA
h1SMcT0005049.1;h1SMcT0005049.2	VDAC2	Voltage-dependent anion-selective channel protein 2: UNIPROT	-1.13966	6.45e-07	Large EVs
h1SMcT0005070.1	CASP3	Caspase-3: UNIPROT	-0.393095	0.000947226	NA
h1SMcT0005071.1	CASP7	caspase 7: OMA	-0.461992	0.0108175	NA
h1SMcT0005072.1	Dcp-1	Death caspase-1; transcript_id=FBtr0072062: OMA	-0.305012	8.1e-05	NA
h1SMcT0005077.1;h1SMcT0005077.2	IFT27	intraflagellar transport 27: OMA	0.126613	0.202192	NA
h1SMcT0005079.1;h1SMcT0005079.2;h1SMcT0005079.3	MAT1A	methionine adenosyltransferase 1A: OMA	0.647252	0.000788717	NA
h1SMcT0005081.2	h1SMcT0005081.2	G protein-coupled receptor 137B: OMA	1.51872	2.78e-07	Small EVs
h1SMcT0005090.1	cal-1	Calmodulin-like protein: UNIPROT	-0.0291702	0.781133	NA
h1SMcT0005098.3	MORN2	MORN repeat containing 2: OMA	-0.766836	0.000507734	NA
h1SMcT0005113.1	RP2	RP2 activator of ARL3 GTPase: OMA	0.311211	0.00407692	NA
h1SMcT0005126.2	h1SMcT0005126.2	Tyrosine-protein kinase: OMA	-0.0682373	0.344658	NA
h1SMcT0005136.1	EFCAB5	EF-hand calcium binding domain 5: OMA	-0.101025	0.0355642	NA
h1SMcT0005137.1	sll1388	Universal stress protein Sll1388: UNIPROT	-1.02712	1.09e-05	Large EVs
h1SMcT0005139.1	sll1388	Universal stress protein Sll1388: UNIPROT	-0.742686	0.00126337	NA
h1SMcT0005140.1	h1SMcT0005140.1		-0.0139932	0.901621	NA
h1SMcT0005160.1	h1SMcT0005160.1	Uncharacterized protein: OMA	0.840865	0.000225796	NA
h1SMcT0005161.1	PLSCR2	Phospholipid scramblase 2: UNIPROT	0.925096	1.27e-07	NA
h1SMcT0005162.3	PLSCR3	phospholipid scramblase 3: OMA	0.177448	0.0501658	NA
h1SMcT0005164.1	h1SMcT0005164.1	Phospholipid scramblase: OMA	0.659078	0.000138455	NA
h1SMcT0005168.1	h1SMcT0005168.1	Kinesin-like protein: OMA	0.376181	5.33e-06	NA
h1SMcT0005169.2;h1SMcT0005169.4	h1SMcT0005169.2	casein kinase: OMA	-0.498997	0.0104378	NA
h1SMcT0005184.1	h1SMcT0005184.1	cornifelin homolog: OMA	0.713631	0.00255369	NA
h1SMcT0005192.1	h1SMcT0005192.1	Cornifelin homolog B-like: OMA	1.10673	7.6e-06	Small EVs
h1SMcT0005193.5	h1SMcT0005193.5	PLAC8 like 1: OMA	2.00023	1.89e-09	Small EVs
h1SMcT0005196.2	h1SMcT0005196.2	Cornifelin homolog: OMA	0.290121	0.036233	NA
h1SMcT0005197.1	PLAC8	placenta associated 8: OMA	0.685303	0.00325292	NA
h1SMcT0005226.1	TMEM17	transmembrane protein 17: OMA	-0.0589159	0.688234	NA
h1SMcT0005244.1	h1SMcT0005244.1		0.536305	0.00672953	NA
h1SMcT0005245.2	h1SMcT0005245.2		-1.06773	3.31e-07	Large EVs
h1SMcT0005250.1;h1SMcT0005250.2	GRK4	G protein-coupled receptor kinase 4: OMA	-0.14552	0.0906911	NA
h1SMcT0005258.1;h1SMcT0005258.2	h1SMcT0005258.1		1.0572	8.56e-09	Small EVs
h1SMcT0005281.4	h1SMcT0005281.4		0.194617	0.00214082	NA
h1SMcT0005293.2;h1SMcT0005293.3	h1SMcT0005293.2	Tropomyosin: UNIPROT	-0.849721	8.27e-06	NA
h1SMcT0005308.1	h1SMcT0005308.1	serine/threonine-protein phosphatase 6 regulatory ankyrin repeat subunit B-like isoform X1: OMA	-0.00756269	0.945367	NA
h1SMcT0005323.1;h1SMcT0005323.2	ARMH1	armadillo like helical domain containing 1: OMA	-0.347542	0.00562428	NA
h1SMcT0005327.1;h1SMcT0005327.3	h1SMcT0005327.1	like protein 1: OMA	-0.0954549	0.121553	NA
h1SMcT0005338.1	h1SMcT0005338.1	radial spoke head: OMA	-0.0942085	0.129555	NA
h1SMcT0005339.1	h1SMcT0005339.1	sterile alpha motif: OMA	-0.144383	0.291845	NA
h1SMcT0005341.1	GMFG	glia maturation factor gamma: OMA	-0.283056	0.0258799	NA
h1SMcT0005349.2;h1SMcT0005353.1;h1SMcT0005353.3	RIIAD1	RIIa domain-containing protein 1: UNIPROT	-0.122322	0.222405	NA
h1SMcT0005360.1	GCN1	GCN1 activator of EIF2AK4: OMA	-0.143029	0.413544	NA
h1SMcT0005376.1;h1SMcT0005376.2	EIF2A	eukaryotic translation initiation factor 2A: OMA	0.0596439	0.716339	NA
h1SMcT0005415.2	h1SMcT0005415.2	dynein regulatory complex protein 10: OMA	0.057282	0.3207	NA
h1SMcT0005416.1	FRMD1	FERM domain-containing protein 1: UNIPROT	0.157453	0.0171662	NA
h1SMcT0005425.1	h1SMcT0005425.1		-0.845252	6.56e-09	NA
h1SMcT0005432.1	ZFAND2A	zinc finger AN1-type containing 2A: OMA	0.378645	0.000242136	NA
h1SMcT0005436.1	h1SMcT0005436.1	Solute carrier family 12 member 6: OMA	-0.135041	0.544927	NA
h1SMcT0005440.1	Pka-C1	Protein kinase, cAMP-dependent, catalytic subunit 1; transcript_id=FBtr0335495: OMA	-0.231772	0.00352036	NA
h1SMcT0005445.1	h1SMcT0005445.1	hypothetical protein: OMA	0.554738	1.02e-05	NA
h1SMcT0005459.1	SPAG6	sperm associated antigen 6: OMA	-0.349321	6.65e-06	NA
h1SMcT0005465.1	BUD31	BUD31 homolog: OMA	0.272328	0.143706	NA
h1SMcT0005466.1	h1SMcT0005466.1	Dynein light chain: OMA	0.519248	6.28e-05	NA
h1SMcT0005471.1	CG9117	transcript_id=FBtr0079222: OMA	-0.0718375	0.519364	NA
h1SMcT0005472.1	CLXN	EF-hand calcium binding domain 1: OMA	0.00801982	0.928599	NA
h1SMcT0005475.1	h1SMcT0005475.1		0.617619	2.25e-06	NA
h1SMcT0005478.1	DRG2	developmentally regulated GTP binding protein 2: OMA	0.162312	0.12182	NA
h1SMcT0005490.2	ABR	ABR activator of RhoGEF and GTPase: OMA	-0.183252	0.000410882	NA
h1SMcT0005490.3	ABR	ABR activator of RhoGEF and GTPase: OMA	0.141827	0.431374	NA
h1SMcT0005493.2	STXBP5L	syntaxin binding protein 5 like: OMA	0.312526	0.00474778	NA
h1SMcT0005498.1	PPIH	peptidylprolyl isomerase H: OMA	-0.0103763	0.962304	NA
h1SMcT0005502.1;h1SMcT0005502.2;h1SMcT0005502.3;h1SMcT0005502.4;h1SMcT0005502.5;h1SMcT0005502.6;h1SMcT0005502.7;h1SMcT0005502.8	MAP4K4	mitogen-activated protein kinase kinase kinase kinase 4: OMA	0.220942	0.15338	NA
h1SMcT0005507.1	h1SMcT0005507.1	novel protein: OMA	-0.0625741	0.588396	NA
h1SMcT0005517.1	h1SMcT0005517.1	Derived by automated computational analysis using gene prediction method: OMA	0.761272	2.29e-06	NA
h1SMcT0005534.1;h1SMcT0005537.1	h1SMcT0005534.1		-0.236811	0.053355	NA
h1SMcT0005535.1;h1SMcT0005535.2	h1SMcT0005535.1		-2.55283	6.1e-10	Large EVs
h1SMcT0005538.1	h1SMcT0005538.1		-0.668359	0.000102202	NA
h1SMcT0005539.1	h1SMcT0005539.1		-0.119036	0.600483	NA
h1SMcT0005546.1	Rac2	Rac2: OMA	0.0784972	0.378875	NA
h1SMcT0005547.1	Rac1	Rac1: OMA	0.0734614	0.572129	NA
h1SMcT0005555.2	Nisch	Nischarin: UNIPROT	0.225406	0.000513058	NA
h1SMcT0005568.1	h1SMcT0005568.1		-1.1716	1.35e-06	Large EVs
h1SMcT0005571.1;h1SMcT0005571.2	GSTZ1	glutathione S-transferase zeta 1: OMA	-0.0631828	0.527873	NA
h1SMcT0005584.1	h1SMcT0005584.1	Derived by automated computational analysis using gene prediction method Gnomon: OMA	0.152554	0.412062	NA
h1SMcT0005587.1	h1SMcT0005587.1	Chaperone protein htpG: OMA	-0.0805855	0.0627078	NA
h1SMcT0005590.2;h1SMcT0005590.3	h1SMcT0005590.2	Protein kinase domain-containing protein: OMA	0.137263	0.0687418	NA
h1SMcT0005592.1;h1SMcT0005592.2	h1SMcT0005592.1	RAS related 2: OMA	0.158808	0.0147363	NA
h1SMcT0005603.2	Pak3	Serine/threonine-protein kinase PAK 3: UNIPROT	0.195724	0.017045	NA
h1SMcT0005610.1	h1SMcT0005610.1		0.258884	0.00195724	NA
h1SMcT0005612.1;h1SMcT0005612.2	h1SMcT0005612.1	Ribokinase: OMA	0.112542	0.163825	NA
h1SMcT0005618.3	h1SMcT0005618.3	Titin: OMA	-0.764657	1.46e-09	NA
h1SMcT0005620.2	h1SMcT0005620.2	T cell activation RhoGTPase activating protein: OMA	0.0695998	0.577931	NA
h1SMcT0005623.1	h1SMcT0005623.1		0.0955495	0.564334	NA
h1SMcT0005629.1	h1SMcT0005629.1	Metallophos domain-containing protein: OMA	1.54753	8.49e-11	Small EVs
h1SMcT0005641.2;h1SMcT0005641.3	h1SMcT0005641.2		0.24761	0.0630551	NA
h1SMcT0005644.1	FAM183A	family with sequence similarity 183 member A: OMA	-0.595962	0.000414011	NA
h1SMcT0005658.1	Csnk2a1	Casein kinase II subunit alpha: UNIPROT	-0.0466494	0.663557	NA
h1SMcT0005672.1	RAB14	Ras-related protein Rab-14: UNIPROT	0.239309	0.0105277	NA
h1SMcT0005676.1;h1SMcT0005676.3	h1SMcT0005676.1	Derived by automated computational analysis using gene prediction method Gnomon: OMA	-0.686544	6.57e-08	NA
h1SMcT0005693.1	VPS26C	VPS26 endosomal protein sorting factor C: OMA	0.618105	4.95e-06	NA
h1SMcT0005733.2	h1SMcT0005733.2	ankyrin repeat and sterile alpha motif domain containing 6: OMA	0.447059	1.98e-06	NA
h1SMcT0005737.1	DRC1	dynein regulatory complex subunit 1: OMA	0.0881935	0.0601142	NA
h1SMcT0005747.1	h1SMcT0005747.1	dynein axonemal heavy chain 17: OMA	-0.0645554	0.0230286	NA
h1SMcT0005755.1	CG9515	transcript_id=FBtr0340262: OMA	-0.147411	0.434909	NA
h1SMcT0005756.1	h1SMcT0005756.1	regulator of G protein signaling 11: OMA	0.362947	0.00730261	NA
h1SMcT0005761.1	CG17387	transcript_id=FBtr0078880: OMA	-0.0865235	0.0448336	NA
h1SMcT0005763.2	CFAP57	cilia and flagella associated protein 57: OMA	0.0489667	0.307212	NA
h1SMcT0005769.1	h1SMcT0005769.1	Uncharacterized protein: OMA	-0.16001	0.164876	NA
h1SMcT0005772.4;h1SMcT0005772.5	h1SMcT0005772.4	Derived by automated computational analysis using gene prediction method Gnomon: OMA	-0.059934	0.801476	NA
h1SMcT0005777.1	TTC6	Tetratricopeptide repeat protein 6: UNIPROT	0.132322	0.101208	NA
h1SMcT0005806.1	h1SMcT0005806.1	sperm-associated antigen 8: OMA	-0.147665	0.0854156	NA
h1SMcT0005809.2	h1SMcT0005809.2	PH domain-containing protein: OMA	1.12495	8.39e-09	Small EVs
h1SMcT0005824.5;h1SMcT0005824.6	h1SMcT0005824.5		0.162712	0.0586636	NA
h1SMcT0005825.18;h1SMcT0005825.9	Sh3beta	Sh3beta; transcript_id=FBtr0302548: OMA	0.301739	0.00380528	NA
h1SMcT0005825.2;h1SMcT0005825.3;h1SMcT0005825.6;h1SMcT0005825.7	Sh3beta	Sh3beta; transcript_id=FBtr0302548: OMA	-0.0424404	0.649689	NA
h1SMcT0005834.3;h1SMcT0005834.4	h1SMcT0005834.3	centrosomal protein 131: OMA	-0.950807	4.59e-05	NA
h1SMcT0005842.1;h1SMcT0005842.2;h1SMcT0005842.4;h1SMcT0005842.6	USP21	ubiquitin specific peptidase 21: OMA	-0.0441379	0.820597	NA
h1SMcT0005844.10;h1SMcT0005844.11;h1SMcT0005844.8;h1SMcT0005844.9	h1SMcT0005844.10	RING-type domain-containing protein: OMA	0.0161874	0.927448	NA
h1SMcT0005844.14	h1SMcT0005844.14	RING-type domain-containing protein: OMA	-0.02168	0.859238	NA
h1SMcT0005867.1	h1SMcT0005867.1	uncharacterized protein C2orf73 homolog: OMA	0.101807	0.206736	NA
h1SMcT0005869.2	B9D2	B9 domain containing 2: OMA	-0.0013993	0.991562	NA
h1SMcT0005871.1	wrd	well-rounded; transcript_id=FBtr0336467: OMA	0.142141	0.148093	NA
h1SMcT0005875.1	PACRG	parkin coregulated: OMA	-0.022233	0.82048	NA
h1SMcT0005882.1	CG8726	transcript_id=FBtr0088874: OMA	0.245711	0.00232963	NA
h1SMcT0005883.11;h1SMcT0005883.7	h1SMcT0005883.11	ANK_REP_REGION domain-containing protein: OMA	-1.87944	9.97e-16	Large EVs
h1SMcT0005886.2;h1SMcT0005886.3	h1SMcT0005886.2	plasminogen activator inhibitor 1 RNA-binding: OMA	-0.771443	0.000232712	NA
h1SMcT0005894.2	SH3GLB1	SH3 domain containing GRB2 like, endophilin B1: OMA	0.58559	8.86e-09	NA
h1SMcT0005895.1	asic-2	Degenerin-like protein asic-2: UNIPROT	0.412804	0.00357947	NA
h1SMcT0005902.1	RpS6	Ribosomal protein S6: OMA	-0.177154	0.10181	NA
h1SMcT0005911.1	MJ1319	Uncharacterized sodium-dependent transporter MJ1319: UNIPROT	0.880626	8.98e-06	NA
h1SMcT0005912.2	HI_0736	Uncharacterized sodium-dependent transporter HI_0736: UNIPROT	1.01808	2.31e-07	Small EVs
h1SMcT0005917.1	Npun_R6513	Bacterial dynamin-like protein: UNIPROT	0.326062	0.00137255	NA
h1SMcT0005935.1	CG10750	transcript_id=FBtr0343804: OMA	-0.00317885	0.970329	NA
h1SMcT0005943.1	h1SMcT0005943.1	Serine/threonine-protein kinase TAO1-like: OMA	0.17118	0.00176193	NA
h1SMcT0005945.1	h1SMcT0005945.1		1.04967	1.17e-09	Small EVs
h1SMcT0005946.1;h1SMcT0005946.2	RIT2	Ras like without CAAX 2: OMA	-0.0125979	0.917502	NA
h1SMcT0005959.1	CFAP119	coiled-coil domain containing 189: OMA	0.255103	0.0548212	NA
h1SMcT0005960.1	PGM1	phosphoglucomutase 1: OMA	0.20252	0.0019605	NA
h1SMcT0005985.1	CG4593	transcript_id=FBtr0343331: OMA	0.347191	0.00295071	NA
h1SMcT0005990.4	h1SMcT0005990.4	COMM domain containing 4: OMA	0.345358	0.0281867	NA
h1SMcT0006000.1	h1SMcT0006000.1		0.42257	0.0148685	NA
h1SMcT0006001.1	h1SMcT0006001.1	Derived by automated computational analysis using gene prediction method Gnomon: OMA	0.404755	0.0274855	NA
h1SMcT0006015.1	h1SMcT0006015.1		-0.119901	0.546038	NA
h1SMcT0006031.1	h1SMcT0006031.1		0.0136534	0.900958	NA
h1SMcT0006036.1	RSPH9	radial spoke head component 9: OMA	-0.281536	0.000480884	NA
h1SMcT0006043.3	h1SMcT0006043.3	SLIT-ROBO Rho GTPase-activating protein: OMA	0.0362548	0.349369	NA
h1SMcT0006046.1;h1SMcT0006046.3;h1SMcT0006046.4;h1SMcT0006046.5	h1SMcT0006046.1	RRM domain-containing protein: OMA	0.119673	0.0934738	NA
h1SMcT0006060.1	RPS6KB1	Ribosomal protein S6 kinase beta-1: UNIPROT	0.104496	0.238267	NA
h1SMcT0006109.2	Dip-C	Dipeptidase C: OMA	0.392955	0.000144974	NA
h1SMcT0006109.5	Dip-C	Dipeptidase C: OMA	1.34195	6.64e-07	Small EVs
h1SMcT0006113.1	cpa	capping protein alpha: OMA	-0.00337076	0.956163	NA
h1SMcT0006115.1	DCTN6	dynactin subunit 6: OMA	0.470899	0.000815634	NA
h1SMcT0006117.1	h1SMcT0006117.1	Derived by automated computational analysis using gene prediction method Gnomon: OMA	-0.0644276	0.0563325	NA
h1SMcT0006122.2	DNAH7	dynein axonemal heavy chain 7: OMA	-0.00174446	0.950392	NA
h1SMcT0006123.1	ahcy-b	Adenosylhomocysteinase B: UNIPROT	0.231006	0.0192088	NA
h1SMcT0006124.1	AHCY	adenosylhomocysteinase: OMA	0.136481	0.0287534	NA
h1SMcT0006126.1	STPG1	sperm tail PG-rich repeat containing 1: OMA	0.0816992	0.553929	NA
h1SMcT0006137.1	h1SMcT0006137.1		0.26014	0.0163263	NA
h1SMcT0006146.1;h1SMcT0006146.2	EFCAB7	EF-hand calcium binding domain 7: OMA	-0.229014	0.0104338	NA
h1SMcT0006147.1;h1SMcT0006147.2	h1SMcT0006147.1		0.252241	0.0407007	NA
h1SMcT0006160.3	h1SMcT0006160.3	14_3_3 domain-containing protein: OMA	-0.0515967	0.34246	NA
h1SMcT0006164.1	h1SMcT0006164.1		0.390158	5.45e-07	NA
h1SMcT0006165.1	h1SMcT0006165.1	caveolin 3: OMA	0.622826	0.000532794	NA
h1SMcT0006166.1	DRC3	dynein regulatory complex subunit 3: OMA	0.0844378	0.17802	NA
h1SMcT0006174.1	AGO1	Argonaute-1: OMA	-0.247082	0.0782205	NA
h1SMcT0006179.1;h1SMcT0006179.3;h1SMcT0006179.4	DNAI4	dynein axonemal intermediate chain 4: OMA	0.00162563	0.976863	NA
h1SMcT0006182.1	RABEP1	rabaptin, RAB GTPase binding effector protein 1: OMA	0.337455	0.00286147	NA
h1SMcT0006189.2	CFAP69	cilia and flagella associated protein 69: OMA	-0.0766836	0.218129	NA
h1SMcT0006202.1	h1SMcT0006202.1	domain-containing protein: OMA	0.342382	0.00468643	NA
h1SMcT0006205.1;h1SMcT0006205.2;h1SMcT0006205.3;h1SMcT0006205.4	scramb1	scramblase 1; transcript_id=FBtr0076303: OMA	0.828525	0.000171995	NA
h1SMcT0006209.1	RPS16	ribosomal protein S16: OMA	-0.385641	0.00568168	NA
h1SMcT0006216.1	VPS25	vacuolar protein sorting 25 homolog: OMA	0.275123	0.0269629	NA
h1SMcT0006225.1	Plg	Plasminogen: UNIPROT	-0.00842807	0.941585	NA
h1SMcT0006227.1;h1SMcT0006227.2;h1SMcT0006227.3	PLG	Plasminogen: UNIPROT	0.0865969	0.636417	NA
h1SMcT0006228.1	h1SMcT0006228.1	adenosine monophosphate deaminase 1: OMA	-0.127827	0.222481	NA
h1SMcT0006235.3	h1SMcT0006235.3	KIAA0825: OMA	-0.22154	0.0322327	NA
h1SMcT0006250.2	Sbf	SET domain binding factor: OMA	-0.0460772	0.436383	NA
h1SMcT0006262.1;h1SMcT0006262.2	HMGCS1	3-hydroxy-3-methylglutaryl-CoA synthase 1: OMA	0.164958	0.0342649	NA
h1SMcT0006262.4	HMGCS1	3-hydroxy-3-methylglutaryl-CoA synthase 1: OMA	0.615368	0.00364086	NA
h1SMcT0006278.1	TBC1D24	TBC1 domain family member 24: OMA	0.289182	0.000846392	NA
h1SMcT0006291.1	h1SMcT0006291.1	26S proteasome non-ATPase regulatory subunit 2: OMA	-0.134586	0.0411439	NA
h1SMcT0006308.3	h1SMcT0006308.3	XPG_I_2 domain-containing protein: OMA	-0.0180398	0.825212	NA
h1SMcT0006310.1;h1SMcT0006310.2	KIAA1549L	UPF0606 protein KIAA1549L: UNIPROT	-0.116517	0.223555	NA
h1SMcT0006317.2	EHD3	EH domain containing 3: OMA	0.339541	2.25e-07	NA
h1SMcT0006320.1	IFT140	intraflagellar transport 140: OMA	-0.0237005	0.638853	NA
h1SMcT0006324.1	h1SMcT0006324.1	Protein-tyrosine-phosphatase: OMA	0.0823733	0.518333	NA
h1SMcT0006332.1	h1SMcT0006332.1		0.00365843	0.965195	NA
h1SMcT0006336.1	h1SMcT0006336.1		-0.0336238	0.835883	NA
h1SMcT0006339.3;h1SMcT0006339.4	h1SMcT0006339.3	rho guanine nucleotide exchange factor: OMA	0.0373817	0.532861	NA
h1SMcT0006342.1	PSMD14	proteasome 26S subunit, non-ATPase 14: OMA	-0.737666	1.33e-06	NA
h1SMcT0006364.1	Moe	Moesin/ezrin/radixin homolog 1: UNIPROT	0.697641	2.22e-10	NA
h1SMcT0006365.1	AHCYL2	adenosylhomocysteinase like 2: OMA	0.19915	0.0158182	NA
h1SMcT0006369.1	h1SMcT0006369.1	coiled-coil domain-containing protein: OMA	0.143026	0.0116305	NA
h1SMcT0006372.1	TOLLIP	toll interacting protein: OMA	0.586577	2.25e-07	NA
h1SMcT0006378.2	h1SMcT0006378.2	G protein subunit alpha 12: OMA	-0.178482	0.0207485	NA
h1SMcT0006382.1	h1SMcT0006382.1		2.03198	1.24e-08	Small EVs
h1SMcT0006393.1;h1SMcT0006393.2	h1SMcT0006393.1	Non-specific serine/threonine protein kinase: OMA	0.546507	1.03e-09	NA
h1SMcT0006403.2	SLC29A1	solute carrier family 29 member 1 (Augustine blood group): OMA	-0.0732817	0.688366	NA
h1SMcT0006405.2;h1SMcT0006405.3	inaD	inactivation no afterpotential D; transcript_id=FBtr0305132: OMA	0.564591	2.92e-06	NA
h1SMcT0006407.2	Patj	Patj: OMA	0.168567	0.0018133	NA
h1SMcT0006409.1;h1SMcT0006409.2	CFAP91	cilia and flagella associated protein 91: OMA	0.121089	0.0207602	NA
h1SMcT0006419.1	CG12065	transcript_id=FBtr0479738: OMA	-0.719616	5.45e-11	NA
h1SMcT0006424.1	FAM166C	family with sequence similarity 166 member C: OMA	-0.199151	0.0462687	NA
h1SMcT0006428.2	DDAH1	dimethylarginine dimethylaminohydrolase 1: OMA	-0.636704	5.26e-07	NA
h1SMcT0006444.1	HSPE1-MOB4	HSPE1-MOB4 readthrough: OMA	-0.39836	0.0131434	NA
h1SMcT0006455.1	h1SMcT0006455.1		-2.22804	4.03e-13	Large EVs
h1SMcT0006456.1	h1SMcT0006456.1		-0.904775	2.89e-05	NA
h1SMcT0006469.1	RpL14	Ribosomal protein L14; transcript_id=FBtr0076633: OMA	-0.485883	0.00079277	NA
h1SMcT0006472.1	h1SMcT0006472.1	Peptide-methionine R -S-oxide reductase: OMA	0.254066	0.0396132	NA
h1SMcT0006475.2	VWA3A	von Willebrand factor A domain containing 3A: OMA	-0.0820101	0.248145	NA
h1SMcT0006481.1	IPMK	Inositol polyphosphate multikinase: UNIPROT	0.418411	0.000101723	NA
h1SMcT0006482.1;h1SMcT0006482.2	h1SMcT0006482.1	rho guanine nucleotide exchange factor: OMA	0.11028	0.496195	NA
h1SMcT0006483.1	RPL7	ribosomal protein L7: OMA	-0.606656	1.02e-05	NA
h1SMcT0006495.1;h1SMcT0006495.2	didum	dilute class unconventional myosin: OMA	-0.798495	1.76e-06	NA
h1SMcT0006506.1;h1SMcT0006506.2	h1SMcT0006506.1	ANK_REP_REGION domain-containing protein: OMA	-0.170723	0.00680438	NA
h1SMcT0006508.1	TPRG1	tumor protein p63 regulated 1: OMA	0.471037	2.94e-05	NA
h1SMcT0006509.1;h1SMcT0006509.6;h1SMcT0006509.7	TNS1	Tensin-1: UNIPROT	-0.616174	1.81e-08	NA
h1SMcT0006511.1;h1SMcT0006511.3;h1SMcT0006511.4	TXNL1	thioredoxin like 1: OMA	0.138823	0.185979	NA
h1SMcT0006531.2;h1SMcT0006531.3	numb	Protein numb: UNIPROT	0.230714	0.0134386	NA
h1SMcT0006536.1	Snrk	transcript_id=FBtr0087572: OMA	-0.443279	1.81e-06	NA
h1SMcT0006544.1	h1SMcT0006544.1	vesicle associated membrane protein 8: OMA	1.19213	9.83e-09	Small EVs
h1SMcT0006545.1	VAMP8	Vesicle-associated membrane protein 8: UNIPROT	0.863679	2.34e-07	NA
h1SMcT0006563.1;h1SMcT0006563.2;h1SMcT0006563.3	h1SMcT0006563.1		-0.142051	0.487259	NA
h1SMcT0006568.4;h1SMcT0006568.5	h1SMcT0006568.4		-0.017379	0.879311	NA
h1SMcT0006568.7;h1SMcT0006568.8;h1SMcT0006568.9	h1SMcT0006568.7		-0.14296	0.292015	NA
h1SMcT0006581.4	h1SMcT0006581.4		0.49169	0.00643209	NA
h1SMcT0006593.1;h1SMcT0006593.2	ANKUB1	ankyrin repeat and ubiquitin domain containing 1: OMA	0.00695695	0.941603	NA
h1SMcT0006605.1	h1SMcT0006605.1	domain-containing protein: OMA	0.190941	0.0306545	NA
h1SMcT0006607.1	USP14	ubiquitin specific peptidase 14: OMA	-0.209528	0.0108739	NA
h1SMcT0006611.1	AIMP1	aaRS-interacting multifunctional protein 1; transcript_id=FBtr0088676: OMA	0.0199834	0.878405	NA
h1SMcT0006612.1	h1SMcT0006612.1		-0.162536	0.198617	NA
h1SMcT0006613.1	h1SMcT0006613.1	uncharacterized protein: OMA	-0.364322	0.0330506	NA
h1SMcT0006639.1	vwa2	von Willebrand factor A domain-containing protein 2: UNIPROT	-0.372882	0.164876	NA
h1SMcT0006647.1	GABARAPL2	GABA type A receptor associated protein like 2: OMA	0.175795	0.0892238	NA
h1SMcT0006649.1	h1SMcT0006649.1		0.604776	9.95e-07	NA
h1SMcT0006664.1	h1SMcT0006664.1	repeats and guanylate kinase domain containing: OMA	-0.134575	0.039179	NA
h1SMcT0006687.1	COPB1	COPI coat complex subunit beta 1: OMA	-0.10695	0.296331	NA
h1SMcT0006688.3	h1SMcT0006688.3	dynactin subunit 2: OMA	0.558104	4.79e-07	NA
h1SMcT0006692.1	Bet5	Blocked early in transport 5: OMA	-0.251366	0.222721	NA
h1SMcT0006712.1	FER	FER tyrosine kinase: OMA	0.603892	7.45e-08	NA
h1SMcT0006727.2	h1SMcT0006727.2	aldo/keto reductase: OMA	0.00783208	0.96897	NA
h1SMcT0006729.1	ARPC1B	actin related protein 2/3 complex subunit 1B: OMA	0.0334968	0.663768	NA
h1SMcT0006733.1	h1SMcT0006733.1		1.54194	5.55e-09	Small EVs
h1SMcT0006735.2	Abcb1a	ATP-dependent translocase ABCB1: UNIPROT	0.0690792	0.0839576	NA
h1SMcT0006746.2	Dnm3	Dynamin-3: UNIPROT	-0.153317	0.00177671	NA
h1SMcT0006762.1	SIRT5	sirtuin 5: OMA	-0.226721	0.0400899	NA
h1SMcT0006772.1	h1SMcT0006772.1		-0.572665	3.96e-06	NA
h1SMcT0006786.1	SkpA	SKP1-related A: OMA	-0.246359	0.162681	NA
h1SMcT0006791.1	ARL6	ADP ribosylation factor like GTPase 6: OMA	-0.210783	0.0867327	NA
h1SMcT0006805.1	PDE8A	High affinity cAMP-specific and IBMX-insensitive 3',5'-cyclic phosphodiesterase 8A: UNIPROT	-0.0821303	0.215648	NA
h1SMcT0006822.1	TRAF3	TNF receptor-associated factor 3: UNIPROT	0.00151426	0.98848	NA
h1SMcT0006830.1	Dok3	Docking protein 3: UNIPROT	0.402172	0.00479164	NA
h1SMcT0006839.2	h1SMcT0006839.2	apicomplexan CP 15/60K like protein: OMA	-0.0198507	0.889862	NA
h1SMcT0006861.1	TIAL1	TIA1 cytotoxic granule associated RNA binding protein like 1: OMA	-0.0117054	0.954826	NA
h1SMcT0006875.1	TRAPPC5	trafficking protein particle complex 5: OMA	0.138311	0.354327	NA
h1SMcT0006889.1	h1SMcT0006889.1	guanylate kinase: OMA	0.028604	0.915037	NA
h1SMcT0006897.2	GNAO1	G protein subunit alpha o1: OMA	0.770098	0.000221344	NA
h1SMcT0006915.1;h1SMcT0006915.3;h1SMcT0006915.4	PPME1	protein phosphatase methylesterase 1: OMA	0.0212257	0.850302	NA
h1SMcT0006939.1	Xirp2	Xin actin-binding repeat-containing protein 2: UNIPROT	0.452668	0.00015427	NA
h1SMcT0006959.2	h1SMcT0006959.2		0.0764937	0.218623	NA
h1SMcT0006966.1	DNAAF9	dynein axonemal assembly factor 9: OMA	-0.354063	0.00360974	NA
h1SMcT0006967.2	h1SMcT0006967.2	guanine nucleotide-binding protein G I /G S /G T subunit: OMA	-0.00973325	0.919202	NA
h1SMcT0006970.1	h1SMcT0006970.1	ras-related protein rab-14: OMA	0.601851	3.5e-06	NA
h1SMcT0006979.2	h1SMcT0006979.2	tyrosine 3-monooxygenase/tryptophan 5-monooxygenase activation protein theta polypeptide: OMA	-0.0905738	0.489002	NA
h1SMcT0006987.1	NAA15	N-alpha-acetyltransferase 15, NatA auxiliary subunit: OMA	0.097793	0.410388	NA
h1SMcT0006997.1	Fmnl2	Formin-like protein 2: UNIPROT	0.336212	0.00232394	NA
h1SMcT0007008.1	adprm	Manganese-dependent ADP-ribose/CDP-alcohol diphosphatase: UNIPROT	-0.062405	0.751641	NA
h1SMcT0007023.1	yrbE	Uncharacterized oxidoreductase YrbE: UNIPROT	0.492449	0.00310064	NA
h1SMcT0007026.1	Ngef	Ephexin-1: UNIPROT	0.144731	0.0357547	NA
h1SMcT0007033.2;h1SMcT0007033.3	h1SMcT0007033.2		-1.24595	9.43e-11	Large EVs
h1SMcT0007053.2	PIP4K	Phosphatidylinositol 5-phosphate 4-kinase: OMA	-0.396075	0.00178697	NA
h1SMcT0007059.1;h1SMcT0007059.2;h1SMcT0007059.3	CCZ1B	CCZ1 homolog B, vacuolar protein trafficking and biogenesis associated: OMA	0.476341	5.6e-05	NA
h1SMcT0007060.1	h1SMcT0007060.1		-1.24318	1.85e-09	Large EVs
h1SMcT0007066.1	RAB27B	RAB27B, member RAS oncogene family: OMA	0.0637212	0.397169	NA
h1SMcT0007070.1	h1SMcT0007070.1		-0.734422	2.34e-05	NA
h1SMcT0007072.1	LIPE	Hormone-sensitive lipase: UNIPROT	-0.188377	0.24801	NA
h1SMcT0007082.1	h1SMcT0007082.1		0.185363	0.270576	NA
h1SMcT0007083.1	h1SMcT0007083.1	ras suppressor protein 1: OMA	0.226485	0.0221462	NA
h1SMcT0007102.2	h1SMcT0007102.2		-0.412008	9.57e-06	NA
h1SMcT0007123.2;h1SMcT0007123.3	h1SMcT0007123.2	transporter: OMA	0.808356	0.0131801	NA
h1SMcT0007124.7	h1SMcT0007124.7	Rhodanese domain-containing protein: OMA	-0.150385	0.0424777	NA
h1SMcT0007128.1	BOLA1	bolA family member 1: OMA	0.109706	0.588748	NA
h1SMcT0007139.2	EXOC1	exocyst complex component 1: OMA	0.122648	0.0831222	NA
h1SMcT0007171.1;h1SMcT0007171.2	h1SMcT0007171.1	ras-related protein: OMA	0.326609	0.00149733	NA
h1SMcT0007172.1;h1SMcT0007172.3;h1SMcT0007172.4	Rab8a	Ras-related protein Rab-8A: UNIPROT	0.291043	0.00156294	NA
h1SMcT0007177.1;h1SMcT0007177.4;h1SMcT0007177.5	h1SMcT0007177.1	lamin A/C: OMA	-0.629864	0.00165381	NA
h1SMcT0007178.2;h1SMcT0007178.3	h1SMcT0007178.2	keratin type I cytoskeletal: OMA	-1.39867	3.3e-10	Large EVs
h1SMcT0007190.1	h1SMcT0007190.1		0.0888811	0.261846	NA
h1SMcT0007194.1	h1SMcT0007194.1	Major egg antigen: UNIPROT	-0.610709	6.32e-08	NA
h1SMcT0007219.1	h1SMcT0007219.1	TBC1 domain family member 15: OMA	-0.0212321	0.857376	NA
h1SMcT0007221.1	CFAP107	chromosome 1 open reading frame 158: OMA	-0.0604836	0.475575	NA
h1SMcT0007244.1	h1SMcT0007244.1		0.0112372	0.931766	NA
h1SMcT0007247.1	RGL1	ral guanine nucleotide dissociation stimulator like 1: OMA	0.0500162	0.423861	NA
h1SMcT0007248.1	Hem	HEM-protein: OMA	0.212337	0.00923789	NA
h1SMcT0007255.3	h1SMcT0007255.3	annexin: OMA	0.101262	0.0621501	NA
h1SMcT0007274.1	h1SMcT0007274.1	SMAD specific E3 ubiquitin protein ligase 2: OMA	0.00993565	0.932585	NA
h1SMcT0007322.1	BPNT1	3'(2'), 5'-bisphosphate nucleotidase 1: OMA	0.212322	0.0536679	NA
h1SMcT0007324.1	CFAP46	cilia and flagella associated protein 46: OMA	-0.197298	0.000212804	NA
h1SMcT0007332.1	h1SMcT0007332.1	senescence-specific cysteine protease SAG39-like: OMA	1.03372	5.24e-08	Small EVs
h1SMcT0007346.2	UBB	Polyubiquitin-B: UNIPROT	1.62057	4.81e-08	Small EVs
h1SMcT0007359.1	PTGES3	prostaglandin E synthase 3: OMA	-0.172391	0.0360612	NA
h1SMcT0007365.1;h1SMcT0007366.1	GNB5	Guanine nucleotide-binding protein subunit beta-5: UNIPROT	1.24218	7.36e-07	Small EVs
h1SMcT0007368.1	yars1	Tyrosine--tRNA ligase, cytoplasmic: UNIPROT	-0.326709	8.87e-05	NA
h1SMcT0007387.1	ARF1	ADP ribosylation factor 1: OMA	-0.360126	3.61e-05	NA
h1SMcT0007389.1	IFT20	intraflagellar transport 20: OMA	0.165381	0.03522	NA
h1SMcT0007392.5	CAPN1	calpain 1: OMA	-0.42538	1.31e-08	NA
h1SMcT0007421.1	YWHAB	tyrosine 3-monooxygenase/tryptophan 5-monooxygenase activation protein beta: OMA	0.136028	0.176888	NA
h1SMcT0007423.1	h1SMcT0007423.1		0.688925	0.000511273	NA
h1SMcT0007429.1	SMPDL3B	Acid sphingomyelinase-like phosphodiesterase 3b: UNIPROT	0.0603192	0.460907	NA
h1SMcT0007437.2	CROCC	ciliary rootlet coiled-coil, rootletin: OMA	-3.09182	1.22e-21	Large EVs
h1SMcT0007451.2	NIT2	nitrilase family member 2: OMA	0.22543	0.00994534	NA
h1SMcT0007470.1	ats1	N-acetyltransferase ats1: UNIPROT	-0.0228907	0.857611	NA
h1SMcT0007473.1	ATP6V1D	ATPase H+ transporting V1 subunit D: OMA	0.599088	3.23e-06	NA
h1SMcT0007477.1	h1SMcT0007477.1	chibby family member 1 beta catenin antagonist: OMA	-1.12571	2.89e-06	Large EVs
h1SMcT0007478.1	IPO5	importin 5: OMA	0.173318	0.0423212	NA
h1SMcT0007496.1	Hsp83	Heat shock protein 83: UNIPROT	-0.148176	0.0155278	NA
h1SMcT0007497.1	h1SMcT0007497.1	Protein kinase domain-containing protein: OMA	0.206867	0.340427	NA
h1SMcT0007498.1	MAP3K3	Mitogen-activated protein kinase kinase kinase 3: UNIPROT	0.110521	0.205669	NA
h1SMcT0007500.1	h1SMcT0007500.1		-0.126099	0.167941	NA
h1SMcT0007502.1	h1SMcT0007502.1		0.405794	0.0309375	NA
h1SMcT0007506.1	RPS6KB2	ribosomal protein S6 kinase B2: OMA	0.261173	0.0150691	NA
h1SMcT0007514.3;h1SMcT0007514.4;h1SMcT0007514.5	h1SMcT0007514.3	histidine--tRNA ligase: OMA	0.0648971	0.184246	NA
h1SMcT0007529.1	eIF6	eukaryotic translation initiation factor 6: OMA	0.168372	0.341474	NA
h1SMcT0007554.2	FLOT2	flotillin 2: OMA	0.901574	3.25e-12	NA
h1SMcT0007568.1	gpb-1	Guanine nucleotide-binding protein subunit beta-1: UNIPROT	0.681632	1.08e-05	NA
h1SMcT0007575.1	h1SMcT0007575.1	RAB3B member RAS oncogene family: OMA	0.566551	0.00340906	NA
h1SMcT0007576.2	h1SMcT0007576.2		-0.199059	0.00533939	NA
h1SMcT0007592.1	h1SMcT0007592.1	Eukaryotic translation initiation factor 2: OMA	-0.233919	0.0588187	NA
h1SMcT0007593.7	CALB1	calbindin 1: OMA	0.0864259	0.302854	NA
h1SMcT0007596.1;h1SMcT0007596.2	DDX19B	DEAD-box helicase 19B: OMA	0.0283093	0.910868	NA
h1SMcT0007616.2	MEMO1	mediator of cell motility 1: OMA	-0.0468409	0.663735	NA
h1SMcT0007617.1;h1SMcT0007617.3	NEK7	NIMA related kinase 7: OMA	0.433825	0.0300438	NA
h1SMcT0007628.1	Abi	Abelson interacting protein: OMA	0.198297	0.000438581	NA
h1SMcT0007628.2	Abi	Abelson interacting protein: OMA	0.892451	0.000165862	NA
h1SMcT0007630.1	h1SMcT0007630.1	Tetraspanin: OMA	-0.311489	0.0942407	NA
h1SMcT0007633.1;h1SMcT0007633.2	h1SMcT0007633.1		0.439613	0.00069101	NA
h1SMcT0007634.2	ANKRD53	Ankyrin repeat domain-containing protein 53: UNIPROT	0.274522	0.0851026	NA
h1SMcT0007639.2	CG6321	transcript_id=FBtr0076242: OMA	0.473591	0.00327673	NA
h1SMcT0007653.1	h1SMcT0007653.1	14_3_3 domain-containing protein: OMA	0.179397	0.00271583	NA
h1SMcT0007654.1	h1SMcT0007654.1	Tyrosine--tRNA ligase: OMA	-0.131051	0.0286314	NA
h1SMcT0007658.1	ube2z	Ubiquitin-conjugating enzyme E2 Z: UNIPROT	0.252997	0.20263	NA
h1SMcT0007673.3	CAT	catalase: OMA	0.26756	0.00114805	NA
h1SMcT0007677.2;h1SMcT0007677.3	ESD	esterase D: OMA	-0.101323	0.287657	NA
h1SMcT0007684.1	SPAG16	sperm associated antigen 16: OMA	0.297802	0.00015427	NA
h1SMcT0007703.1	h1SMcT0007703.1	Kinesin-like protein: OMA	0.178883	0.00265796	NA
h1SMcT0007704.2	TTC38	tetratricopeptide repeat domain 38: OMA	0.10759	0.399279	NA
h1SMcT0007718.1	EIF4B	eukaryotic translation initiation factor 4B: OMA	0.303024	0.0218143	NA
h1SMcT0007725.4	h1SMcT0007725.4	Protein kinase domain-containing protein: OMA	0.00261028	0.987932	NA
h1SMcT0007756.1	h1SMcT0007756.1	syndecan binding protein: OMA	0.654165	3.45e-06	NA
h1SMcT0007758.2	SLC4A1	Band 3 anion transport protein: UNIPROT	0.532948	8.32e-08	NA
h1SMcT0007759.2;h1SMcT0007759.3	h1SMcT0007759.2	FERM domain-containing protein: OMA	-0.0938555	0.373362	NA
h1SMcT0007774.1;h1SMcT0007774.3;h1SMcT0007774.5	Tsp42Ea	Tetraspanin 42Ea; transcript_id=FBtr0086172: OMA	2.26513	2.52e-12	Small EVs
h1SMcT0007779.3	SNX12	sorting nexin 12: OMA	0.0310389	0.82261	NA
h1SMcT0007792.2	GGPS1	geranylgeranyl diphosphate synthase 1: OMA	0.0483651	0.881565	NA
h1SMcT0007795.1	ACP7	acid phosphatase 7, tartrate resistant (putative): OMA	-0.540742	2.88e-05	NA
h1SMcT0007797.7;h1SMcT0007797.8	BECN1	beclin 1: OMA	0.0466624	0.821028	NA
h1SMcT0007814.1	h1SMcT0007814.1		-0.294365	0.000364999	NA
h1SMcT0007823.1	h1SMcT0007823.1	coiled-coil domain containing 170: OMA	-0.0548063	0.441481	NA
h1SMcT0007824.2	ARL3	ADP ribosylation factor like GTPase 3: OMA	-0.108914	0.137814	NA
h1SMcT0007826.1	PRCP	prolylcarboxypeptidase: OMA	-0.893123	9.47e-05	NA
h1SMcT0007833.1	h1SMcT0007833.1		0.45524	4.96e-05	NA
h1SMcT0007834.1	h1SMcT0007834.1		0.33972	0.00232963	NA
h1SMcT0007847.1	h1SMcT0007847.1	synaptotagmin like 4: OMA	-0.192872	0.00177671	NA
h1SMcT0007855.2;h1SMcT0007855.3	dock	dreadlocks; transcript_id=FBtr0078014: OMA	-0.117001	0.22358	NA
h1SMcT0007869.1	h1SMcT0007869.1	tubulin beta chain: OMA	0.160657	0.410238	NA
h1SMcT0007874.1;h1SMcT0007874.2	CUEDC1	CUE domain-containing protein 1: UNIPROT	0.306721	0.0211902	NA
h1SMcT0007875.1	RPL23A	ribosomal protein L23a: OMA	-0.0232926	0.881565	NA
h1SMcT0007877.1	h1SMcT0007877.1	NmrA family protein: OMA	-0.162753	0.0880355	NA
h1SMcT0007878.3	GK	glycerol kinase: OMA	0.355481	0.015482	NA
h1SMcT0007885.1	RPL12	ribosomal protein L12: OMA	-0.851494	1.69e-05	NA
h1SMcT0007886.1	NMT2	N-myristoyltransferase 2: OMA	-0.0181366	0.861049	NA
h1SMcT0007902.2;h1SMcT0007902.4	h1SMcT0007902.2	coiled-coil domain containing 33: OMA	0.309693	0.0103631	NA
h1SMcT0007903.1;h1SMcT0007903.2	ANKEF1	ankyrin repeat and EF-hand domain containing 1: OMA	0.0455445	0.505889	NA
h1SMcT0007921.1;h1SMcT0007921.2;h1SMcT0007921.3;h1SMcT0007921.4	LRRC71	leucine rich repeat containing 71: OMA	-0.0595521	0.530854	NA
h1SMcT0007932.5	Cblb	E3 ubiquitin-protein ligase CBL-B: UNIPROT	0.422648	1.78e-05	NA
h1SMcT0007941.1	IQUB	IQ and ubiquitin-like domain-containing protein: UNIPROT	0.0360758	0.492935	NA
h1SMcT0007953.1;h1SMcT0007953.2	CNTRL	centriolin: OMA	-1.39084	1.21e-08	Large EVs
h1SMcT0007961.1;h1SMcT0007961.2	PNPO	pyridoxamine 5'-phosphate oxidase: OMA	0.0455474	0.818603	NA
h1SMcT0007968.1	ZMYND12	zinc finger MYND-type containing 12: OMA	0.0253796	0.82048	NA
h1SMcT0007974.2	PLEKHG5	Pleckstrin homology domain-containing family G member 5: UNIPROT	-1.20262	6.08e-12	Large EVs
h1SMcT0007982.1	CEP104	centrosomal protein 104: OMA	-0.0866557	0.252486	NA
h1SMcT0007986.1	h1SMcT0007986.1		-0.219387	0.226456	NA
h1SMcT0007987.2	h1SMcT0007987.2	RAB11A member RAS oncogene family: OMA	-0.0906045	0.263095	NA
h1SMcT0008008.1	RAB21	RAB21, member RAS oncogene family: OMA	0.564617	1.75e-06	NA
h1SMcT0008013.1	AP2A2	adaptor related protein complex 2 subunit alpha 2: OMA	-0.0318869	0.524698	NA
h1SMcT0008018.2	PAFAH1B1	platelet activating factor acetylhydrolase 1b regulatory subunit 1: OMA	0.0364266	0.754973	NA
h1SMcT0008031.1;h1SMcT0008031.2;h1SMcT0008031.3;h1SMcT0008031.5	h1SMcT0008031.1		-0.0810791	0.667751	NA
h1SMcT0008039.1	h1SMcT0008039.1		-0.06645	0.351416	NA
h1SMcT0008044.1;h1SMcT0008044.2	KIF7	kinesin family member 7: OMA	-0.224088	0.0734661	NA
h1SMcT0008055.1;h1SMcT0008055.2	h1SMcT0008055.1	associated factor 1: OMA	0.396205	6.44e-05	NA
h1SMcT0008058.4	CG8891	transcript_id=FBtr0079048: OMA	-0.0227045	0.887614	NA
h1SMcT0008060.1	h1SMcT0008060.1	transmembrane protein 231: OMA	-0.289204	0.0162139	NA
h1SMcT0008062.1	MVB12B	multivesicular body subunit 12B: OMA	-0.485715	0.000103916	NA
h1SMcT0008063.1	ARRB1	arrestin beta 1: OMA	0.103937	0.160856	NA
h1SMcT0008076.1	MAP1LC3C	microtubule associated protein 1 light chain 3 gamma: OMA	0.279301	0.0157744	NA
h1SMcT0008082.1;h1SMcT0008082.2	h1SMcT0008082.1	RBR-type E3 ubiquitin transferase: OMA	0.188656	0.24182	NA
h1SMcT0008083.1	TRAPPC9	Trafficking protein particle complex subunit 9: UNIPROT	0.161707	0.154665	NA
h1SMcT0008092.1	ROPN1L	rhophilin associated tail protein 1 like: OMA	-0.320604	0.00126266	NA
h1SMcT0008095.3	SSTR1	Somatostatin receptor type 1: UNIPROT	0.167394	0.389563	NA
h1SMcT0008108.4	h1SMcT0008108.4	Rap associating with DIL domain: OMA	0.168001	0.00612394	NA
h1SMcT0008110.1	h1SMcT0008110.1	chemokine receptor 1: OMA	1.29608	1.04e-06	Small EVs
h1SMcT0008118.1	DPP3	dipeptidyl peptidase 3: OMA	0.310903	9.44e-06	NA
h1SMcT0008123.2;h1SMcT0008123.3;h1SMcT0008123.5;h1SMcT0008123.6;h1SMcT0008123.7	HAAO	3-hydroxyanthranilate 3,4-dioxygenase: OMA	0.320809	0.0277741	NA
h1SMcT0008129.1	DLEC1	DLEC1 cilia and flagella associated protein: OMA	-0.0942713	0.0537641	NA
h1SMcT0008145.2;h1SMcT0008145.3	h1SMcT0008145.2	serine/threonine-protein kinase ULK3: OMA	0.34013	0.00014356	NA
h1SMcT0008146.1	vps26b	Vacuolar protein sorting-associated protein 26B: UNIPROT	0.353705	0.0214601	NA
h1SMcT0008150.2	CCT7	chaperonin containing TCP1 subunit 7: OMA	-0.198086	0.0384356	NA
h1SMcT0008173.1	h1SMcT0008173.1	domain-containing protein: OMA	0.151795	0.365448	NA
h1SMcT0008177.1	h1SMcT0008177.1		0.0398304	0.713034	NA
h1SMcT0008192.1;h1SMcT0008192.2;h1SMcT0008192.3	RRAGB	Ras related GTP binding B: OMA	0.605237	1.15e-06	NA
h1SMcT0008209.1;h1SMcT0008209.2	TBCD	tubulin folding cofactor D: OMA	0.093748	0.595141	NA
h1SMcT0008220.1	h1SMcT0008220.1	novel protein: OMA	-0.55548	0.000106453	NA
h1SMcT0008239.1	FERMT1	fermitin family member 1: OMA	0.0145707	0.832093	NA
h1SMcT0008244.1;h1SMcT0008244.2	PDE6D	phosphodiesterase 6D: OMA	0.102401	0.430139	NA
h1SMcT0008274.1	14-3-3epsilon	14-3-3 protein epsilon: UNIPROT	0.252696	0.000335525	NA
h1SMcT0008283.2;h1SMcT0008283.3;h1SMcT0008283.4	SEPTIN4	septin 4: OMA	0.290226	0.00214082	NA
h1SMcT0008293.1	h1SMcT0008293.1	Non-specific serine/threonine protein kinase: OMA	-0.1976	0.134955	NA
h1SMcT0008305.1	h1SMcT0008305.1	Actin binding protein putative: OMA	0.354273	8.96e-06	NA
h1SMcT0008309.1	ARMC2	armadillo repeat containing 2: OMA	0.045663	0.676856	NA
h1SMcT0008317.1	RSPH14	radial spoke head 14 homolog: OMA	-0.326467	0.000338814	NA
h1SMcT0008330.2;h1SMcT0008330.4	Lmln	Leishmanolysin-like peptidase: UNIPROT	0.240635	0.0699269	NA
h1SMcT0008331.2	h1SMcT0008331.2	leishmanolysin family protein putative: OMA	0.33194	0.00124577	NA
h1SMcT0008338.1	DYNC2H1	dynein cytoplasmic 2 heavy chain 1: OMA	0.1309	0.000111603	NA
h1SMcT0008345.2;h1SMcT0008345.3	ARFGAP2	ADP ribosylation factor GTPase activating protein 2: OMA	0.202089	0.13945	NA
h1SMcT0008346.1	h1SMcT0008346.1		0.176637	0.527626	NA
h1SMcT0008354.1	h1SMcT0008354.1	TBC1 domain family member: OMA	0.196754	0.0357685	NA
h1SMcT0008359.3	CCDC40	coiled-coil domain containing 40: OMA	0.0342379	0.561695	NA
h1SMcT0008371.1	PLA2G6	phospholipase A2 group VI: OMA	0.376824	0.0277741	NA
h1SMcT0008380.1	RIBC2	RIB43A domain with coiled-coils 2: OMA	-0.202581	0.00465487	NA
h1SMcT0008391.1	CCDC180	coiled-coil domain containing 180: OMA	-0.0552736	0.324157	NA
h1SMcT0008393.1	h1SMcT0008393.1	domain-containing protein: OMA	-1.84243	1.06e-13	Large EVs
h1SMcT0008397.1	h1SMcT0008397.1	engulfment and cell motility: OMA	0.0199454	0.737768	NA
h1SMcT0008399.1	NME5	NME/NM23 family member 5: OMA	-0.0401387	0.559192	NA
h1SMcT0008405.5	h1SMcT0008405.5	V-type proton ATPase subunit a: OMA	1.06044	7.51e-12	Small EVs
h1SMcT0008406.1	h1SMcT0008406.1	proteasome assembly chaperone 2: OMA	-0.00866394	0.966873	NA
h1SMcT0008425.1	PSMD7	proteasome 26S subunit, non-ATPase 7: OMA	0.346114	0.00874294	NA
h1SMcT0008426.1	ELOB	elongin B: OMA	0.102672	0.270432	NA
h1SMcT0008434.1;h1SMcT0008434.2	h1SMcT0008434.1	calcium/calmodulin-dependent 3' 5'-cyclic nucleotide phosphodiesterase: OMA	0.0848878	0.579203	NA
h1SMcT0008461.1	RpS18	Ribosomal protein S18; transcript_id=FBtr0086274: OMA	-0.0960058	0.370211	NA
h1SMcT0008471.1	h1SMcT0008471.1		-0.25417	0.0044088	NA
h1SMcT0008482.1;h1SMcT0008482.2	h1SMcT0008482.1	LIM and senescent cell antigen-like-containing domain protein: OMA	0.0448702	0.681435	NA
h1SMcT0008490.6;h1SMcT0008490.7;h1SMcT0008490.9	MFS10	Major Facilitator Superfamily Transporter 10: OMA	1.34616	4.52e-11	Small EVs
h1SMcT0008492.1	h1SMcT0008492.1	Derived by automated computational analysis using gene prediction method Gnomon: OMA	-0.193842	0.00629952	NA
h1SMcT0008493.1	Rpt6	Regulatory particle triple-A ATPase 6; transcript_id=FBtr0077189: OMA	-0.169659	0.0351238	NA
h1SMcT0008497.2;h1SMcT0008497.3	h1SMcT0008497.2	pleckstrin homology domain containing family F with FYVE domain member: OMA	0.0712848	0.416948	NA
h1SMcT0008517.2;h1SMcT0008517.3;h1SMcT0008517.4;h1SMcT0008517.5;h1SMcT0008517.6;h1SMcT0008517.7	h1SMcT0008517.2	phosphatase 6 regulatory subunit: OMA	-0.377586	0.00374861	NA
h1SMcT0008525.1	ETHE1	ETHE1 persulfide dioxygenase: OMA	-0.0443523	0.572801	NA
h1SMcT0008534.1	h1SMcT0008534.1	t-SNARE coiled-coil homology domain-containing protein: OMA	0.13998	0.238187	NA
h1SMcT0008539.1	RPL26L1	ribosomal protein L26 like 1: OMA	-0.498096	0.00141772	NA
h1SMcT0008554.1;h1SMcT0008555.1	SLC23A2	solute carrier family 23 member 2: OMA	-0.147732	0.471185	NA
h1SMcT0008581.1	COPS5	COP9 signalosome subunit 5: OMA	0.0919781	0.693552	NA
h1SMcT0008597.2;h1SMcT0008597.3;h1SMcT0008597.4;h1SMcT0008597.5	anne	anne boleyn; transcript_id=FBtr0113417: OMA	0.915997	1.76e-09	NA
h1SMcT0008598.1	h1SMcT0008598.1	tectonic family member 1: OMA	-0.662011	0.00583218	NA
h1SMcT0008599.2	h1SMcT0008599.2		0.150562	0.43444	NA
h1SMcT0008601.1;h1SMcT0008601.2	h1SMcT0008601.1	growth factor receptor bound protein 7: OMA	0.165204	0.261846	NA
h1SMcT0008604.7	h1SMcT0008604.7	Lim and sh3 domain protein 1: OMA	-0.344976	0.000110789	NA
h1SMcT0008624.1;h1SMcT0008624.2	h1SMcT0008624.1	RBR-type E3 ubiquitin transferase: OMA	0.297838	0.143647	NA
h1SMcT0008629.1;h1SMcT0008630.1;h1SMcT0008632.3;h1SMcT0008632.4;h1SMcT0008633.1;h1SMcT0008633.2	mx1	Interferon-induced GTP-binding protein Mx1: UNIPROT	-0.341612	0.0236244	NA
h1SMcT0008636.2	mx2	Interferon-induced GTP-binding protein Mx2: UNIPROT	-0.336211	0.158109	NA
h1SMcT0008649.1	h1SMcT0008649.1	zinc transporter 8: OMA	0.96113	0.00176717	NA
h1SMcT0008657.1	CARS1	cysteinyl-tRNA synthetase 1: OMA	0.145743	0.00554758	NA
h1SMcT0008665.1	CEP76	centrosomal protein 76: OMA	-0.916303	5.07e-05	NA
h1SMcT0008692.2	WASHC4	WASH complex subunit 4: OMA	0.315875	5.04e-05	NA
h1SMcT0008719.1	Calml3	Calmodulin-like protein 3: UNIPROT	-0.494047	0.000430482	NA
h1SMcT0008722.1	h1SMcT0008722.1		-0.13286	0.172347	NA
h1SMcT0008735.1	h1SMcT0008735.1	Guanine nucleotide-binding protein G I /G S /G T subunit beta-3-like: OMA	0.464989	5.79e-05	NA
h1SMcT0008742.1;h1SMcT0008742.3	h1SMcT0008742.1	leucine rich repeat containing 23: OMA	-0.0115749	0.92055	NA
h1SMcT0008747.1	TBCB	tubulin folding cofactor B: OMA	0.160785	0.325306	NA
h1SMcT0008755.1	h1SMcT0008755.1		0.3698	0.00346883	NA
h1SMcT0008762.4	STPG2	sperm tail PG-rich repeat containing 2: OMA	0.13388	0.043517	NA
h1SMcT0008763.1	h1SMcT0008763.1	Uncharacterized protein: OMA	-0.633579	1.01e-05	NA
h1SMcT0008779.1	PSMF1	proteasome inhibitor subunit 1: OMA	0.3351	0.00168037	NA
h1SMcT0008784.2	Dnhd1	Dynein heavy chain domain-containing protein 1: UNIPROT	-0.143164	0.0277741	NA
h1SMcT0008790.1	LRMDA	leucine rich melanocyte differentiation associated: OMA	0.578579	0.000192974	NA
h1SMcT0008834.1	RPL6	ribosomal protein L6: OMA	-0.19125	0.0626821	NA
h1SMcT0008860.1	h1SMcT0008860.1		0.78985	0.000161267	NA
h1SMcT0008878.2	IFT52	intraflagellar transport 52: OMA	-0.0727264	0.362157	NA
h1SMcT0008887.1	h1SMcT0008887.1	family with sequence similarity 135 member A: OMA	-0.0680145	0.711349	NA
h1SMcT0008901.1	h1SMcT0008901.1	Microtubule-associated protein: OMA	-0.384418	0.00307064	NA
h1SMcT0008903.1;h1SMcT0008903.2;h1SMcT0008903.4	h1SMcT0008903.1		-0.620261	0.000239954	NA
h1SMcT0008944.1	h1SMcT0008944.1	sodium/potassium-transporting ATPase subunit alpha: OMA	-0.172047	0.00197688	NA
h1SMcT0008945.2	nkb-1	Sodium/potassium-transporting ATPase subunit beta-1: UNIPROT	-0.0679317	0.430233	NA
h1SMcT0008951.3	h1SMcT0008951.3	mitogen-activated protein kinase: OMA	0.419881	0.0133219	NA
h1SMcT0008964.1;h1SMcT0008964.8;h1SMcT0008964.9	HGSNAT	heparan-alpha-glucosaminide N-acetyltransferase: OMA	1.22345	5.84e-10	Small EVs
h1SMcT0008971.4	h1SMcT0008971.4	TNF receptor-associated factor: OMA	0.341559	0.000359259	NA
h1SMcT0008972.1;h1SMcT0008972.2	traf6	TNF receptor-associated factor 6: UNIPROT	0.37295	0.000438581	NA
h1SMcT0008981.1;h1SMcT0008981.3	DYNC2I1	dynein 2 intermediate chain 1: OMA	0.165773	0.0884031	NA
h1SMcT0009008.3	Cip4	Cdc42-interacting protein 4: OMA	0.0462438	0.357355	NA
h1SMcT0009022.3;h1SMcT0009022.4	h1SMcT0009022.3	Protein-serine/threonine phosphatase: OMA	0.0480631	0.351501	NA
h1SMcT0009023.1	PPP2R1A	protein phosphatase 2 scaffold subunit Aalpha: OMA	0.0794527	0.322582	NA
h1SMcT0009034.1	h1SMcT0009034.1		-0.925065	9.14e-10	NA
h1SMcT0009037.2	CEP290	centrosomal protein 290: OMA	-0.85772	2.86e-08	NA
h1SMcT0009039.1	QARS1	glutaminyl-tRNA synthetase 1: OMA	-0.139134	0.166889	NA
h1SMcT0009042.12;h1SMcT0009042.4;h1SMcT0009042.5;h1SMcT0009042.6;h1SMcT0009042.8;h1SMcT0009042.9	h1SMcT0009042.12	Derived by automated computational analysis using gene prediction method Gnomon: OMA	-0.0560808	0.73155	NA
h1SMcT0009047.4	h1SMcT0009047.4	protein phosphatase 1 regulatory subunit 16B: OMA	0.0302174	0.643751	NA
h1SMcT0009049.9	NitFhit	Nitrilase and fragile histidine triad fusion protein; transcript_id=FBtr0072483: OMA	-0.0394558	0.629351	NA
h1SMcT0009052.1	h1SMcT0009052.1		-0.0968022	0.583874	NA
h1SMcT0009058.1	CFAP54	cilia and flagella associated protein 54: OMA	-0.164354	0.000654759	NA
h1SMcT0009065.2	h1SMcT0009065.2	SH2 domain containing 3C: OMA	-0.24121	0.0115363	NA
h1SMcT0009083.1	Rab35	Rab35: OMA	-0.11304	0.198967	NA
h1SMcT0009099.4;h1SMcT0009099.7	EXOC3	exocyst complex component 3: OMA	0.229323	0.00278901	NA
h1SMcT0009136.1	EFCAB2	EF-hand calcium binding domain 2: OMA	-0.0479575	0.598337	NA
h1SMcT0009137.3;h1SMcT0009137.4	h1SMcT0009137.3	serologically defined colon cancer antigen 8: OMA	-1.32491	1.63e-07	Large EVs
h1SMcT0009143.2	h1SMcT0009143.2	ras-related protein: OMA	0.470652	5.18e-06	NA
h1SMcT0009151.2;h1SMcT0009151.3	h1SMcT0009151.2	protein 14: OMA	0.467487	0.00926389	NA
h1SMcT0009164.1	CRACR2A	calcium release activated channel regulator 2A: OMA	0.733645	3.61e-09	NA
h1SMcT0009168.1	CRACR2A	EF-hand calcium-binding domain-containing protein 4B: UNIPROT	0.737939	0.00214397	NA
h1SMcT0009175.1	h1SMcT0009175.1	cathepsin L: OMA	0.991623	0.000120666	NA
h1SMcT0009175.7	h1SMcT0009175.7	cathepsin L: OMA	-0.675494	9.08e-06	NA
h1SMcT0009177.1	h1SMcT0009177.1	Senescence-specific cysteine protease SAG39-like: OMA	1.76171	3.31e-11	Small EVs
h1SMcT0009180.1	gek	genghis khan: OMA	0.300947	7.55e-07	NA
h1SMcT0009207.1	FAH	fumarylacetoacetate hydrolase: OMA	0.377987	0.00242122	NA
h1SMcT0009208.1	HDAC11	histone deacetylase 11: OMA	0.424433	6.58e-05	NA
h1SMcT0009217.2	h1SMcT0009217.2	Rho family-interacting cell polarization regulator 1-like: OMA	-0.0831907	0.103631	NA
h1SMcT0009230.1;h1SMcT0009230.2	h1SMcT0009230.1	Myosin_tail_1 domain-containing protein: OMA	-1.37826	1.25e-17	Large EVs
h1SMcT0009231.1	h1SMcT0009231.1		-0.319353	0.00917472	NA
h1SMcT0009233.2	GRK2	G protein-coupled receptor kinase 2: OMA	-0.843646	4.99e-05	NA
h1SMcT0009242.1;h1SMcT0009242.2	h1SMcT0009242.1	Derived by automated computational analysis using gene prediction method Gnomon: OMA	1.09871	1.06e-08	Small EVs
h1SMcT0009243.1	DENND3	DENN domain containing 3: OMA	0.174761	0.00839708	NA
h1SMcT0009247.1	SLC17A5	Sialin: UNIPROT	0.280456	0.11442	NA
h1SMcT0009251.1	h1SMcT0009251.1		-0.395578	0.033545	NA
h1SMcT0009254.1	ARMC9	armadillo repeat containing 9: OMA	-0.230969	0.00113814	NA
h1SMcT0009256.1	DHPS	deoxyhypusine synthase: OMA	0.165946	0.203866	NA
h1SMcT0009258.2	h1SMcT0009258.2	domain-containing protein: OMA	-0.195556	0.0157568	NA
h1SMcT0009287.1;h1SMcT0009287.2	UBR1	ubiquitin protein ligase E3 component n-recognin 1: OMA	0.122701	0.318443	NA
h1SMcT0009289.1;h1SMcT0009289.4	COPZ2	COPI coat complex subunit zeta 2: OMA	0.132697	0.344488	NA
h1SMcT0009295.1	h1SMcT0009295.1	Derived by automated computational analysis using gene prediction method Gnomon: OMA	0.475361	0.00844577	NA
h1SMcT0009296.2	h1SMcT0009296.2		-0.0467435	0.799621	NA
h1SMcT0009302.2	PELI3	pellino E3 ubiquitin protein ligase family member 3: OMA	-0.152946	0.11067	NA
h1SMcT0009310.2;h1SMcT0009310.3	h1SMcT0009310.2	Glutamate rich 3: OMA	0.174879	0.00259943	NA
h1SMcT0009324.1;h1SMcT0009324.2	h1SMcT0009324.1	SAM and HD domain containing deoxynucleoside triphosphate triphosphohydrolase 1: OMA	-0.34401	0.000174251	NA
h1SMcT0009327.2	h1SMcT0009327.2	Tubulin alpha chain: OMA	-0.679338	5.37e-07	NA
h1SMcT0009328.1	h1SMcT0009328.1		0.0236946	0.857611	NA
h1SMcT0009330.1	h1SMcT0009330.1		0.175871	0.00242122	NA
h1SMcT0009331.5	CD2AP	CD2 associated protein: OMA	-0.0329099	0.573073	NA
h1SMcT0009334.1;h1SMcT0009334.3	PMM1	phosphomannomutase 1: OMA	0.289044	0.0281831	NA
h1SMcT0009342.1;h1SMcT0009342.2	ARMC3	armadillo repeat containing 3: OMA	-0.282836	0.000762466	NA
h1SMcT0009353.1;h1SMcT0009353.2	h1SMcT0009353.1	60S acidic ribosomal protein P0: OMA	-0.401607	0.00206815	NA
h1SMcT0009360.1	h1SMcT0009360.1		-0.0717013	0.643695	NA
h1SMcT0009362.1	h1SMcT0009362.1	acid-sensing ion channel: OMA	1.16772	1.34e-06	Small EVs
h1SMcT0009382.1	h1SMcT0009382.1	Protein DETOXIFICATION: OMA	0.748336	0.000395911	NA
h1SMcT0009383.1	h1SMcT0009383.1		-0.0260012	0.875682	NA
h1SMcT0009406.4;h1SMcT0009406.5;h1SMcT0009406.6	h1SMcT0009406.4		-0.18101	0.338956	NA
h1SMcT0009436.3	h1SMcT0009436.3	amine oxidase: OMA	0.0498524	0.774987	NA
h1SMcT0009437.5	Ahcyl1	S-adenosylhomocysteine hydrolase-like protein 1: UNIPROT	0.418942	8.81e-05	NA
h1SMcT0009459.1	WARS1	Tryptophan--tRNA ligase, cytoplasmic: UNIPROT	-0.0369981	0.620955	NA
h1SMcT0009481.1	SLC26A5	Prestin: UNIPROT	0.215	0.136469	NA
h1SMcT0009491.1	CCDC113	coiled-coil domain containing 113: OMA	0.0754363	0.279889	NA
h1SMcT0009492.1	h1SMcT0009492.1		0.902264	2.72e-05	NA
h1SMcT0009497.1	RAB43	RAB43, member RAS oncogene family: OMA	0.454657	4.46e-05	NA
h1SMcT0009513.1	h1SMcT0009513.1	domain-containing protein: OMA	0.203206	0.00599479	NA
h1SMcT0009517.1;h1SMcT0009517.2;h1SMcT0009517.3;h1SMcT0009517.4;h1SMcT0009517.5;h1SMcT0009517.6	Sh3glb1	Endophilin-B1: UNIPROT	1.14478	3.98e-09	Small EVs
h1SMcT0009543.8	Pka-R2	cAMP-dependent protein kinase type II regulatory subunit: UNIPROT	0.0275214	0.771183	NA
h1SMcT0009554.10;h1SMcT0009554.13;h1SMcT0009554.5;h1SMcT0009554.6;h1SMcT0009554.8;h1SMcT0009554.9	h1SMcT0009554.10	optineurin: OMA	0.211568	0.000761278	NA
h1SMcT0009558.1	CCDC170	Coiled-coil domain-containing protein 170: UNIPROT	-0.129683	0.0187464	NA
h1SMcT0009563.2	MYO1D	myosin ID: OMA	-0.426478	7.97e-09	NA
h1SMcT0009587.2;h1SMcT0009587.4;h1SMcT0009587.5	h1SMcT0009587.2	large proline-rich protein BAG6: OMA	-0.22345	0.264302	NA
h1SMcT0009589.3	PIK3C3	phosphatidylinositol 3-kinase catalytic subunit type 3: OMA	0.332211	0.0101269	NA
h1SMcT0009590.2	RPS2	ribosomal protein S2: OMA	-0.364586	0.00340906	NA
h1SMcT0009591.1	PDPK1	3-phosphoinositide dependent protein kinase 1: OMA	-0.297256	0.164876	NA
h1SMcT0009592.2;h1SMcT0009592.3	TTC29	tetratricopeptide repeat domain 29: OMA	0.126693	0.0457665	NA
h1SMcT0009603.1;h1SMcT0009605.1	h1SMcT0009603.1	Chaperone protein DnaK: OMA	0.500762	2.98e-09	NA
h1SMcT0009614.2;h1SMcT0009614.6;h1SMcT0009614.7	h1SMcT0009614.2	cytochrome b5 reductase 4: OMA	-0.250344	0.0384356	NA
h1SMcT0009619.1	h1SMcT0009619.1	uncharacterized: OMA	0.057245	0.608054	NA
h1SMcT0009621.2	h1SMcT0009621.2	adducin 3: OMA	-0.51503	1.11e-06	NA
h1SMcT0009630.2;h1SMcT0009630.4;h1SMcT0009630.5;h1SMcT0009630.7	mon2	monensin sensitivity 2: OMA	0.0909153	0.245619	NA
h1SMcT0009631.1	alpha-PheRS	Phenylalanyl-tRNA synthetase, alpha-subunit: OMA	0.260084	0.0184868	NA
h1SMcT0009633.1	h1SMcT0009633.1	Actin, cytoplasmic: UNIPROT	0.17043	0.19297	NA
h1SMcT0009634.1	BCO2	beta-carotene oxygenase 2: OMA	-0.287314	0.00911736	NA
h1SMcT0009643.1	h1SMcT0009643.1	Usp domain-containing protein: OMA	-0.426762	0.000108711	NA
h1SMcT0009645.1	Dgki	Diacylglycerol kinase iota: UNIPROT	0.20185	0.222405	NA
h1SMcT0009647.1	DOHH	deoxyhypusine hydroxylase: OMA	-0.15486	0.215648	NA
h1SMcT0009648.1	dohh-1	Deoxyhypusine hydroxylase: UNIPROT	0.104143	0.0595623	NA
h1SMcT0009661.1	h1SMcT0009661.1	myeloid differentiation primary response protein MyD88: OMA	-0.10667	0.5641	NA
h1SMcT0009670.1	HSPA1L	heat shock protein family A (Hsp70) member 1 like: OMA	0.38331	0.00141772	NA
h1SMcT0009675.1	DNAH10	dynein axonemal heavy chain 10: OMA	-0.123193	5.2e-05	NA
h1SMcT0009682.1;h1SMcT0009682.2;h1SMcT0009682.3	MAT2B	methionine adenosyltransferase 2B: OMA	0.0330706	0.85234	NA
h1SMcT0009698.1	h1SMcT0009698.1	tubulin beta chain: OMA	-0.102075	0.324935	NA
h1SMcT0009711.1;h1SMcT0009711.3	h1SMcT0009711.1	serine/threonine-protein kinase: OMA	0.70837	0.000367326	NA
h1SMcT0009726.1;h1SMcT0009726.2	h1SMcT0009726.1	pyruvate kinase: OMA	0.285512	0.00186032	NA
h1SMcT0009727.1	PPIE	peptidylprolyl isomerase E: OMA	-0.233413	0.199642	NA
h1SMcT0009739.2	WDR19	WD repeat domain 19: OMA	0.0637077	0.178911	NA
h1SMcT0009740.1	IFT22	intraflagellar transport 22: OMA	0.0325128	0.695111	NA
h1SMcT0009772.1	h1SMcT0009772.1	Lrp2 binding protein: OMA	-0.156841	0.268762	NA
h1SMcT0009800.1	h1SMcT0009800.1		0.216589	0.274673	NA
h1SMcT0009803.7	Usp7	Ubiquitin carboxyl-terminal hydrolase 7: UNIPROT	0.189969	6.27e-05	NA
h1SMcT0009813.1	PRKACA	cAMP-dependent protein kinase catalytic subunit alpha: UNIPROT	-0.27028	0.0333774	NA
h1SMcT0009814.4;h1SMcT0009814.5	h1SMcT0009814.4	solute carrier family 13 member: OMA	1.01482	8.75e-10	Small EVs
h1SMcT0009838.1;h1SMcT0009838.2;h1SMcT0009838.3	h1SMcT0009838.1	Derived by automated computational analysis using gene prediction method Gnomon: OMA	0.233627	0.00606843	NA
h1SMcT0009842.1	FBXO4	F-box protein 4: OMA	0.109665	0.641209	NA
h1SMcT0009843.2	ENTPD8	ectonucleoside triphosphate diphosphohydrolase 8: OMA	0.942636	9.48e-08	NA
h1SMcT0009857.1	DYNC2I2	dynein 2 intermediate chain 2: OMA	0.0436801	0.64291	NA
h1SMcT0009881.2;h1SMcT0009881.3;h1SMcT0009881.4	eff	effete: OMA	0.425529	0.0139259	NA
h1SMcT0009908.1	F37C4.5	Protein F37C4.5: UNIPROT	0.13729	0.146874	NA
h1SMcT0009919.1;h1SMcT0009919.2	PKN2	protein kinase N2: OMA	0.0441627	0.347346	NA
h1SMcT0009919.3;h1SMcT0009919.4	PKN2	protein kinase N2: OMA	-0.0404298	0.826964	NA
h1SMcT0009927.2	BBS9	Bardet-Biedl syndrome 9: OMA	0.0960484	0.119947	NA
h1SMcT0009931.1;h1SMcT0009931.2	h1SMcT0009931.1	NACHT domain- and WD repeat-containing protein: OMA	-0.0170431	0.861673	NA
h1SMcT0009933.1;h1SMcT0009933.2	ATP6V1E2	ATPase H+ transporting V1 subunit E2: OMA	0.490023	2.83e-05	NA
h1SMcT0009939.1	h1SMcT0009939.1	tektin: OMA	-0.0250773	0.711349	NA
h1SMcT0009956.2	h1SMcT0009956.2	PHB domain-containing protein: OMA	1.61138	1.56e-14	Small EVs
h1SMcT0009958.2	CDC42	cell division cycle 42: OMA	0.479983	0.000187194	NA
h1SMcT0009960.3	VPS35	VPS35 retromer complex component: OMA	0.377793	5.09e-05	NA
h1SMcT0009967.1	DYRK2	Dual specificity tyrosine-phosphorylation-regulated kinase 2: UNIPROT	0.227139	0.0171814	NA
h1SMcT0009978.1	h1SMcT0009978.1	DnaJ heat shock protein family Hsp40 member C5 gamma: OMA	1.02737	6.13e-05	Small EVs
h1SMcT0009986.1	h1SMcT0009986.1	Uncharacterized protein: OMA	0.259282	0.0384981	NA
h1SMcT0010000.1	h1SMcT0010000.1	secretory carrier-associated membrane protein: OMA	0.896921	2.21e-06	NA
h1SMcT0010017.2	h1SMcT0010017.2		0.196722	0.0509849	NA
h1SMcT0010019.1;h1SMcT0010019.3	h1SMcT0010019.1		0.30833	0.0351238	NA
h1SMcT0010032.2	h1SMcT0010032.2		0.118956	0.43571	NA
h1SMcT0010042.2;h1SMcT0010042.3	pnut	peanut; transcript_id=FBtr0088793: OMA	0.432754	0.000136897	NA
h1SMcT0010045.2	h1SMcT0010045.2		0.364666	8.16e-08	NA
h1SMcT0010051.2;h1SMcT0010051.3	h1SMcT0010051.2	Neur_chan_LBD domain-containing protein: OMA	0.570313	9.1e-05	NA
h1SMcT0010054.1	h1SMcT0010054.1	Expressed: OMA	1.28559	4.24e-10	Small EVs
h1SMcT0010062.1;h1SMcT0010062.2	h1SMcT0010062.1	glucosamine 6-phosphate N-acetyltransferase: OMA	0.757882	4.98e-05	NA
h1SMcT0010073.1;h1SMcT0010073.2	h1SMcT0010073.1	DUF4537 domain-containing protein: OMA	0.0998879	0.309703	NA
h1SMcT0010078.1	CFAP210	coiled-coil domain containing 173: OMA	0.240781	0.000166813	NA
h1SMcT0010085.1	NARS1	asparaginyl-tRNA synthetase 1: OMA	-0.0563235	0.448486	NA
h1SMcT0010092.2	SLC26A6	solute carrier family 26 member 6: OMA	0.243893	0.1176	NA
h1SMcT0010103.1	h1SMcT0010103.1	sodium/potassium-transporting ATPase subunit beta: OMA	-0.822556	5.13e-05	NA
h1SMcT0010109.1	h1SMcT0010109.1		0.0800938	0.425324	NA
h1SMcT0010133.1	CEP78	centrosomal protein 78: OMA	-0.535816	0.00269055	NA
h1SMcT0010137.1	PGLS	6-phosphogluconolactonase: OMA	-0.257439	0.0144727	NA
h1SMcT0010142.3	PIN4	peptidylprolyl cis/trans isomerase, NIMA-interacting 4: OMA	0.500205	0.00672953	NA
h1SMcT0010144.3;h1SMcT0010144.5	h1SMcT0010144.3	RNA helicase: OMA	-0.22472	0.121028	NA
h1SMcT0010146.1	h1SMcT0010146.1	Striatin domain-containing protein: OMA	-0.751971	5.13e-06	NA
h1SMcT0010158.1	h1SMcT0010158.1	Derived by automated computational analysis using gene prediction method Gnomon: OMA	0.0842275	0.484553	NA
h1SMcT0010163.1	FLNB	filamin B: OMA	-1.36999	9.97e-16	Large EVs
h1SMcT0010177.1;h1SMcT0010177.4	h1SMcT0010177.1	protein phosphatase 3 catalytic subunit beta: OMA	-0.158418	0.0362017	NA
h1SMcT0010185.1	h1SMcT0010185.1	glutamine synthetase: OMA	0.415788	0.000342387	NA
h1SMcT0010192.1;h1SMcT0010192.2	RAB5C	RAB5C, member RAS oncogene family: OMA	0.119866	0.283268	NA
h1SMcT0010198.1	h1SMcT0010198.1	ABC-type glutathione-S-conjugate transporter: OMA	1.01658	1.26e-08	Small EVs
h1SMcT0010209.2;h1SMcT0010209.3	h1SMcT0010209.2		0.479136	0.000491837	NA
h1SMcT0010211.2	h1SMcT0010211.2	Non-specific serine/threonine protein kinase: OMA	-0.0713416	0.13154	NA
h1SMcT0010262.1	h1SMcT0010262.1		-0.135468	0.0763779	NA
h1SMcT0010279.2	CCT4	chaperonin containing TCP1 subunit 4: OMA	-0.12365	0.195188	NA
h1SMcT0010287.6	ACTR3B	actin related protein 3B: OMA	0.0382441	0.546701	NA
h1SMcT0010307.1	h1SMcT0010307.1		-0.251095	0.147161	NA
h1SMcT0010313.1	h1SMcT0010313.1	WD repeat domain 11: OMA	0.00825885	0.941603	NA
h1SMcT0010320.1	RAB33A	RAB33A, member RAS oncogene family: OMA	0.600369	0.00216212	NA
h1SMcT0010322.2	h1SMcT0010322.2		-0.0084209	0.941603	NA
h1SMcT0010325.4	h1SMcT0010325.4	Derived by automated computational analysis using gene prediction method Gnomon: OMA	0.113035	0.563044	NA
h1SMcT0010328.1;h1SMcT0010328.2	shk2	Serine/threonine-protein kinase shk2: UNIPROT	0.142854	0.233803	NA
h1SMcT0010329.1	CDKL3	Cyclin-dependent kinase-like 3: UNIPROT	0.483369	1.39e-05	NA
h1SMcT0010345.1	PARK7	Parkinsonism associated deglycase: OMA	-0.495254	4.97e-05	NA
h1SMcT0010350.1	ATP6V1F	ATPase H+ transporting V1 subunit F: OMA	0.132518	0.315146	NA
h1SMcT0010352.2	h1SMcT0010352.2	ankyrin repeat and death domain containing 1A: OMA	0.113084	0.156254	NA
h1SMcT0010357.1	PLD3	phospholipase D family member 3: OMA	0.0973593	0.29037	NA
h1SMcT0010359.1	h1SMcT0010359.1		0.0534821	0.513161	NA
h1SMcT0010372.1	h1SMcT0010372.1	receptor like tyrosine kinase: OMA	0.0427531	0.608419	NA
h1SMcT0010382.3	UBXN6	UBX domain protein 6: OMA	0.365481	0.042369	NA
h1SMcT0010397.1	FAM228B	family with sequence similarity 228 member B: OMA	0.158717	0.0854707	NA
h1SMcT0010411.2;h1SMcT0010411.3;h1SMcT0010411.4;h1SMcT0010411.5;h1SMcT0010411.6;h1SMcT0010411.8	EML2	EMAP like 2: OMA	-0.536601	3.7e-05	NA
h1SMcT0010422.1;h1SMcT0010422.3	Khc	Kinesin heavy chain: OMA	0.354573	7.53e-06	NA
h1SMcT0010424.1	h1SMcT0010424.1		-0.299202	0.00352567	NA
h1SMcT0010425.1	h1SMcT0010425.1		-0.122659	0.0930796	NA
h1SMcT0010425.2	h1SMcT0010425.2		-0.0263726	0.884559	NA
h1SMcT0010426.1;h1SMcT0010426.2	PCK1	Phosphoenolpyruvate carboxykinase, cytosolic [GTP]: UNIPROT	-0.0132745	0.819511	NA
h1SMcT0010430.1	UBE2G1	ubiquitin conjugating enzyme E2 G1: OMA	-0.086762	0.427175	NA
h1SMcT0010438.2	h1SMcT0010438.2	Phospholipid-transporting ATPase: OMA	0.542137	0.000102001	NA
h1SMcT0010441.2	h1SMcT0010441.2	glutathione S-transferase: OMA	0.324285	7.49e-05	NA
h1SMcT0010471.1	PRDX5	peroxiredoxin 5: OMA	0.226849	0.0134265	NA
h1SMcT0010480.3	MITD1	microtubule interacting and trafficking domain containing 1: OMA	0.647229	2.49e-07	NA
h1SMcT0010484.2;h1SMcT0010484.3	h1SMcT0010484.2	domain-containing protein: OMA	0.522822	0.00502665	NA
h1SMcT0010488.2	h1SMcT0010488.2	Derived by automated computational analysis using gene prediction method Gnomon: OMA	0.0297533	0.694172	NA
h1SMcT0010493.1	h1SMcT0010493.1	tumor necrosis factor alpha-induced protein: OMA	0.0670825	0.663768	NA
h1SMcT0010497.3	SHOC2	SHOC2 leucine rich repeat scaffold protein: OMA	-0.207187	0.0297893	NA
h1SMcT0010500.1	h1SMcT0010500.1	Cation-dependent mannose-6-phosphate receptor: OMA	2.07658	1.34e-10	Small EVs
h1SMcT0010504.1	h1SMcT0010504.1		0.721638	0.000341601	NA
h1SMcT0010563.2	ANP3	Mitogen-activated protein kinase kinase kinase 3: UNIPROT	0.0983085	0.415296	NA
h1SMcT0010567.1	h1SMcT0010567.1		0.388532	0.0299279	NA
h1SMcT0010570.2	DPYS	dihydropyrimidinase: OMA	-0.374633	2.34e-05	NA
h1SMcT0010583.1	h1SMcT0010583.1		0.572466	0.00344383	NA
h1SMcT0010593.1	stk11ip	Serine/threonine-protein kinase 11-interacting protein: UNIPROT	0.39471	3.64e-06	NA
h1SMcT0010599.2	JUP	junction plakoglobin: OMA	0.29356	2.38e-05	NA
h1SMcT0010626.1	h1SMcT0010626.1	Serine/threonine kinase: OMA	0.2607	0.0329133	NA
h1SMcT0010643.1	h1SMcT0010643.1	protein kinase C: OMA	0.553443	3.55e-06	NA
h1SMcT0010650.1	h1SMcT0010650.1	DUF5917 domain-containing protein: OMA	0.348575	0.0195828	NA
h1SMcT0010654.1	h1SMcT0010654.1		0.63171	2.85e-08	NA
h1SMcT0010658.4	RPL21	ribosomal protein L21: OMA	-0.206185	0.109667	NA
h1SMcT0010661.1	h1SMcT0010661.1	phospholipid scramblase: OMA	0.318425	0.000960713	NA
h1SMcT0010667.1	MAP3K7	mitogen-activated protein kinase kinase kinase 7: OMA	0.293105	0.00054713	NA
h1SMcT0010673.2;h1SMcT0010673.3	MFSD8	major facilitator superfamily domain containing 8: OMA	1.2727	3.68e-07	Small EVs
h1SMcT0010686.1	h1SMcT0010686.1		-0.131688	0.0413577	NA
h1SMcT0010687.2	DYDC1	DPY30 domain containing 1: OMA	0.198258	0.10109	NA
h1SMcT0010688.1	h1SMcT0010688.1		0.0622457	0.471089	NA
h1SMcT0010698.1	NPEPPS	aminopeptidase puromycin sensitive: OMA	-0.00155424	0.974249	NA
h1SMcT0010699.1;h1SMcT0010699.2;h1SMcT0010699.3	FRMPD2	FERM and PDZ domain containing 2: OMA	0.0824587	0.453848	NA
h1SMcT0010700.1	WDFY3	WD repeat and FYVE domain containing 3: OMA	0.536951	0.0214068	NA
h1SMcT0010703.1	h1SMcT0010703.1		-0.181305	0.167941	NA
h1SMcT0010715.1	AXDND1	axonemal dynein light chain domain containing 1: OMA	0.0319628	0.674779	NA
h1SMcT0010719.1	nompB	no mechanoreceptor potential B; transcript_id=FBtr0340651: OMA	0.0377234	0.47591	NA
h1SMcT0010721.3	h1SMcT0010721.3	Multidrug resistance-associated protein 1: OMA	0.827306	2.91e-08	NA
h1SMcT0010726.1	h1SMcT0010726.1		0.0324884	0.82048	NA
h1SMcT0010735.1	h1SMcT0010735.1	telomerase protein component: OMA	-0.205705	0.00117948	NA
h1SMcT0010739.1	ARMC6	armadillo repeat containing 6: OMA	-0.0360728	0.76665	NA
h1SMcT0010743.1	h1SMcT0010743.1	ubiquitin carboxyl-terminal hydrolase: OMA	-0.0962132	0.309138	NA
h1SMcT0010749.3;h1SMcT0010749.4	CCDC88A	coiled-coil domain containing 88A: OMA	0.629885	8.05e-07	NA
h1SMcT0010750.2;h1SMcT0010750.3	usp30	Ubiquitin carboxyl-terminal hydrolase 30: UNIPROT	0.269002	0.130928	NA
h1SMcT0010754.1;h1SMcT0010754.2;h1SMcT0010754.3	Arhgap20	Rho GTPase-activating protein 20: UNIPROT	0.0376942	0.846229	NA
h1SMcT0010761.1	h1SMcT0010761.1		1.02404	3.24e-07	Small EVs
h1SMcT0010767.2	SF3	Pollen-specific protein SF3: UNIPROT	-1.54826	6.03e-12	Large EVs
h1SMcT0010775.1	PHACTR4	Phosphatase and actin regulator 4: UNIPROT	0.100568	0.292211	NA
h1SMcT0010776.2	h1SMcT0010776.2	novel transcript: OMA	-0.0613996	0.357339	NA
h1SMcT0010780.1	h1SMcT0010780.1		0.344584	0.0166917	NA
h1SMcT0010791.2;h1SMcT0010791.3;h1SMcT0010791.4;h1SMcT0010791.5	ubp8	Probable ubiquitin carboxyl-terminal hydrolase 8: UNIPROT	-0.257855	0.0729282	NA
h1SMcT0010792.1;h1SMcT0010792.2	DYNLT5	Tctex1 domain containing 1: OMA	-0.307431	0.0397306	NA
h1SMcT0010809.1;h1SMcT0010809.2	h1SMcT0010809.1	plakophilin 1: OMA	0.347615	1.06e-06	NA
h1SMcT0010812.1	HSPA4L	Heat shock 70 kDa protein 4L: UNIPROT	0.0669995	0.344999	NA
h1SMcT0010821.1	h1SMcT0010821.1		-0.424574	0.00144875	NA
h1SMcT0010823.2;h1SMcT0010835.2	EEF1A1	eukaryotic translation elongation factor 1 alpha 1: OMA	0.219914	0.00246919	NA
h1SMcT0010831.1	h1SMcT0010831.1	RING-type E3 ubiquitin transferase: OMA	0.363367	6.55e-06	NA
h1SMcT0010837.3;h1SMcT0010837.4	h1SMcT0010837.3		-0.31112	0.000503387	NA
h1SMcT0010838.1	None	novel protein; transcript_id=ENST00000637680.1: OMA	-0.0984652	0.293695	NA
h1SMcT0010843.4	h1SMcT0010843.4		0.238679	0.000424026	NA
h1SMcT0010854.1	ATP6V1C1	ATPase H+ transporting V1 subunit C1: OMA	0.727298	2.49e-09	NA
h1SMcT0010863.1;h1SMcT0010863.2	h1SMcT0010863.1	nephrocystin 1: OMA	-0.327811	6.28e-06	NA
h1SMcT0010874.1	MAPK8IP3	mitogen-activated protein kinase 8 interacting protein 3: OMA	0.401074	0.000367971	NA
h1SMcT0010886.1	Rab18	Rab18; transcript_id=FBtr0070849: OMA	0.353635	0.0477685	NA
h1SMcT0010888.1;h1SMcT0010888.2;h1SMcT0010888.3;h1SMcT0010888.4	Sec24CD	Secretory 24CD: OMA	-0.143405	0.322696	NA
h1SMcT0010889.2;h1SMcT0010889.3	PTPN23	protein tyrosine phosphatase non-receptor type 23: OMA	1.20125	2.91e-11	Small EVs
h1SMcT0010891.1	h1SMcT0010891.1	Derived by automated computational analysis using gene prediction method Gnomon: OMA	0.205008	0.026757	NA
h1SMcT0010892.1	Sh3gl2	Endophilin-A1: UNIPROT	-0.323087	1.2e-05	NA
h1SMcT0010905.1	h1SMcT0010905.1	domain-containing protein: OMA	-0.355235	0.00330927	NA
h1SMcT0010908.2	h1SMcT0010908.2		-0.206018	0.010736	NA
h1SMcT0010926.2;h1SMcT0010926.5	h1SMcT0010926.2		0.697824	1.27e-09	NA
h1SMcT0010934.1	h1SMcT0010934.1		-0.224075	0.00133894	NA
h1SMcT0010939.1	RPL13	ribosomal protein L13: OMA	-0.202552	0.073141	NA
h1SMcT0010940.1	h1SMcT0010940.1		0.63388	8.58e-05	NA
h1SMcT0010971.1;h1SMcT0010971.2	h1SMcT0010971.1		0.260457	0.194999	NA
h1SMcT0010975.1	RPL15	ribosomal protein L15: OMA	-0.281661	0.195665	NA
h1SMcT0010985.1	ABCA4	ATP binding cassette subfamily A member 4: OMA	0.751468	1.44e-09	NA
h1SMcT0010989.1;h1SMcT0010989.2;h1SMcT0010989.3	MDH1	malate dehydrogenase 1: OMA	0.383799	1.35e-05	NA
h1SMcT0010991.1;h1SMcT0010991.2;h1SMcT0010991.3;h1SMcT0010991.4	sqa	spaghetti-squash activator: OMA	-0.0260337	0.731601	NA
h1SMcT0010992.3	ATP6V0D1	ATPase H+ transporting V0 subunit d1: OMA	1.21204	5.06e-12	Small EVs
h1SMcT0010995.1	CDKL2	cyclin dependent kinase like 2: OMA	0.0703261	0.410388	NA
h1SMcT0011027.1	h1SMcT0011027.1	glutamate--tRNA ligase: OMA	-0.444195	0.000688075	NA
h1SMcT0011052.1	spata18	Mitochondria-eating protein: UNIPROT	-1.04309	1.3e-05	Large EVs
h1SMcT0011053.1	ABCC1	Multidrug resistance-associated protein 1: UNIPROT	0.525557	3.45e-07	NA
h1SMcT0011059.1	h1SMcT0011059.1	Nucleoside permease: OMA	0.569939	0.000106453	NA
h1SMcT0011061.1	h1SMcT0011061.1	cilia and flagella associated protein 20: OMA	-0.78531	4.39e-07	NA
h1SMcT0011072.2;h1SMcT0011072.3	PGGT1B	protein geranylgeranyltransferase type I subunit beta: OMA	0.0851108	0.652009	NA
h1SMcT0011096.1	h1SMcT0011096.1	Derived by automated computational analysis using gene prediction method Gnomon: OMA	0.106617	0.442611	NA
h1SMcT0011118.1	h1SMcT0011118.1	Protein kinase: OMA	0.631362	0.000831301	NA
h1SMcT0011120.2;h1SMcT0011120.3	TBCEL	tubulin folding cofactor E like: OMA	0.128436	0.488888	NA
h1SMcT0011121.2	h1SMcT0011121.2		0.754721	0.000965562	NA
h1SMcT0011139.1	h1SMcT0011139.1	Moesin/ezrin/radixin homolog 1: OMA	0.736596	1.4e-09	NA
h1SMcT0011153.5;h1SMcT0011153.6	GALC	galactosylceramidase: OMA	-0.022896	0.79567	NA
h1SMcT0011160.1;h1SMcT0011160.3;h1SMcT0011160.4;h1SMcT0011160.5	trc	tricornered: OMA	0.487064	0.00568168	NA
h1SMcT0011163.1	MYO1E	myosin IE: OMA	-0.215113	4.5e-06	NA
h1SMcT0011172.1	h1SMcT0011172.1	vacuolar protein sorting-associated protein 33B: OMA	0.0993066	0.223673	NA
h1SMcT0011181.1	EFHC2	EF-hand domain containing 2: OMA	0.0362305	0.406919	NA
h1SMcT0011200.1	ENKUR	enkurin, TRPC channel interacting protein: OMA	0.0616126	0.324157	NA
h1SMcT0011202.2	h1SMcT0011202.2		0.771523	2.49e-07	NA
h1SMcT0011210.1	RACK1	receptor for activated C kinase 1: OMA	-0.235835	0.0191435	NA
h1SMcT0011211.1	h1SMcT0011211.1		0.157893	0.17486	NA
h1SMcT0011212.1	dpy	dumpy; transcript_id=FBtr0305145: OMA	0.179601	0.0342135	NA
h1SMcT0011237.4	h1SMcT0011237.4	Derived by automated computational analysis using gene prediction method Gnomon: OMA	0.329182	4.18e-05	NA
h1SMcT0011238.1	RPS11	ribosomal protein S11: OMA	-0.444821	0.00511665	NA
h1SMcT0011251.1	DNAJB13	DnaJ heat shock protein family (Hsp40) member B13: OMA	-0.170734	0.00858456	NA
h1SMcT0011255.1	h1SMcT0011255.1	ras homolog family member H: OMA	-0.0394723	0.650905	NA
h1SMcT0011278.2	aru	arouser: OMA	-0.262485	1.35e-05	NA
h1SMcT0011293.1	CTSC	cathepsin C: OMA	0.776502	4.23e-09	NA
h1SMcT0011295.1	h1SMcT0011295.1	dipeptidyl peptidase 1: OMA	0.112374	0.233297	NA
h1SMcT0011300.2;h1SMcT0011300.3	COPA	COPI coat complex subunit alpha: OMA	-0.165755	0.0213725	NA
h1SMcT0011318.1	h1SMcT0011318.1	arachidonate 5-lipoxygenase: OMA	-0.389661	8.44e-08	NA
h1SMcT0011360.1	lic	licorne: OMA	0.296534	0.000219692	NA
h1SMcT0011361.1	h1SMcT0011361.1	Uncharacterized protein: OMA	-0.0847198	0.435636	NA
h1SMcT0011373.2	h1SMcT0011373.2	mitogen-activated protein kinase kinase: OMA	0.0679146	0.606326	NA
h1SMcT0011374.1;h1SMcT0011374.2;h1SMcT0011374.3	h1SMcT0011374.1	uncharacterized protein: OMA	0.0331055	0.82048	NA
h1SMcT0011376.2;h1SMcT0011376.3;h1SMcT0011376.4	UCHL5	ubiquitin C-terminal hydrolase L5: OMA	-0.134688	0.299072	NA
h1SMcT0011383.1	h1SMcT0011383.1	fibrillin 3: OMA	0.0996185	0.172347	NA
h1SMcT0011410.1	CALML5	calmodulin like 5: OMA	-0.0255517	0.887259	NA
h1SMcT0011415.1	GCLC	glutamate-cysteine ligase catalytic subunit: OMA	0.20589	0.108706	NA
h1SMcT0011428.1	h1SMcT0011428.1	Derived by automated computational analysis using gene prediction method Gnomon: OMA	0.353183	1.91e-05	NA
h1SMcT0011435.1	abhd8	Protein ABHD8: UNIPROT	0.341441	0.0501938	NA
h1SMcT0011437.1	RPS15A	ribosomal protein S15a: OMA	-0.154701	0.202192	NA
h1SMcT0011438.1	TWF2	twinfilin actin binding protein 2: OMA	-0.0829255	0.290474	NA
h1SMcT0011442.1	h1SMcT0011442.1		0.474348	0.000395535	NA
h1SMcT0011453.1	MAP4K1	mitogen-activated protein kinase kinase kinase kinase 1: OMA	0.358494	5.23e-07	NA
h1SMcT0011453.3	MAP4K1	mitogen-activated protein kinase kinase kinase kinase 1: OMA	0.0394733	0.831653	NA
h1SMcT0011469.1;h1SMcT0011469.3	h1SMcT0011469.1	ubiquitin-activating enzyme: OMA	0.0734976	0.170797	NA
h1SMcT0011470.1	TSNAXIP1	Translin-associated factor X-interacting protein 1: UNIPROT	0.132268	0.0109673	NA
h1SMcT0011479.1	h1SMcT0011479.1	PH domain-containing protein: OMA	-0.47114	2.24e-07	NA
h1SMcT0011482.1	h1SMcT0011482.1	Protein quiver: OMA	-0.273896	0.0427071	NA
h1SMcT0011493.1	h1SMcT0011493.1	Solute carrier family 13 member: OMA	1.6558	0.000407921	Small EVs
h1SMcT0011512.1	COMTD1	catechol-O-methyltransferase domain containing 1: OMA	0.0053888	0.959888	NA
h1SMcT0011530.3	AP1S2	adaptor related protein complex 1 subunit sigma 2: OMA	-0.0738398	0.568012	NA
h1SMcT0011534.1	PIP4P1	phosphatidylinositol-4,5-bisphosphate 4-phosphatase 1: OMA	1.28279	6.95e-07	Small EVs
h1SMcT0011540.1;h1SMcT0011540.2	PPP1R16A	protein phosphatase 1 regulatory subunit 16A: OMA	0.184888	0.0404958	NA
h1SMcT0011542.1	h1SMcT0011542.1		0.195511	0.0595623	NA
h1SMcT0011546.1	h1SMcT0011546.1	apoptotic peptidase activating factor 1: OMA	-0.137947	0.0319888	NA
h1SMcT0011550.3	h1SMcT0011550.3	protein kinase: OMA	-0.0701379	0.426064	NA
h1SMcT0011552.1;h1SMcT0011552.2	Rab6	Rab6: OMA	0.247651	0.154529	NA
h1SMcT0011594.1	h1SMcT0011594.1		-0.0143769	0.870479	NA
h1SMcT0011633.1	RPS8	ribosomal protein S8: OMA	-0.159331	0.076066	NA
h1SMcT0011663.2;h1SMcT0011663.3	h1SMcT0011663.2	SCP domain-containing protein: OMA	-0.0145896	0.932585	NA
h1SMcT0011669.1;h1SMcT0011669.2;h1SMcT0011669.3;h1SMcT0011669.4;h1SMcT0011669.5	h1SMcT0011669.1	Protein-serine/threonine phosphatase: OMA	-0.613563	2.18e-07	NA
h1SMcT0011673.3	EXOC4	exocyst complex component 4: OMA	0.0598447	0.24801	NA
h1SMcT0011682.1	h1SMcT0011682.1	serine/threonine/tyrosine interacting like 1: OMA	-0.174327	0.0237784	NA
h1SMcT0011694.1	h1SMcT0011694.1		0.147725	0.198806	NA
h1SMcT0011696.2	h1SMcT0011696.2	AAA domain-containing protein: OMA	0.433145	1.87e-07	NA
h1SMcT0011697.1	YKT6	YKT6 v-SNARE homolog: OMA	0.029557	0.723108	NA
h1SMcT0011703.1;h1SMcT0011703.2	h1SMcT0011703.1	lymphocyte cytosolic protein 1 L-plastin: OMA	-0.454754	2.77e-07	NA
h1SMcT0011705.1	ARAP2	Arf-GAP with Rho-GAP domain, ANK repeat and PH domain-containing protein 2: UNIPROT	-0.073212	0.167995	NA
h1SMcT0011708.1	ARAP3	ArfGAP with RhoGAP domain, ankyrin repeat and PH domain 3: OMA	0.156621	0.0117059	NA
h1SMcT0011725.1	h1SMcT0011725.1	Chloride intracellular channel protein: OMA	1.05102	1.92e-09	Small EVs
h1SMcT0011734.2;h1SMcT0011734.3;h1SMcT0011734.4	PARD3B	Partitioning defective 3 homolog B: UNIPROT	0.206236	0.108428	NA
h1SMcT0011746.1	ensa	Alpha-endosulfine: UNIPROT	0.332675	0.00265796	NA
h1SMcT0011753.2;h1SMcT0011753.3	DYSF	Dysferlin: UNIPROT	0.201952	1.63e-05	NA
h1SMcT0011755.2	FTCD	formimidoyltransferase cyclodeaminase: OMA	-0.37316	3.72e-05	NA
h1SMcT0011756.1	PA2G4	proliferation-associated 2G4: OMA	0.00176296	0.986738	NA
h1SMcT0011768.1	h1SMcT0011768.1	Polyubiquitin (Fragment): UNIPROT	0.206447	0.150647	NA
h1SMcT0011776.1	FHAD1	forkhead associated phosphopeptide binding domain 1: OMA	0.0547485	0.295591	NA
h1SMcT0011798.1	h1SMcT0011798.1	40S ribosomal protein: OMA	-0.260811	0.017045	NA
h1SMcT0011807.1	h1SMcT0011807.1	adenosine deaminase domain containing 1: OMA	-0.0632574	0.578021	NA
h1SMcT0011809.2;h1SMcT0011809.3	GMPPA	GDP-mannose pyrophosphorylase A: OMA	-0.241734	0.263095	NA
h1SMcT0011812.1;h1SMcT0011812.2	Mcr	Macroglobulin complement-related; transcript_id=FBtr0079543: OMA	-0.541789	6.09e-10	NA
h1SMcT0011819.1	h1SMcT0011819.1	Tyrosine-protein kinase: OMA	0.213885	0.0045936	NA
h1SMcT0011822.1	SARS1	seryl-tRNA synthetase 1: OMA	-0.096865	0.317656	NA
h1SMcT0011823.1	PAFAH1B2	platelet activating factor acetylhydrolase 1b catalytic subunit 2: OMA	0.212477	0.0537235	NA
h1SMcT0011842.2	RAB28	RAB28, member RAS oncogene family: OMA	0.470122	1.25e-05	NA
h1SMcT0011843.1	h1SMcT0011843.1		-0.496196	0.0152082	NA
h1SMcT0011849.1	h1SMcT0011849.1		0.257706	0.00127573	NA
h1SMcT0011859.3	LIPM	lipase family member M: OMA	-0.238792	0.101784	NA
h1SMcT0011864.3	PRKG2	protein kinase cGMP-dependent 2: OMA	0.403472	8.01e-06	NA
h1SMcT0011865.1	GstO2	Glutathione S transferase O2; transcript_id=FBtr0076654: OMA	0.112575	0.208826	NA
h1SMcT0011866.1	ODAD3	coiled-coil domain containing 151: OMA	0.327465	6.93e-05	NA
h1SMcT0011867.1;h1SMcT0011867.2	LRRC7	leucine rich repeat containing 7: OMA	0.219819	0.193544	NA
h1SMcT0011896.1	tsr	twinstar: OMA	-0.579461	1.03e-07	NA
h1SMcT0011897.2	CNTNAP2	contactin associated protein 2: OMA	-0.362055	4.18e-07	NA
h1SMcT0011912.1;h1SMcT0011912.2	h1SMcT0011912.1		0.171858	0.0555813	NA
h1SMcT0011914.1	h1SMcT0011914.1		0.0602967	0.562913	NA
h1SMcT0011949.1;h1SMcT0011949.2	p47	p47: OMA	-0.0134146	0.895359	NA
h1SMcT0011971.1	Atg16	Autophagy-related 16: OMA	-0.0186278	0.861673	NA
h1SMcT0011973.2;h1SMcT0011973.3	h1SMcT0011973.2	Ras-related protein rab7: OMA	0.509111	0.000950105	NA
h1SMcT0011980.1	TBC1D10B	TBC1 domain family member 10B: UNIPROT	0.0442944	0.609524	NA
h1SMcT0011985.1	KCNN1	Small conductance calcium-activated potassium channel protein 1: UNIPROT	1.05597	0.000117665	Small EVs
h1SMcT0011986.2;h1SMcT0011986.5	DNAJC7	DnaJ heat shock protein family (Hsp40) member C7: OMA	0.344613	8.48e-05	NA
h1SMcT0011995.2	h1SMcT0011995.2	ubiquitin specific peptidase 50: OMA	0.28367	0.0229179	NA
h1SMcT0011999.1	NECAP1	NECAP endocytosis associated 1: OMA	0.212067	0.0190255	NA
h1SMcT0012005.1;h1SMcT0012005.2	h1SMcT0012005.1	G protein-coupled receptor kinase: OMA	0.451855	0.000303326	NA
h1SMcT0012016.2;h1SMcT0012016.4;h1SMcT0012016.5	CG9279	transcript_id=FBtr0074976: OMA	0.479077	1.71e-08	NA
h1SMcT0012017.1	h1SMcT0012017.1	serine/threonine-protein kinase PAK 3: OMA	0.411847	3.01e-07	NA
h1SMcT0012023.2	h1SMcT0012023.2	fatty acid binding protein 7: OMA	0.729235	1.33e-06	NA
h1SMcT0012030.1	h1SMcT0012030.1		0.796112	7.26e-09	NA
h1SMcT0012033.1	h1SMcT0012033.1	ATP-binding cassette sub-family A member: OMA	0.775834	1.22e-10	NA
h1SMcT0012034.1	h1SMcT0012034.1	ATP-binding cassette sub-family A member: OMA	1.00391	2.77e-05	Small EVs
h1SMcT0012037.2;h1SMcT0012037.3;h1SMcT0012037.4	RALGAPA2	Ral GTPase activating protein catalytic subunit alpha 2: OMA	0.12821	0.0668405	NA
h1SMcT0012040.1	GK5	glycerol kinase 5: OMA	0.482396	0.0055178	NA
h1SMcT0012041.1	Nil	transcript_id=FBtr0085027: OMA	0.134212	0.0307741	NA
h1SMcT0012045.5	CAPN3	calpain 3: OMA	-0.315086	8.37e-06	NA
h1SMcT0012046.1;h1SMcT0012046.2	IFT122	intraflagellar transport 122: OMA	-0.0475642	0.284816	NA
h1SMcT0012065.2	h1SMcT0012065.2	Derived by automated computational analysis using gene prediction method Gnomon: OMA	0.245882	0.000562156	NA
h1SMcT0012071.1	h1SMcT0012071.1	chromosome 9 open reading frame 135: OMA	0.190668	0.158991	NA
h1SMcT0012090.1	MYLIP	myosin regulatory light chain interacting protein: OMA	-0.410812	0.00931536	NA
h1SMcT0012093.1	h1SMcT0012093.1		0.17271	0.233433	NA
h1SMcT0012116.1;h1SMcT0012116.2	PLEKHD1	pleckstrin homology and coiled-coil domain containing D1: OMA	-0.288647	0.125946	NA
h1SMcT0012119.2	h1SMcT0012119.2	DUF1907 domain-containing protein: OMA	0.470676	0.000176074	NA
h1SMcT0012123.1	vari	varicose: OMA	-1.95699	9.53e-16	Large EVs
h1SMcT0012128.4	Os06g0207000	Pantothenate kinase 1: UNIPROT	0.361939	9.5e-05	NA
h1SMcT0012146.1	RPL24	ribosomal protein L24: OMA	-0.277871	0.129925	NA
h1SMcT0012154.1	C17orf98	chromosome 17 open reading frame 98: OMA	0.540349	1.06e-05	NA
h1SMcT0012157.1	METAP2	methionyl aminopeptidase 2: OMA	0.276973	0.118473	NA
h1SMcT0012158.1	h1SMcT0012158.1		0.677683	0.000862433	NA
h1SMcT0012159.1	DNAH6	dynein axonemal heavy chain 6: OMA	-0.113667	0.000267611	NA
h1SMcT0012171.1;h1SMcT0012172.1	MACF1	microtubule actin crosslinking factor 1: OMA	-1.12403	1.91e-07	Large EVs
h1SMcT0012176.1;h1SMcT0012176.2	h1SMcT0012176.1	phosphatase 6 regulatory subunit 3: OMA	-0.0660914	0.533812	NA
h1SMcT0012195.4;h1SMcT0012195.5;h1SMcT0012195.6;h1SMcT0012195.8;h1SMcT0012195.9	EPB41L5	erythrocyte membrane protein band 4.1 like 5: OMA	-0.422687	0.0016485	NA
h1SMcT0012198.1;h1SMcT0012198.2	h1SMcT0012198.1	ubiquitin carboxyl-terminal hydrolase: OMA	-0.163206	0.294498	NA
h1SMcT0012205.2;h1SMcT0012205.3	h1SMcT0012205.2		-0.257908	0.00795947	NA
h1SMcT0012210.4	Cyld	Ubiquitin carboxyl-terminal hydrolase CYLD: UNIPROT	-0.21569	0.000116724	NA
h1SMcT0012211.9	CYLD	Cylindromatosis; transcript_id=FBtr0080071: OMA	0.125201	0.243821	NA
h1SMcT0012221.3;h1SMcT0012221.4;h1SMcT0012221.5	h1SMcT0012221.3	MOS proto-oncogene serine/threonine kinase: OMA	-0.0587805	0.831925	NA
h1SMcT0012226.1;h1SMcT0012226.3	DHRS12	dehydrogenase/reductase 12: OMA	0.0346526	0.705346	NA
h1SMcT0012243.1	Dstyk	Dual serine/threonine and tyrosine protein kinase: UNIPROT	0.406996	3.96e-06	NA
h1SMcT0012244.1	h1SMcT0012244.1		-0.065807	0.651888	NA
h1SMcT0012259.2	GRHPR	glyoxylate and hydroxypyruvate reductase: OMA	-0.0983796	0.483336	NA
h1SMcT0012269.1	h1SMcT0012269.1		-0.140614	0.184079	NA
h1SMcT0012281.2	h1SMcT0012281.2	Palmitoyltransferase: OMA	0.671476	0.000189791	NA
h1SMcT0012295.1	h1SMcT0012295.1	coiled-coil domain containing 87: OMA	-0.418596	0.000507734	NA
h1SMcT0012296.1;h1SMcT0012296.2;h1SMcT0012296.3	KIF12	kinesin family member 12: OMA	0.370957	0.0405067	NA
h1SMcT0012320.6	h1SMcT0012320.6	guanine nucleotide binding protein G protein beta polypeptide: OMA	0.323587	0.00051638	NA
h1SMcT0012321.1	CACYBP	calcyclin binding protein: OMA	0.173465	0.0307741	NA
h1SMcT0012333.1;h1SMcT0012333.2	h1SMcT0012333.1	transmembrane channel-like protein: OMA	1.04304	5.98e-09	Small EVs
h1SMcT0012356.4	ringer	ringmaker: OMA	0.562207	1.25e-06	NA
h1SMcT0012377.1	C4orf47	chromosome 4 open reading frame 47: OMA	0.213138	0.012509	NA
h1SMcT0012395.1	PNP	purine nucleoside phosphorylase: OMA	-0.0920562	0.272366	NA
h1SMcT0012398.1	WASHC5	WASH complex subunit 5: OMA	0.431824	2.82e-07	NA
h1SMcT0012410.1	h1SMcT0012410.1	dynein regulatory complex subunit 7: OMA	-0.118473	0.0110589	NA
h1SMcT0012411.1	h1SMcT0012411.1	Y-box factor homolog: UNIPROT	0.390392	0.0101269	NA
h1SMcT0012424.1	CAMK1D	calcium/calmodulin dependent protein kinase ID: OMA	0.156172	0.0829928	NA
h1SMcT0012429.1	AP1M1	adaptor related protein complex 1 subunit mu 1: OMA	-0.235346	0.0123651	NA
h1SMcT0012434.2	h1SMcT0012434.2		-0.431559	0.000109373	NA
h1SMcT0012436.1	h1SMcT0012436.1	Tubulin alpha-1 chain: UNIPROT	0.488364	4.29e-06	NA
h1SMcT0012444.3;h1SMcT0012444.5	CTNS	cystinosin, lysosomal cystine transporter: OMA	0.856086	0.000115968	NA
h1SMcT0012445.1	DNAH2	dynein axonemal heavy chain 2: OMA	-0.17684	1.36e-06	NA
h1SMcT0012448.3;h1SMcT0012448.4	h1SMcT0012448.3	HECT and RLD domain containing E3 ubiquitin protein ligase 3: OMA	0.459313	5.3e-05	NA
h1SMcT0012449.1;h1SMcT0012449.2	CFAP100	cilia and flagella associated protein 100: OMA	0.0215581	0.751159	NA
h1SMcT0012450.2	GMDS	GDP-mannose 4,6-dehydratase: OMA	-0.0188009	0.883675	NA
h1SMcT0012480.18;h1SMcT0012480.20;h1SMcT0012480.21;h1SMcT0012480.4;h1SMcT0012480.6;h1SMcT0012480.8;h1SMcT0012480.9	NAP1L4	nucleosome assembly protein 1 like 4: OMA	-0.123764	0.390031	NA
h1SMcT0012484.2	MROH1	maestro heat like repeat family member 1: OMA	0.405123	2.74e-06	NA
h1SMcT0012505.2;h1SMcT0012505.3	h1SMcT0012505.2	EF-hand domain-containing protein: OMA	0.00109077	0.989038	NA
h1SMcT0012509.5;h1SMcT0012509.7;h1SMcT0012509.9	GOLPH3	golgi phosphoprotein 3: OMA	-0.126416	0.268326	NA
h1SMcT0012518.2	IQCA1	IQ motif containing with AAA domain 1: OMA	0.104659	0.0794428	NA
h1SMcT0012551.1	h1SMcT0012551.1	Derived by automated computational analysis using gene prediction method Gnomon: OMA	0.0658072	0.712051	NA
h1SMcT0012552.1	h1SMcT0012552.1		-0.449058	0.000791552	NA
h1SMcT0012554.1	KIF9	kinesin family member 9: OMA	0.00510279	0.926568	NA
h1SMcT0012561.1	DNAJB4	DnaJ heat shock protein family (Hsp40) member B4: OMA	0.0307769	0.747991	NA
h1SMcT0012563.3;h1SMcT0012563.4	ARPC2	actin related protein 2/3 complex subunit 2: OMA	-0.150833	0.0128845	NA
h1SMcT0012570.1;h1SMcT0012570.2	h1SMcT0012570.1	glutamine--fructose-6-phosphate aminotransferase isomerizing: OMA	0.181499	0.0133398	NA
h1SMcT0012583.1	DDX6	DEAD-box helicase 6: OMA	0.310504	0.0923528	NA
h1SMcT0012587.2;h1SMcT0012587.3	h1SMcT0012587.2	protein king tubby: OMA	0.379942	2.95e-05	NA
h1SMcT0012596.1	RhoGAP92B	Rho GTPase activating protein at 92B: OMA	-0.221244	0.000124361	NA
h1SMcT0012601.1	OSBPL10	oxysterol binding protein like 10: OMA	0.339045	0.00671737	NA
h1SMcT0012602.2;h1SMcT0012602.3	CFAP298	cilia and flagella associated protein 298: OMA	-0.0738119	0.459197	NA
h1SMcT0012604.1;h1SMcT0012604.2;h1SMcT0012604.3	g	garnet; transcript_id=FBtr0073842: OMA	-0.00585845	0.951723	NA
h1SMcT0012608.1;h1SMcT0012608.2;h1SMcT0012608.3	Arhgap22	Rho GTPase-activating protein 22: UNIPROT	0.00111362	0.987932	NA
h1SMcT0012615.1	IFT74	intraflagellar transport 74: OMA	0.196792	0.0012844	NA
h1SMcT0012634.1	h1SMcT0012634.1	Inositol-polyphosphate 5-phosphatase: OMA	-0.110518	0.237162	NA
h1SMcT0012642.1	ACP3	acid phosphatase 3: OMA	1.00767	1.03e-07	Small EVs
h1SMcT0012653.1	h1SMcT0012653.1	Acid phosphatase: OMA	0.939008	2.04e-05	NA
h1SMcT0012656.1	PPP2R2A	protein phosphatase 2 regulatory subunit Balpha: OMA	-0.0874899	0.618312	NA
h1SMcT0012658.2	h1SMcT0012658.2	phospholipid-transporting ATPase: OMA	0.287494	0.000538836	NA
h1SMcT0012663.1	PPA1	inorganic pyrophosphatase 1: OMA	-0.269214	0.00096859	NA
h1SMcT0012665.1	RAB11A	RAB11A, member RAS oncogene family: OMA	0.306016	0.000400311	NA
h1SMcT0012669.2	ADH5	alcohol dehydrogenase 5 (class III), chi polypeptide: OMA	0.233715	0.0249213	NA
h1SMcT0012670.4	h1SMcT0012670.4	EvC ciliary complex subunit 2: OMA	0.268634	1.98e-06	NA
h1SMcT0012671.1;h1SMcT0012671.4	cep89	Centrosomal protein of 89 kDa: UNIPROT	-1.05702	4.53e-10	Large EVs
h1SMcT0012676.1	EXOC5	exocyst complex component 5: OMA	0.202895	0.0121071	NA
h1SMcT0012693.1;h1SMcT0012693.2	h1SMcT0012693.1	FYVE-type domain-containing protein: OMA	0.361027	0.0153461	NA
h1SMcT0012710.1	ACTR2	actin related protein 2: OMA	0.181977	0.0215123	NA
h1SMcT0012716.1	h1SMcT0012716.1	CRAL-TRIO domain-containing protein: OMA	-0.0503875	0.6944	NA
h1SMcT0012726.1	h1SMcT0012726.1	Serine/threonine-protein phosphatase 2A 65 kDa regulatory subunit A: OMA	-0.025752	0.838036	NA
h1SMcT0012763.3	h1SMcT0012763.3	ceramide kinase like: OMA	-0.541518	0.00173492	NA
h1SMcT0012767.2	HIP1R	huntingtin interacting protein 1 related: OMA	-0.357144	6.05e-07	NA
h1SMcT0012775.1	h1SMcT0012775.1	centrosome and spindle pole associated protein 1: OMA	0.0814668	0.318253	NA
h1SMcT0012812.3;h1SMcT0012812.4	h1SMcT0012812.3	leucine rich repeat containing 27: OMA	0.221486	0.373192	NA
h1SMcT0012818.3;h1SMcT0012818.4	DBNL	drebrin like: OMA	-0.632725	1.66e-09	NA
h1SMcT0012819.2	COTL1	coactosin like F-actin binding protein 1: OMA	-0.456036	1.33e-06	NA
h1SMcT0012820.1	h1SMcT0012820.1		-0.0562935	0.639898	NA
h1SMcT0012851.2	SLC26A11	solute carrier family 26 member 11: OMA	1.20454	2.34e-06	Small EVs
h1SMcT0012856.1	pats1	Probable serine/threonine-protein kinase pats1: UNIPROT	0.131761	0.0004251	NA
h1SMcT0012857.2;h1SMcT0012857.3	h1SMcT0012857.2	phosphatidylinositol-4-phosphate 3-kinase catalytic subunit type 2 beta: OMA	0.499018	6.85e-06	NA
h1SMcT0012858.2	h1SMcT0012858.2		0.596432	3.08e-06	NA
h1SMcT0012874.1	h1SMcT0012874.1	nascent polypeptide-associated complex subunit alpha: OMA	0.150625	0.108137	NA
h1SMcT0012875.1	RAD23B	RAD23 homolog B, nucleotide excision repair protein: OMA	0.0979371	0.240165	NA
h1SMcT0012883.1	CDC37	cell division cycle 37, HSP90 cochaperone: OMA	0.212622	0.0571677	NA
h1SMcT0012886.1	GLRX	glutaredoxin: OMA	0.105283	0.46522	NA
h1SMcT0012898.6	h1SMcT0012898.6	class E vacuolar protein-sorting machinery protein hse1: OMA	1.10367	4.71e-11	Small EVs
h1SMcT0012899.1;h1SMcT0012899.2	PTP4A1	protein tyrosine phosphatase 4A1: OMA	0.281432	0.108428	NA
h1SMcT0012900.2;h1SMcT0012900.3	EFCAB8	EF-hand calcium binding domain 8: OMA	-0.109007	0.0499894	NA
h1SMcT0012922.1	sgg	shaggy: OMA	0.167687	0.0163668	NA
h1SMcT0012965.1;h1SMcT0012965.3	CCM2	CCM2 scaffold protein: OMA	-0.309988	0.00917472	NA
h1SMcT0012968.4	CTNNA1	catenin alpha 1: OMA	-0.0964129	0.0760118	NA
h1SMcT0012975.1	cmd-1	Calmodulin: UNIPROT	-0.35147	8.97e-05	NA
h1SMcT0012976.1	DCTN3	dynactin subunit 3: OMA	0.466287	0.000177509	NA
h1SMcT0012978.1;h1SMcT0012978.2;h1SMcT0012978.5	TU20	Polyubiquitin: UNIPROT	-0.116822	0.303249	NA
h1SMcT0013004.1	CDV3	CDV3 homolog: OMA	0.382954	0.000112058	NA
h1SMcT0013008.2	CAPZB	capping actin protein of muscle Z-line subunit beta: OMA	-0.193044	0.0110443	NA
h1SMcT0013014.1;h1SMcT0013014.2	ENO4	enolase 4: OMA	-0.175753	0.0187069	NA
h1SMcT0013016.1;h1SMcT0013016.2;h1SMcT0013016.3	h1SMcT0013016.1	Leucine rich repeat containing 74A: OMA	-0.215889	0.101784	NA
h1SMcT0013021.1	awd	abnormal wing discs; transcript_id=FBtr0346150: OMA	-0.440591	0.000164479	NA
h1SMcT0013026.1	h1SMcT0013026.1	charged multivesicular body protein 4b: OMA	0.452813	2.27e-06	NA
h1SMcT0013028.1	h1SMcT0013028.1	Sodium/potassium-transporting ATPase subunit alpha: UNIPROT	0.171023	0.000573042	NA
h1SMcT0013029.1	h1SMcT0013029.1	Sodium/potassium-transporting ATPase subunit alpha: OMA	-0.987915	2.17e-05	NA
h1SMcT0013033.1	rpl10	60S ribosomal protein L10: UNIPROT	-0.0999877	0.340331	NA
h1SMcT0013068.1	h1SMcT0013068.1		0.510393	0.00570281	NA
h1SMcT0013073.1	h1SMcT0013073.1	Cilia- and flagella-associated protein 97: OMA	0.128536	0.198566	NA
h1SMcT0013079.1	CPOX	coproporphyrinogen oxidase: OMA	-0.121657	0.423861	NA
h1SMcT0013087.2	TMEM67	transmembrane protein 67: OMA	-0.132143	0.0972754	NA
h1SMcT0013094.1	h1SMcT0013094.1	t-SNARE coiled-coil homology domain-containing protein: OMA	0.943519	2.98e-10	NA
h1SMcT0013133.1	PKM	Pyruvate kinase PKM: UNIPROT	0.334771	0.012787	NA
h1SMcT0013134.1	h1SMcT0013134.1	Pyruvate kinase: OMA	-0.188883	0.00477465	NA
h1SMcT0013140.1	h1SMcT0013140.1	Uncharacterized protein: OMA	0.141139	0.204822	NA
h1SMcT0013151.1;h1SMcT0013151.2	DCDC1	doublecortin domain containing 1: OMA	-0.00893539	0.927372	NA
h1SMcT0013152.3	CG31345	transcript_id=FBtr0082689: OMA	-0.0288693	0.795195	NA
h1SMcT0013153.1;h1SMcT0013153.2	VTA1	vesicle trafficking 1: OMA	0.423117	1.09e-05	NA
h1SMcT0013161.1;h1SMcT0013161.2	MAP4K4	Mitogen-activated protein kinase kinase kinase kinase 4: UNIPROT	-0.0511253	0.411904	NA
h1SMcT0013193.1	LRRC23	leucine rich repeat containing 23: OMA	-0.139564	0.0520103	NA
h1SMcT0013194.1;h1SMcT0013194.2	h1SMcT0013194.1	solute carrier family 5 member 9: OMA	0.811755	8.54e-08	NA
h1SMcT0013203.1	h1SMcT0013203.1	ribosome binding protein 1: OMA	-2.17402	9.97e-16	Large EVs
h1SMcT0013211.3	TMC7	transmembrane channel like 7: OMA	1.19204	2.09e-09	Small EVs
h1SMcT0013217.1	h1SMcT0013217.1	voltage-dependent anion-selective channel protein 3: OMA	-1.36627	2.18e-07	Large EVs
h1SMcT0013220.1	MYL12B	myosin light chain 12B: OMA	-1.9544	5.78e-11	Large EVs
h1SMcT0013223.1;h1SMcT0013223.3;h1SMcT0013223.4;h1SMcT0013223.5	h1SMcT0013223.1	RAS p21 protein activator: OMA	0.193287	0.10533	NA
h1SMcT0013225.1	h1SMcT0013225.1	repeats and IQ motif containing 3: OMA	0.114787	0.378875	NA
h1SMcT0013226.5;h1SMcT0013226.6;h1SMcT0013226.7;h1SMcT0013226.9	PPP2R5D	protein phosphatase 2 regulatory subunit B'delta: OMA	0.769326	4.64e-05	NA
h1SMcT0013232.1	h1SMcT0013232.1	coronin: OMA	-0.0654845	0.231485	NA
h1SMcT0013268.1;h1SMcT0013268.2	Abcc1	Multidrug resistance-associated protein 1: UNIPROT	0.620943	2.59e-07	NA
h1SMcT0013294.1	h1SMcT0013294.1		2.11054	5.77e-10	Small EVs
h1SMcT0013300.2	h1SMcT0013300.2	Glutamine synthetase: UNIPROT	0.250682	0.0105277	NA
h1SMcT0013306.1	IFT46	intraflagellar transport 46: OMA	0.0323983	0.662988	NA
h1SMcT0013326.3	ALA1	Phospholipid-transporting ATPase 1: UNIPROT	0.157569	0.231671	NA
h1SMcT0013333.2	gammaSnap2	gamma Soluble NSF attachment protein 2; transcript_id=FBtr0082195: OMA	0.403403	9.8e-05	NA
h1SMcT0013344.1;h1SMcT0013344.3	pten	Phosphatidylinositol 3,4,5-trisphosphate 3-phosphatase and dual-specificity protein phosphatase PTEN: UNIPROT	-0.0471271	0.718597	NA
h1SMcT0013352.1	ATP6V0C	ATPase H+ transporting V0 subunit c: OMA	-0.152676	0.442611	NA
h1SMcT0013360.1	ABCA1	ATP binding cassette subfamily A member 1: OMA	0.686062	8.09e-10	NA
h1SMcT0013364.1	COMMD2	COMM domain containing 2: OMA	0.56662	0.000759314	NA
h1SMcT0013373.1	CSNK2A1	casein kinase 2 alpha 1: OMA	-0.144336	0.0941097	NA
h1SMcT0013374.1;h1SMcT0013374.2	CCDC154	coiled-coil domain containing 154: OMA	0.248018	0.000265468	NA
h1SMcT0013382.1	GET3	guided entry of tail-anchored proteins factor 3, ATPase: OMA	-0.389251	0.00713539	NA
h1SMcT0013383.1;h1SMcT0013383.2	SOCS6	Suppressor of cytokine signaling 6: UNIPROT	0.0884085	0.486877	NA
h1SMcT0013388.1	h1SMcT0013388.1	Derived by automated computational analysis using gene prediction method Gnomon: OMA	-0.42197	1.25e-05	NA
h1SMcT0013393.1	h1SMcT0013393.1	adenosine deaminase: OMA	0.456633	0.000659966	NA
h1SMcT0013397.1	PKM	Pyruvate kinase PKM: UNIPROT	0.0173552	0.886727	NA
h1SMcT0013403.1	MCTS1	MCTS1 re-initiation and release factor: OMA	0.0156326	0.874117	NA
h1SMcT0013417.2	h1SMcT0013417.2	Inheritance of peroxisomes protein 1: OMA	0.797804	0.00038864	NA
h1SMcT0013418.1	h1SMcT0013418.1		-0.0200068	0.801419	NA
h1SMcT0013423.2	h1SMcT0013423.2	ankyrin and armadillo repeat-containing: OMA	-0.11151	0.260795	NA
h1SMcT0013435.1;h1SMcT0013435.2	TP53BP2	Apoptosis-stimulating of p53 protein 2: UNIPROT	0.233716	0.292907	NA
h1SMcT0013438.1	h1SMcT0013438.1	3-kinase catalytic subunit alpha: OMA	0.25972	5.96e-05	NA
h1SMcT0013446.1	ARFIP2	ADP ribosylation factor interacting protein 2: OMA	-0.37171	0.00939301	NA
h1SMcT0013450.1	STIP1	stress induced phosphoprotein 1: OMA	-0.0465682	0.578059	NA
h1SMcT0013457.1	GALM	galactose mutarotase: OMA	-0.160215	0.227994	NA
h1SMcT0013462.1;h1SMcT0013462.10;h1SMcT0013462.11;h1SMcT0013462.12;h1SMcT0013462.13;h1SMcT0013462.14;h1SMcT0013462.15;h1SMcT0013462.16;h1SMcT0013462.2;h1SMcT0013462.4;h1SMcT0013462.5;h1SMcT0013462.6;h1SMcT0013462.7;h1SMcT0013462.8;h1SMcT0013462.9	ANK3	ankyrin 3: OMA	-0.705333	0.00037259	NA
h1SMcT0013483.1	ANKAR	ankyrin and armadillo repeat containing: OMA	-0.0374878	0.711349	NA
h1SMcT0013493.6	DYRK2	Dual specificity tyrosine-phosphorylation-regulated kinase 2: UNIPROT	0.310725	0.0627078	NA
h1SMcT0013504.1;h1SMcT0013504.2	h1SMcT0013504.1		0.244816	0.0126419	NA
h1SMcT0013510.1	TCTN2	tectonic family member 2: OMA	-0.587468	0.00388491	NA
h1SMcT0013515.2;h1SMcT0013515.3	DNAAF11	leucine rich repeat containing 6: OMA	-0.0340878	0.834941	NA
h1SMcT0013529.1	Ubi-p63E	Ubiquitin-63E: OMA	0.00126012	0.98236	NA
h1SMcT0013531.1	Kap-alpha3	karyopherin alpha3: OMA	0.0938369	0.437985	NA
h1SMcT0013540.1	h1SMcT0013540.1	heterogeneous nuclear: OMA	0.0273192	0.809374	NA
h1SMcT0013548.3	h1SMcT0013548.3	cold shock: OMA	0.157993	0.303034	NA
h1SMcT0013548.4	h1SMcT0013548.4	cold shock: OMA	0.211197	0.179547	NA
h1SMcT0013550.1	YBX2	Y-box-binding protein 2: UNIPROT	0.159783	0.220008	NA
h1SMcT0013568.1	RAB9A	RAB9A, member RAS oncogene family: OMA	1.62348	2.51e-11	Small EVs
h1SMcT0013581.1	LIN7B	lin-7 homolog B, crumbs cell polarity complex component: OMA	-0.872209	3.6e-09	NA
h1SMcT0013585.1;h1SMcT0013585.4;h1SMcT0013585.5	CDC14A	Dual specificity protein phosphatase CDC14A: UNIPROT	0.0793225	0.214398	NA
h1SMcT0013592.1	h1SMcT0013592.1		-0.370692	0.000975362	NA
h1SMcT0013596.4	h1SMcT0013596.4	protein kinase: OMA	0.157133	0.00892329	NA
h1SMcT0013597.1	UBE2L3	ubiquitin conjugating enzyme E2 L3: OMA	0.50003	7.99e-05	NA
h1SMcT0013615.1;h1SMcT0013615.3	h1SMcT0013615.1		0.270447	0.00417737	NA
h1SMcT0013616.2	h1SMcT0013616.2	Tyrosine-protein kinase: OMA	-0.464197	4.46e-05	NA
h1SMcT0013633.1	h1SMcT0013633.1	transmembrane protein 116: OMA	1.16803	2.43e-09	Small EVs
h1SMcT0013635.1	RABGEF1	RAB guanine nucleotide exchange factor 1: OMA	-0.336773	0.0387427	NA
h1SMcT0013645.1	h1SMcT0013645.1	nuclear pore complex protein Nup214: OMA	0.543512	0.00316393	NA
h1SMcT0013664.2;h1SMcT0013664.6	ADD1	adducin 1: OMA	-0.346398	0.00189815	NA
h1SMcT0013672.1	h1SMcT0013672.1		0.487236	3.84e-05	NA
h1SMcT0013682.2	CG5902	transcript_id=FBtr0301165: OMA	0.306517	0.0357547	NA
h1SMcT0013687.1;h1SMcT0013687.2	DZIP1L	DAZ interacting zinc finger protein 1 like: OMA	-1.32501	2.05e-12	Large EVs
h1SMcT0013699.1	h1SMcT0013699.1		0.0116932	0.897803	NA
h1SMcT0013700.1	h1SMcT0013700.1		0.370285	0.00365372	NA
h1SMcT0013703.2	h1SMcT0013703.2	G_PROTEIN_RECEP_F3_4 domain-containing protein: OMA	0.597746	2.64e-05	NA
h1SMcT0013705.7	dymA	Dynamin-A: UNIPROT	-0.184533	0.0658096	NA
h1SMcT0013712.1	emp	epithelial membrane protein; transcript_id=FBtr0072401: OMA	1.137	2.35e-07	Small EVs
h1SMcT0013719.1	h1SMcT0013719.1	broad substrate specificity ATP-binding cassette transporter ABCG2: OMA	0.117158	0.0736584	NA
h1SMcT0013725.1;h1SMcT0013725.2;h1SMcT0013725.3	h1SMcT0013725.1		-0.144889	0.395792	NA
h1SMcT0013746.1	h1SMcT0013746.1	poly A binding protein cytoplasmic: OMA	-0.142946	0.114207	NA
h1SMcT0013750.1	h1SMcT0013750.1		-0.0516841	0.563539	NA
h1SMcT0013761.1;h1SMcT0013761.2	DEF8	differentially expressed in FDCP 8 homolog; transcript_id=FBtr0075995: OMA	-0.0485814	0.818603	NA
h1SMcT0013762.1	h1SMcT0013762.1		0.15761	0.103934	NA
h1SMcT0013774.1;h1SMcT0013774.2	h1SMcT0013774.1	Derived by automated computational analysis using gene prediction method Gnomon: OMA	-0.248291	0.0731675	NA
h1SMcT0013775.1	h1SMcT0013775.1	lysosomal associated membrane protein 1: OMA	2.3501	2.38e-13	Small EVs
h1SMcT0013776.1	EFCAB6	EF-hand calcium-binding domain-containing protein 6: UNIPROT	0.183664	0.425958	NA
h1SMcT0013777.1	h1SMcT0013777.1		-0.41107	0.0092018	NA
h1SMcT0013780.1;h1SMcT0013780.3	PGM3	phosphoglucomutase 3: OMA	0.15251	0.39456	NA
h1SMcT0013784.1;h1SMcT0013784.2;h1SMcT0013784.3	ANKRD27	ankyrin repeat domain 27: OMA	0.553052	0.000118063	NA
h1SMcT0013786.1	h1SMcT0013786.1		0.715195	1.45e-06	NA
h1SMcT0013790.2	MKS1	MKS transition zone complex subunit 1: OMA	-0.233424	0.0155056	NA
h1SMcT0013795.1	SCYL2	SCY1 like pseudokinase 2: OMA	-0.150414	0.299072	NA
h1SMcT0013799.2	EIF4A1	eukaryotic translation initiation factor 4A1: OMA	-0.0735084	0.325306	NA
h1SMcT0013809.7	RPS9	ribosomal protein S9: OMA	-0.295911	0.00771421	NA
h1SMcT0013810.1	h1SMcT0013810.1	tyrosine 3-monooxygenase/tryptophan 5-monooxygenase activation protein epsilon: OMA	0.0926016	0.133015	NA
h1SMcT0013812.2	TBC1D5	TBC1 domain family member 5: UNIPROT	0.752434	0.000527793	NA
h1SMcT0013822.2	PPIL6	peptidylprolyl isomerase like 6: OMA	-0.289046	0.00168253	NA
h1SMcT0013827.1	h1SMcT0013827.1	otopetrin 2: OMA	0.27758	0.00225296	NA
h1SMcT0013832.1	h1SMcT0013832.1	domain-containing protein: OMA	0.464528	0.000699807	NA
h1SMcT0013835.1	h1SMcT0013835.1		-0.288715	0.0384981	NA
h1SMcT0013838.1;h1SMcT0013838.2;h1SMcT0013838.3	AMDHD1	amidohydrolase domain containing 1: OMA	0.280222	0.0909915	NA
h1SMcT0013844.1	CHMP1B	charged multivesicular body protein 1B: OMA	0.802204	2.85e-07	NA
h1SMcT0013857.3	h1SMcT0013857.3		0.300036	0.00652228	NA
h1SMcT0013868.2;h1SMcT0013868.3	h1SMcT0013868.2	HP domain-containing protein: OMA	-0.409226	1.74e-05	NA
h1SMcT0013869.1;h1SMcT0013869.3	SCAMP3	secretory carrier membrane protein 3: OMA	0.63544	0.000803248	NA
h1SMcT0013873.1	h1SMcT0013873.1	dysferlin limb girdle muscular dystrophy 2B autosomal recessive: OMA	0.654666	1.35e-11	NA
h1SMcT0013882.1;h1SMcT0013882.6	h1SMcT0013882.1		-0.113807	0.258849	NA
h1SMcT0013884.1	AK7	Adenylate kinase 7: UNIPROT	-0.0698409	0.161011	NA
h1SMcT0013888.1;h1SMcT0013888.2	SIDT1	SID1 transmembrane family member 1: UNIPROT	1.59865	3.58e-11	Small EVs
h1SMcT0013894.1	RAB2A	RAB2A, member RAS oncogene family: OMA	0.688798	9.91e-05	NA
h1SMcT0013915.1	h1SMcT0013915.1	lateral signaling target protein 2 homolog: OMA	1.18329	2.07e-06	Small EVs
h1SMcT0013917.4;h1SMcT0013917.5	RASEF	RAS and EF-hand domain containing: OMA	0.739304	9.52e-09	NA
h1SMcT0013920.1	RpS5b	Ribosomal protein S5b; transcript_id=FBtr0083006: OMA	-0.506573	0.0115335	NA
h1SMcT0013922.1	h1SMcT0013922.1	RPGRIP1 like: OMA	-0.567224	2.01e-06	NA
h1SMcT0013932.2	h1SMcT0013932.2	Derived by automated computational analysis using gene prediction method Gnomon: OMA	-0.0103044	0.928599	NA
h1SMcT0013935.1	WASHC3	WASH complex subunit 3: OMA	0.484449	0.00197188	NA
h1SMcT0013940.1	h1SMcT0013940.1	FYVE RhoGEF and PH domain containing 3: OMA	0.103664	0.157074	NA
h1SMcT0013953.5	Ikbke	Inhibitor of nuclear factor kappa-B kinase subunit epsilon: UNIPROT	0.0159469	0.788164	NA
h1SMcT0013957.4	h1SMcT0013957.4	dual specificity: OMA	0.0601142	0.704234	NA
h1SMcT0013958.1	PDCD6	programmed cell death 6: OMA	0.588804	1.26e-06	NA
h1SMcT0013964.2	RPS14	ribosomal protein S14: OMA	0.00864481	0.954416	NA
h1SMcT0013965.1	ATP5F1B	ATP synthase F1 subunit beta: OMA	-0.31123	0.121947	NA
h1SMcT0013974.1	Cont	Contactin: OMA	-0.407905	1.27e-08	NA
h1SMcT0013981.1	CCDC22	coiled-coil domain containing 22: OMA	0.663523	4.11e-09	NA
h1SMcT0013986.2	h1SMcT0013986.2	Rho gtpase activating protein: OMA	-0.0148458	0.868685	NA
h1SMcT0013990.1	MPPED2	metallophosphoesterase domain containing 2: OMA	0.172472	0.301273	NA
h1SMcT0013992.1	h1SMcT0013992.1		1.10829	2.38e-13	Small EVs
h1SMcT0014000.2	PPT1	palmitoyl-protein thioesterase 1: OMA	-0.127405	0.554967	NA
h1SMcT0014004.1	CFAP157	cilia and flagella associated protein 157: OMA	0.0864141	0.325306	NA
h1SMcT0014019.2;h1SMcT0014019.3	SPATA4	spermatogenesis associated 4: OMA	0.118096	0.227994	NA
h1SMcT0014028.1	h1SMcT0014028.1	chromosome 1 open reading frame 87: OMA	-0.00405932	0.970329	NA
h1SMcT0014040.1;h1SMcT0014040.2;h1SMcT0014040.3	h1SMcT0014040.1		-0.186092	0.220008	NA
h1SMcT0014086.1;h1SMcT0014086.3	h1SMcT0014086.1	RING-type E3 ubiquitin transferase: OMA	0.167839	0.454799	NA
h1SMcT0014095.1	NFI1	CTD small phosphatase-like protein: UNIPROT	0.752285	6.06e-06	NA
h1SMcT0014096.1	MNS1	meiosis specific nuclear structural 1: OMA	-0.0596666	0.268762	NA
h1SMcT0014097.1;h1SMcT0014097.4	Shc	SHC-adaptor protein: OMA	0.635364	3.27e-06	NA
h1SMcT0014108.1	h1SMcT0014108.1	Mycbp associated protein: OMA	0.130754	0.0601639	NA
h1SMcT0014110.1	h1SMcT0014110.1	Disks large 1 tumor suppressor protein: OMA	-0.320702	0.00759941	NA
h1SMcT0014112.1	h1SMcT0014112.1	Tyrosine-protein kinase: OMA	0.445747	3.36e-06	NA
h1SMcT0014117.1;h1SMcT0014117.3	WDFY2	WD repeat and FYVE domain containing 2: OMA	0.179405	0.0599408	NA
h1SMcT0014118.2;h1SMcT0014118.3	h1SMcT0014118.2	Rho-GAP domain-containing protein: OMA	-0.593511	7.6e-06	NA
h1SMcT0014119.1	ttll3	Tubulin tyrosine ligase 3: UNIPROT	-0.186893	0.118373	NA
h1SMcT0014121.1	VPS29	VPS29 retromer complex component: OMA	0.592065	3.5e-06	NA
h1SMcT0014126.1	C10orf67	chromosome 10 open reading frame 67: OMA	0.0131542	0.92769	NA
h1SMcT0014135.2	AKT3	AKT serine/threonine kinase 3: OMA	-0.134727	0.078453	NA
h1SMcT0014149.1	h1SMcT0014149.1	tropomyosin: OMA	-0.923916	3.01e-07	NA
h1SMcT0014155.1	Mhcl	Myosin heavy chain-like: OMA	-0.666098	1.74e-09	NA
h1SMcT0014156.1	h1SMcT0014156.1	arf-GAP with Rho-GAP domain ANK repeat and PH domain-containing protein: OMA	-0.266443	4.55e-05	NA
h1SMcT0014157.1	h1SMcT0014157.1		-1.0682	9.65e-13	Large EVs
h1SMcT0014161.1	Arl8	ADP ribosylation factor-like 8: OMA	0.42954	0.000114606	NA
h1SMcT0014185.1	h1SMcT0014185.1	coiled-coil domain containing 142: OMA	0.0255102	0.847854	NA
h1SMcT0014186.1	CCDC146	coiled-coil domain containing 146: OMA	-0.0823286	0.129925	NA
h1SMcT0014191.1	CAB39	calcium binding protein 39: OMA	-0.120122	0.0689454	NA
h1SMcT0014192.1	LRRC74B	leucine rich repeat containing 74B: OMA	-0.0379321	0.737768	NA
h1SMcT0014195.1	ANO7	anoctamin 7: OMA	0.71345	5.58e-08	NA
h1SMcT0014196.1	h1SMcT0014196.1	EH domain containing 2: OMA	0.421976	1.81e-08	NA
h1SMcT0014202.2	ATP6V0A1	ATPase H+ transporting V0 subunit a1: OMA	0.53683	0.000956846	NA
h1SMcT0014203.5;h1SMcT0014203.6	TRAF3IP1	TRAF3 interacting protein 1: OMA	0.263489	0.000148203	NA
h1SMcT0014216.1	UCHL3	ubiquitin C-terminal hydrolase L3: OMA	0.144746	0.154594	NA
h1SMcT0014225.1;h1SMcT0014225.3	HDAC6	histone deacetylase 6: OMA	0.0387058	0.597626	NA
h1SMcT0014236.1;h1SMcT0014236.2	h1SMcT0014236.1		-0.505601	1.99e-05	NA
h1SMcT0014239.4	CRYZ	crystallin zeta: OMA	0.352157	0.00158099	NA
h1SMcT0014240.7	h1SMcT0014240.7		0.101187	0.220008	NA
h1SMcT0014254.1	h1SMcT0014254.1		-0.0301438	0.708846	NA
h1SMcT0014254.3	h1SMcT0014254.3		0.382353	6.77e-05	NA
h1SMcT0014255.1	h1SMcT0014255.1		0.59272	2.63e-06	NA
h1SMcT0014263.1	ALDOC	aldolase, fructose-bisphosphate C: OMA	0.0323731	0.5486	NA
h1SMcT0014264.2	PIK3R4	phosphoinositide-3-kinase regulatory subunit 4: OMA	0.369095	0.000289361	NA
h1SMcT0014267.1	CBY1	chibby family member 1, beta catenin antagonist: OMA	-0.879839	1.07e-07	NA
h1SMcT0014286.6	PICK1	protein interacting with PRKCA 1: OMA	-0.0492545	0.787759	NA
h1SMcT0014287.1	ZDHHC18	zinc finger DHHC-type palmitoyltransferase 18: OMA	0.577639	8.28e-06	NA
h1SMcT0014294.1	h1SMcT0014294.1	Rh associated glycoprotein: OMA	0.396711	0.000400865	NA
h1SMcT0014301.1;h1SMcT0014301.2	Egfr	Epidermal growth factor receptor: UNIPROT	0.593606	0.0146658	NA
h1SMcT0014305.1;h1SMcT0014305.2	h1SMcT0014305.1	sorting nexin 8: OMA	0.0553931	0.331474	NA
h1SMcT0014306.1;h1SMcT0014306.5	h1SMcT0014306.1	sorting nexin: OMA	0.106357	0.126229	NA
h1SMcT0014308.3	ATG7	autophagy related 7: OMA	-0.0717485	0.365042	NA
h1SMcT0014324.3;h1SMcT0014324.5;h1SMcT0014324.7;h1SMcT0014324.8	h1SMcT0014324.3	FYVE-type domain-containing protein: OMA	0.0857346	0.377954	NA
h1SMcT0014339.1;h1SMcT0014339.2	h1SMcT0014339.1		-0.510422	0.001035	NA
h1SMcT0014346.1	h1SMcT0014346.1	Copper transport protein: OMA	0.564113	0.0054156	NA
h1SMcT0014353.1	h1SMcT0014353.1	domain-containing protein: OMA	-0.0278838	0.804926	NA
h1SMcT0014360.1;h1SMcT0014360.2	PGD	phosphogluconate dehydrogenase: OMA	0.0170844	0.92979	NA
h1SMcT0014362.1	PGD	6-phosphogluconate dehydrogenase, decarboxylating: UNIPROT	-0.0558207	0.425828	NA
h1SMcT0014367.1;h1SMcT0014367.2	PI4K2A	phosphatidylinositol 4-kinase type 2 alpha: OMA	0.988087	1.03e-06	NA
h1SMcT0014374.1	SLC6A5	Sodium- and chloride-dependent glycine transporter 2: UNIPROT	-0.309445	0.0146134	NA
h1SMcT0014375.1	h1SMcT0014375.1	t-SNARE coiled-coil homology domain-containing protein: OMA	0.148114	0.0456881	NA
h1SMcT0014379.1	BBS7	Bardet-Biedl syndrome 7: OMA	0.076597	0.268762	NA
h1SMcT0014384.2	h1SMcT0014384.2	5'-AMP-activated protein kinase catalytic subunit alpha-2: OMA	-0.114871	0.274673	NA
h1SMcT0014385.1	ZC3H15	zinc finger CCCH-type containing 15: OMA	0.153839	0.407249	NA
h1SMcT0014390.2;h1SMcT0014390.3;h1SMcT0014390.4	h1SMcT0014390.2	FGFR1 oncogene partner: OMA	-0.544084	0.00254899	NA
h1SMcT0014405.3;h1SMcT0014405.4	h1SMcT0014405.3	ubiquitin recognition factor in ER associated degradation 1: OMA	0.322412	0.00971805	NA
h1SMcT0014417.1	CCDC124	coiled-coil domain containing 124: OMA	0.515862	4.88e-05	NA
h1SMcT0014430.1	ACSS2	acyl-CoA synthetase short chain family member 2: OMA	-0.0114014	0.879796	NA
h1SMcT0014436.1;h1SMcT0014436.2	MPI	mannose phosphate isomerase: OMA	-0.277055	0.0127792	NA
h1SMcT0014443.1;h1SMcT0014443.2	POR	cytochrome p450 oxidoreductase: OMA	0.458437	1.12e-07	NA
h1SMcT0014480.6	h1SMcT0014480.6	WW domain containing E3 ubiquitin protein ligase 2: OMA	0.848717	9.65e-13	NA
h1SMcT0014487.1	h1SMcT0014487.1	kelch-like protein: OMA	0.235965	0.0563325	NA
h1SMcT0014491.4	h1SMcT0014491.4		-1.01456	1.22e-10	Large EVs
h1SMcT0014498.2	h1SMcT0014498.2	Glycerol-3-phosphate dehydrogenase NAD +: OMA	0.0197349	0.813372	NA
h1SMcT0014501.1	h1SMcT0014501.1		0.459279	0.0172019	NA
h1SMcT0014505.1;h1SMcT0014505.2	h1SMcT0014505.1	hyaluronan binding protein 4: OMA	0.22727	0.180408	NA
h1SMcT0014506.1	Dusp15	Dual specificity protein phosphatase 15: UNIPROT	0.178275	0.32562	NA
h1SMcT0014508.2	h1SMcT0014508.2	PH domain-containing protein: OMA	-0.0200637	0.831925	NA
h1SMcT0014509.1	w	white; transcript_id=FBtr0070490: OMA	0.60298	1.03e-06	NA
h1SMcT0014511.1	SEPTIN8	septin 8: OMA	0.248622	0.00583218	NA
h1SMcT0014522.12;h1SMcT0014522.14;h1SMcT0014522.15	TYMP	thymidine phosphorylase: OMA	0.230422	0.00102467	NA
h1SMcT0014527.4	ATG5	autophagy related 5: OMA	-0.146375	0.182828	NA
h1SMcT0014547.1	h1SMcT0014547.1		0.141945	0.05213	NA
h1SMcT0014550.2	h1SMcT0014550.2	Derived by automated computational analysis using gene prediction method Gnomon: OMA	0.522687	0.000703856	NA
h1SMcT0014561.1	h1SMcT0014561.1	Troponin C: OMA	0.665801	1.96e-06	NA
h1SMcT0014562.1	h1SMcT0014562.1	lymphocyte expansion molecule: OMA	0.0730584	0.282435	NA
h1SMcT0014577.1	MORN4	MORN repeat containing 4: OMA	0.739288	2.92e-06	NA
h1SMcT0014584.5	SPG21	SPG21 abhydrolase domain containing, maspardin: OMA	0.302074	0.118473	NA
h1SMcT0014587.1	h1SMcT0014587.1		-0.682571	5.21e-08	NA
h1SMcT0014590.1	PPP2CA	protein phosphatase 2 catalytic subunit alpha: OMA	0.0292363	0.788219	NA
h1SMcT0014594.1	h1SMcT0014594.1	EF-hand calcium-binding domain-containing protein: OMA	0.120204	0.0186595	NA
h1SMcT0014608.1;h1SMcT0014608.2	PDCD4	programmed cell death 4: OMA	0.0373711	0.777025	NA
h1SMcT0014617.1;h1SMcT0014617.2	CFAP70	cilia and flagella associated protein 70: OMA	0.00327577	0.948648	NA
h1SMcT0014620.1;h1SMcT0014620.2	h1SMcT0014620.1	DUF4537 domain-containing protein: OMA	-0.0280769	0.745485	NA
h1SMcT0014623.1	h1SMcT0014623.1		-0.0052116	0.970329	NA
h1SMcT0014625.1	h1SMcT0014625.1	zinc finger protein 474: OMA	0.543963	7.05e-06	NA
h1SMcT0014630.2	h1SMcT0014630.2	rap guanine nucleotide exchange factor: OMA	0.340018	6.61e-05	NA
h1SMcT0014642.1	h1SMcT0014642.1		0.03498	0.664695	NA
h1SMcT0014655.1	h1SMcT0014655.1	Uncharacterized protein: OMA	0.716159	6.31e-08	NA
h1SMcT0014676.3	SAXO2	stabilizer of axonemal microtubules 2: OMA	0.201751	0.00612912	NA
h1SMcT0014679.1	h1SMcT0014679.1		-0.621158	1.81e-08	NA
h1SMcT0014682.1	h1SMcT0014682.1		0.70176	0.000309592	NA
h1SMcT0014683.1	CATIP	ciliogenesis associated TTC17 interacting protein: OMA	-0.103955	0.218623	NA
h1SMcT0014692.1	RPL4	ribosomal protein L4: OMA	-0.251574	0.00747867	NA
h1SMcT0014702.1	h1SMcT0014702.1	STE20-related kinase adapter protein alpha-like: OMA	0.148875	0.188121	NA
h1SMcT0014703.1;h1SMcT0014703.2	h1SMcT0014703.1	domain-containing protein: OMA	-0.230387	0.00370316	NA
h1SMcT0014712.1	KATNIP	Katanin-interacting protein: UNIPROT	0.225516	0.0439653	NA
h1SMcT0014719.1	h1SMcT0014719.1		0.540864	0.00360886	NA
h1SMcT0014725.2	RPL17	ribosomal protein L17: OMA	-0.226539	0.179706	NA
h1SMcT0014747.3;h1SMcT0014747.4	h1SMcT0014747.3	mitogen-activated protein kinase: OMA	-0.102896	0.184042	NA
h1SMcT0014751.2	h1SMcT0014751.2	sorting nexin family member 30: OMA	0.363969	0.0232405	NA
h1SMcT0014759.1	KRAS	KRAS proto-oncogene, GTPase: OMA	0.0711822	0.446138	NA
h1SMcT0014762.3;h1SMcT0014762.5	h1SMcT0014762.3	Peptidase S1 domain-containing protein: OMA	1.49281	2.84e-13	Small EVs
h1SMcT0014768.1	YWHAE	tyrosine 3-monooxygenase/tryptophan 5-monooxygenase activation protein epsilon: OMA	-0.0442471	0.462543	NA
h1SMcT0014781.2	TRAF5	TNF receptor-associated factor 5: UNIPROT	0.471658	0.00124494	NA
h1SMcT0014784.1	h1SMcT0014784.1		-0.360199	0.0455319	NA
h1SMcT0014789.1	h1SMcT0014789.1	calmodulin: OMA	2.07426	6.43e-09	Small EVs
h1SMcT0014795.1	AK7	adenylate kinase 7: OMA	-0.0622567	0.237693	NA
h1SMcT0014799.1	PRDX6	peroxiredoxin 6: OMA	-0.41091	7.76e-06	NA
h1SMcT0014806.1	IQCG	IQ motif containing G: OMA	-0.154993	0.0181406	NA
h1SMcT0014813.1	VPS4B	vacuolar protein sorting 4 homolog B: OMA	0.246125	6.29e-06	NA
h1SMcT0014813.3	VPS4B	vacuolar protein sorting 4 homolog B: OMA	0.582945	2.89e-06	NA
h1SMcT0014824.1	h1SMcT0014824.1		0.404055	0.000856913	NA
h1SMcT0014825.4	h1SMcT0014825.4	MORN repeat containing 1: OMA	-0.0147265	0.912832	NA
h1SMcT0014826.2	DCXR	dicarbonyl and L-xylulose reductase: OMA	0.19065	0.264306	NA
h1SMcT0014829.1	h1SMcT0014829.1		-0.423386	1.3e-05	NA
h1SMcT0014843.1	irak1bp1	Interleukin-1 receptor-associated kinase 1-binding protein 1 homolog: UNIPROT	-0.999964	0.000153473	NA
h1SMcT0014846.1	h1SMcT0014846.1	actin alpha cardiac muscle: OMA	-0.549046	8.7e-07	NA
h1SMcT0014849.1	h1SMcT0014849.1	Actin, cytoplasmic: UNIPROT	-0.0832987	0.637938	NA
h1SMcT0014850.1	EIF5B	eukaryotic translation initiation factor 5B: OMA	0.254396	0.00554758	NA
h1SMcT0014856.1	h1SMcT0014856.1	Viral A-type inclusion protein: OMA	-2.44452	6.53e-18	Large EVs
h1SMcT0014857.1	h1SMcT0014857.1	neuroligin 2: OMA	0.220697	0.190372	NA
h1SMcT0014874.1;h1SMcT0014874.2	h1SMcT0014874.1	clathrin light chain: OMA	-0.386406	0.000167492	NA
h1SMcT0014886.1	h1SMcT0014886.1		-0.831346	0.000113732	NA
h1SMcT0014894.1	SLC4A11	Solute carrier family 4 member 11: UNIPROT	0.821919	0.000180161	NA
h1SMcT0014899.10;h1SMcT0014899.11;h1SMcT0014899.2;h1SMcT0014899.3;h1SMcT0014899.4;h1SMcT0014899.7;h1SMcT0014899.8	h1SMcT0014899.10	Protein kinase domain-containing protein: OMA	-1.03098	1.04e-05	Large EVs
h1SMcT0014903.1	h1SMcT0014903.1		-0.0855871	0.19297	NA
h1SMcT0014905.1	DNAJA1	DnaJ heat shock protein family (Hsp40) member A1: OMA	0.418273	2.45e-07	NA
h1SMcT0014906.1	PIK3CB	phosphatidylinositol-4,5-bisphosphate 3-kinase catalytic subunit beta: OMA	0.0653885	0.292268	NA
h1SMcT0014922.1;h1SMcT0014922.2;h1SMcT0014922.3;h1SMcT0014922.4	RhoGAPp190	Rho GTPase-activating protein 190: UNIPROT	-0.250614	0.0255417	NA
h1SMcT0014925.1;h1SMcT0014925.2;h1SMcT0014925.3;h1SMcT0014925.4;h1SMcT0014925.5	myrip	Rab effector MyRIP: UNIPROT	-1.2063	1.71e-06	Large EVs
h1SMcT0014937.1	Capn5	Calpain-5: UNIPROT	0.0709997	0.407042	NA
h1SMcT0014950.1	PFDN1	prefoldin subunit 1: OMA	-0.0158439	0.881861	NA
h1SMcT0014951.1	h1SMcT0014951.1	solute carrier family 15 member: OMA	0.057206	0.762063	NA
h1SMcT0014954.1	h1SMcT0014954.1	switching B cell complex subunit: OMA	0.434857	0.00520143	NA
h1SMcT0014956.1	ARPIN-AP3S2	ARPIN-AP3S2 readthrough: OMA	0.305814	0.0817019	NA
h1SMcT0014971.1	h1SMcT0014971.1	agmatinase: OMA	0.149873	0.39156	NA
h1SMcT0014974.5	DNPEP	aspartyl aminopeptidase: OMA	0.108149	0.148121	NA
h1SMcT0014984.2;h1SMcT0014984.3	AXDND1	Axonemal dynein light chain domain-containing protein 1: UNIPROT	-0.0442394	0.660132	NA
h1SMcT0014990.1	TUBG2	tubulin gamma 2: OMA	-0.276951	0.0237443	NA
h1SMcT0014991.1	TUBG1	Tubulin gamma-1 chain: UNIPROT	0.229838	0.111498	NA
h1SMcT0014999.1	h1SMcT0014999.1		-0.0173635	0.893604	NA
h1SMcT0015001.1;h1SMcT0015001.2	Sgt1	suppressor-of-G2-allele-of-skp1; transcript_id=FBtr0081862: OMA	0.105169	0.279941	NA
h1SMcT0015002.1	MORN3	MORN repeat containing 3: OMA	-0.134943	0.214913	NA
h1SMcT0015007.1	CHMP5	charged multivesicular body protein 5: OMA	-0.0898358	0.55389	NA
h1SMcT0015018.1	BIRC6	baculoviral IAP repeat containing 6: OMA	-0.616305	0.00116203	NA
h1SMcT0015025.1	h1SMcT0015025.1		-0.377435	0.00437207	NA
h1SMcT0015049.1;h1SMcT0015049.2	TTC21A	tetratricopeptide repeat domain 21A: OMA	0.0407365	0.412016	NA
h1SMcT0015058.1	SLC2A1	solute carrier family 2 member 1: OMA	0.673533	3.04e-05	NA
h1SMcT0015060.1	kermit	kermit: OMA	0.204405	0.00190481	NA
h1SMcT0015066.1	h1SMcT0015066.1	ragulator complex protein LAMTOR1: OMA	0.898195	4.39e-07	NA
h1SMcT0015084.2;h1SMcT0015084.4	nt5c2	Cytosolic purine 5'-nucleotidase: UNIPROT	0.392791	7.53e-05	NA
h1SMcT0015085.1;h1SMcT0015085.2	ANK1	Ankyrin-1: UNIPROT	0.355168	0.0018237	NA
h1SMcT0015092.1	DNM1	Dynamin-1: UNIPROT	-0.0804356	0.0745595	NA
h1SMcT0015108.1	TEKT5	tektin 5: OMA	-0.342577	8.87e-07	NA
h1SMcT0015109.6;h1SMcT0015109.7;h1SMcT0015109.9	WDR45B	WD repeat domain 45B: OMA	0.217859	0.0828587	NA
h1SMcT0015135.1	h1SMcT0015135.1	lipopolysaccharide induced TNF factor: OMA	0.217357	0.197482	NA
h1SMcT0015138.1	SOD1	superoxide dismutase 1: OMA	0.0201723	0.887614	NA
h1SMcT0015144.1	h1SMcT0015144.1	Adhesive plaque matrix: OMA	1.92173	1.14e-09	Small EVs
h1SMcT0015149.1	h1SMcT0015149.1	Cilia- and flagella-associated protein 157: OMA	-0.202162	0.00471104	NA
h1SMcT0015153.1	EIF3D	eukaryotic translation initiation factor 3 subunit D: OMA	-0.117159	0.245675	NA
h1SMcT0015161.1	MSMEG_3950	Universal stress protein MSMEG_3950/MSMEI_3859: UNIPROT	0.2814	0.0806132	NA
h1SMcT0015163.1	MSMEG_3950	Universal stress protein MSMEG_3950/MSMEI_3859: UNIPROT	0.685188	6.9e-05	NA
h1SMcT0015164.1	CG31140	transcript_id=FBtr0084498: OMA	0.211937	0.215475	NA
h1SMcT0015165.1	h1SMcT0015165.1	small glutamine rich tetratricopeptide repeat containing beta: OMA	0.187344	0.19297	NA
h1SMcT0015194.1	h1SMcT0015194.1		0.21022	0.0304894	NA
h1SMcT0015207.3;h1SMcT0015207.4	USP15	ubiquitin specific peptidase 15: OMA	0.0340832	0.723108	NA
h1SMcT0015212.2	BIN1	bridging integrator 1: OMA	-0.246246	0.00374861	NA
h1SMcT0015225.1;h1SMcT0015225.6	PDE2A	cGMP-dependent 3',5'-cyclic phosphodiesterase: UNIPROT	0.30417	0.138628	NA
h1SMcT0015229.2	h1SMcT0015229.2	NDRG family member 4: OMA	0.171365	0.0314826	NA
h1SMcT0015235.1	CFAP206	cilia and flagella associated protein 206: OMA	-0.107963	0.0521578	NA
h1SMcT0015245.1	l3hypdh	Trans-L-3-hydroxyproline dehydratase: UNIPROT	0.122349	0.189534	NA
h1SMcT0015257.1	CCDC65	coiled-coil domain containing 65: OMA	-0.00919615	0.887259	NA
h1SMcT0015273.2;h1SMcT0015273.3	h1SMcT0015273.2	EMAP like 4: OMA	-0.378137	6.5e-06	NA
h1SMcT0015278.1	h1SMcT0015278.1	dnaJ homolog subfamily C member: OMA	-0.152869	0.322582	NA
h1SMcT0015299.1	ARHGDIG	Rho GDP dissociation inhibitor gamma: OMA	-0.086476	0.249345	NA
h1SMcT0015306.2;h1SMcT0015306.6	h1SMcT0015306.2	serine/threonine kinase 33: OMA	0.222229	0.0531969	NA
h1SMcT0015308.1	h1SMcT0015308.1	ADP-ribosylation: OMA	-0.079301	0.384025	NA
h1SMcT0015315.1	h1SMcT0015315.1	ADP-ribosylation factor: UNIPROT	-0.679996	2.82e-07	NA
h1SMcT0015325.1	CFAP299	cilia and flagella associated protein 299: OMA	-0.327527	0.00142263	NA
h1SMcT0015326.2	h1SMcT0015326.2	spermatogenesis associated 48: OMA	0.248155	0.00225296	NA
h1SMcT0015329.2;h1SMcT0015329.4;h1SMcT0015329.5	CSNK1G3	casein kinase 1 gamma 3: OMA	0.344784	0.000174251	NA
h1SMcT0015332.1	RpS12	Ribosomal protein S12: OMA	0.0496693	0.837591	NA
h1SMcT0015350.1	h1SMcT0015350.1	ras-related protein Rab-15-like: OMA	-0.26558	0.0554048	NA
h1SMcT0015369.1	EFCAB6	EF-hand calcium binding domain 6: OMA	0.0207505	0.614707	NA
h1SMcT0015371.1	h1SMcT0015371.1	DNA damage-inducible protein 1: OMA	0.247626	0.0135877	NA
h1SMcT0015374.1;h1SMcT0015374.2	TMEM104	transmembrane protein 104: OMA	1.46314	4.39e-07	Small EVs
h1SMcT0015393.1	ANKRD45	ankyrin repeat domain 45: OMA	-0.376396	0.0243413	NA
h1SMcT0015395.1;h1SMcT0015395.2	CCDC169	coiled-coil domain containing 169: OMA	-0.112333	0.353622	NA
h1SMcT0015401.1	MYZAP	myocardial zonula adherens protein: OMA	-1.33758	2.17e-11	Large EVs
h1SMcT0015409.1;h1SMcT0015409.2;h1SMcT0015409.3	BBS5	Bardet-Biedl syndrome 5: OMA	0.364159	0.00114232	NA
h1SMcT0015417.2;h1SMcT0015417.3	h1SMcT0015417.2	Cyclic nucleotide-binding domain-containing protein: OMA	-0.282562	0.011137	NA
h1SMcT0015418.1;h1SMcT0015419.1	Cav3	Caveolin-3: UNIPROT	0.511375	0.0461291	NA
h1SMcT0015422.1	ENO1	enolase 1: OMA	0.195669	0.000858809	NA
h1SMcT0015433.1;h1SMcT0015433.2	GAPDH	glyceraldehyde-3-phosphate dehydrogenase: OMA	0.105982	0.0659773	NA
h1SMcT0015437.2;h1SMcT0015437.3	h1SMcT0015437.2	VASP_tetra domain-containing protein: OMA	-0.146327	0.0686863	NA
h1SMcT0015452.1	RPS7	ribosomal protein S7: OMA	-0.369804	0.000622816	NA
h1SMcT0015473.1	Stra6l	Stimulated by retinoic acid gene 6 protein-like: UNIPROT	1.12748	6.48e-06	Small EVs
h1SMcT0015477.1	h1SMcT0015477.1	Receptor for retinol uptake stra6: OMA	0.109241	0.454439	NA
h1SMcT0015478.1;h1SMcT0015478.2	NEK6	NIMA related kinase 6: OMA	-0.239201	0.0578467	NA
h1SMcT0015481.2	RTCA	RNA 3'-terminal phosphate cyclase: OMA	0.486245	0.00365697	NA
h1SMcT0015484.1	GALK2	galactokinase 2: OMA	0.235175	0.0687418	NA
h1SMcT0015485.1	CG7236	transcript_id=FBtr0343387: OMA	0.11626	0.386016	NA
h1SMcT0015496.2	h1SMcT0015496.2	AP-3 complex subunit beta: OMA	-0.216043	0.00702834	NA
h1SMcT0015497.1	h1SMcT0015497.1	rho-associated protein kinase: OMA	-0.464516	5.28e-08	NA
h1SMcT0015502.1	ABCF1	ATP binding cassette subfamily F member 1: OMA	0.00260473	0.971772	NA
h1SMcT0015504.1;h1SMcT0015504.2	PRKY	protein kinase Y-linked (pseudogene): OMA	-0.132171	0.50698	NA
h1SMcT0015526.1;h1SMcT0015526.2	PI4KA	phosphatidylinositol 4-kinase alpha: OMA	-0.0442546	0.334174	NA
h1SMcT0015527.1	h1SMcT0015527.1	EH domain binding protein 1: OMA	0.482119	0.000203845	NA
h1SMcT0015549.1	Tmem107	Transmembrane protein 107: UNIPROT	-0.143122	0.596533	NA
h1SMcT0015565.1;h1SMcT0015565.2	Arhgap23	Rho GTPase-activating protein 23: UNIPROT	-0.262524	0.00467729	NA
h1SMcT0015577.3	VPS41	VPS41 subunit of HOPS complex: OMA	-0.0934284	0.637938	NA
h1SMcT0015578.1	CG8578	transcript_id=FBtr0074104: OMA	-0.256126	0.0142409	NA
h1SMcT0015584.1	h1SMcT0015584.1	Calmodulin: OMA	0.0357978	0.741624	NA
h1SMcT0015585.1	h1SMcT0015585.1	gene: OMA	-1.62751	4.79e-15	Large EVs
h1SMcT0015593.1	MUC5B	mucin 5B, oligomeric mucus/gel-forming: OMA	0.762757	0.000248604	NA
h1SMcT0015596.1	USP9X	ubiquitin specific peptidase 9 X-linked: OMA	-0.0228458	0.765716	NA
h1SMcT0015604.2	ATG4B	autophagy related 4B cysteine peptidase: OMA	-0.0879206	0.713659	NA
h1SMcT0015608.1	RPL13A	ribosomal protein L13a: OMA	-0.080082	0.531029	NA
h1SMcT0015612.2	Rap2l	Ras-associated protein 2-like: OMA	0.418724	0.0166002	NA
h1SMcT0015623.1	ANXA7	annexin A7: OMA	-0.000777176	0.987932	NA
h1SMcT0015627.1	h1SMcT0015627.1	Ubiquitinyl hydrolase 1: OMA	0.145896	0.353632	NA
h1SMcT0015646.1	h1SMcT0015646.1	dihydropteridine reductase: OMA	-0.0524514	0.533092	NA
h1SMcT0015650.1	h1SMcT0015650.1	VWFD domain-containing protein: OMA	0.0065916	0.966777	NA
h1SMcT0015651.1	h1SMcT0015651.1	domain-containing protein: OMA	0.433105	5e-05	NA
h1SMcT0015677.1	CFAP77	cilia and flagella associated protein 77: OMA	0.161939	0.0288849	NA
h1SMcT0015678.1	ABL1	Tyrosine-protein kinase ABL1: UNIPROT	0.0835013	0.260795	NA
h1SMcT0015679.1	h1SMcT0015679.1	RAB15 member RAS oncogene family: OMA	0.547536	8.89e-06	NA
h1SMcT0015689.2	GRTP1	growth hormone regulated TBC protein 1: OMA	0.253732	0.00318836	NA
h1SMcT0015696.1	h1SMcT0015696.1	FAM161 centrosomal protein B: OMA	-0.55674	0.00929122	NA
h1SMcT0015698.1;h1SMcT0015698.2	CAND1	cullin associated and neddylation dissociated 1: OMA	-0.0151993	0.863197	NA
h1SMcT0015699.1;h1SMcT0015699.2	SLC15A4	solute carrier family 15 member 4: OMA	1.58916	1.07e-11	Small EVs
h1SMcT0015703.1	h1SMcT0015703.1		0.299411	0.0950492	NA
h1SMcT0015705.1	NUDT9	nudix hydrolase 9: OMA	-0.0604191	0.39163	NA
h1SMcT0015713.3	Sodh-2	Sorbitol dehydrogenase-2; transcript_id=FBtr0082324: OMA	0.3577	0.00144368	NA
h1SMcT0015714.2	GYS1	glycogen synthase 1: OMA	-0.0336787	0.69931	NA
h1SMcT0015715.1;h1SMcT0015720.1	RPS13	40S ribosomal protein S13: UNIPROT	-0.36214	0.00111569	NA
h1SMcT0015722.1	eEF2	eukaryotic translation elongation factor 2; transcript_id=FBtr0332966: OMA	0.0621339	0.198285	NA
h1SMcT0015742.2;h1SMcT0015742.4	myrip	Rab effector MyRIP: UNIPROT	-0.0940646	0.29037	NA
h1SMcT0015747.1	ARL15	ADP ribosylation factor like GTPase 15: OMA	-0.212927	0.128652	NA
h1SMcT0015770.1	MINDY3	MINDY lysine 48 deubiquitinase 3: OMA	0.571674	1.73e-05	NA
h1SMcT0015784.1	ATP6V0B	ATPase H+ transporting V0 subunit b: OMA	-0.147908	0.419975	NA
h1SMcT0015787.3	EPN2	epsin 2: OMA	0.310251	0.000311127	NA
h1SMcT0015789.2	SAXO1	Stabilizer of axonemal microtubules 1: UNIPROT	0.0710345	0.215654	NA
h1SMcT0015803.3	Mlc-c	Myosin light chain cytoplasmic; transcript_id=FBtr0308579: OMA	-2.28262	1.56e-14	Large EVs
h1SMcT0015804.2	h1SMcT0015804.2	Target of myb1 membrane trafficking protein: OMA	0.389002	0.000540959	NA
h1SMcT0015810.4	h1SMcT0015810.4		-0.0522632	0.636289	NA
h1SMcT0015812.9	h1SMcT0015812.9		-0.284653	0.0104846	NA
h1SMcT0015813.1	Rin2	Ras and Rab interactor 2: UNIPROT	0.782589	2.71e-09	NA
h1SMcT0015827.1	h1SMcT0015827.1	ferric chelate reductase 1: OMA	0.028245	0.871592	NA
h1SMcT0015831.1	CAMK4	calcium/calmodulin dependent protein kinase IV: OMA	-0.447598	1.82e-05	NA
h1SMcT0015836.3	h1SMcT0015836.3	solute carrier family 6: OMA	0.641553	2.77e-06	NA
h1SMcT0015847.1;h1SMcT0015847.2	h1SMcT0015847.1	IQ motif containing K: OMA	0.330153	0.00893078	NA
h1SMcT0015849.1	h1SMcT0015849.1		-0.119622	0.599304	NA
h1SMcT0015851.1	DNAI3	dynein axonemal intermediate chain 3: OMA	-0.0809934	0.145936	NA
h1SMcT0015878.1	WDR49	WD repeat domain 49: OMA	0.005494	0.936048	NA
h1SMcT0015880.1	ATP1A2	ATPase Na+/K+ transporting subunit alpha 2: OMA	-0.052108	0.539715	NA
h1SMcT0015889.1	Gabrb2	Gamma-aminobutyric acid receptor subunit beta-2: UNIPROT	0.186973	0.381502	NA
h1SMcT0015890.1;h1SMcT0015890.2;h1SMcT0015890.3;h1SMcT0015890.4	GABRB3	Gamma-aminobutyric acid receptor subunit beta-3: UNIPROT	0.520763	2.02e-05	NA
h1SMcT0015908.1;h1SMcT0015908.2	h1SMcT0015908.1		0.350777	0.000454958	NA
h1SMcT0015914.1	h1SMcT0015914.1		0.147558	0.236693	NA
h1SMcT0015919.1	h1SMcT0015919.1	Derived by automated computational analysis using gene prediction method Gnomon: OMA	0.281252	0.00487418	NA
h1SMcT0015926.2;h1SMcT0015926.4	h1SMcT0015926.2		-0.0628495	0.421033	NA
h1SMcT0015931.1	h1SMcT0015931.1		-0.730212	3.79e-08	NA
h1SMcT0015942.1	h1SMcT0015942.1	Guanine nucleotide-binding protein G(s) subunit alpha: UNIPROT	0.377694	0.0317479	NA
h1SMcT0015948.1	Carmil1	F-actin-uncapping protein LRRC16A: UNIPROT	-0.0897027	0.116827	NA
h1SMcT0015966.1	Slc39a1	Zinc transporter ZIP1: UNIPROT	1.8267	9.35e-09	Small EVs
h1SMcT0015969.1	v1g214407	Ubiquitin-fold modifier-conjugating enzyme 1: UNIPROT	-0.11137	0.472106	NA
h1SMcT0015973.1	DOCK1	Dedicator of cytokinesis protein 1: UNIPROT	-0.0292895	0.407249	NA
h1SMcT0015990.1	CFAP65	Cilia- and flagella-associated protein 65: UNIPROT	-0.23881	3.25e-05	NA
h1SMcT0016009.1;h1SMcT0016009.2	h1SMcT0016009.1	Derived by automated computational analysis using gene prediction method Gnomon: OMA	0.154842	0.0292342	NA
h1SMcT0016012.1	h1SMcT0016012.1	Actin (Fragment): UNIPROT	-0.482762	0.00159796	NA
h1SMcT0016018.2	MAPRE1	microtubule associated protein RP/EB family member 1: OMA	-0.547607	0.00416653	NA
h1SMcT0016018.4	MAPRE1	microtubule associated protein RP/EB family member 1: OMA	0.120014	0.184262	NA
h1SMcT0016022.1	ILK	integrin linked kinase: OMA	0.312561	0.000333056	NA
h1SMcT0016040.2	h1SMcT0016040.2	RBR-type E3 ubiquitin transferase: OMA	0.166015	0.375531	NA
h1SMcT0016044.2	h1SMcT0016044.2	E3 ubiquitin-protein ligase parkin: OMA	-0.14896	0.266154	NA
h1SMcT0016064.2;h1SMcT0016064.3	h1SMcT0016064.2	Derived by automated computational analysis using gene prediction method Gnomon: OMA	-0.285983	0.0273999	NA
h1SMcT0016073.1	DYNC2LI1	dynein cytoplasmic 2 light intermediate chain 1: OMA	-0.136605	0.160401	NA
h1SMcT0016081.2	h1SMcT0016081.2	phosphoglucomutase 2: OMA	0.104209	0.165194	NA
h1SMcT0016103.1	h1SMcT0016103.1	Golgi resident protein: OMA	0.279147	0.111231	NA
h1SMcT0016108.1	EIF3B	eukaryotic translation initiation factor 3 subunit B: OMA	-0.156084	0.0657254	NA
h1SMcT0016134.1;h1SMcT0016134.5;h1SMcT0016134.6	h1SMcT0016134.1		1.36245	1.67e-07	Small EVs
h1SMcT0016141.1	Klp61F	Kinesin-like protein at 61F; transcript_id=FBtr0072733: OMA	0.303327	0.000563516	NA
[truncated: 1,161 more rows]

## Sheet: fig3C
sample	sRNA_size	feature_type	mean_percent	stdev_percent
Head_sEVs	miRNA-sized (18-25bp)	exons	2.89485	0.0931811
Head_sEVs	miRNA-sized (18-25bp)	intergenic	81.4598	0.216645
Head_sEVs	miRNA-sized (18-25bp)	introns	15.6454	0.272929
Head_sEVs	other (>33bp)	exons	15.383	0.406568
Head_sEVs	other (>33bp)	intergenic	80.6683	0.606722
Head_sEVs	other (>33bp)	introns	3.94867	0.219711
Head_sEVs	piRNA-sized (26-33bp)	exons	3.04818	0.258575
Head_sEVs	piRNA-sized (26-33bp)	intergenic	86.5102	0.190403
Head_sEVs	piRNA-sized (26-33bp)	introns	10.4416	0.390942
Tail_sEVs	miRNA-sized (18-25bp)	exons	5.2884	0.683567
Tail_sEVs	miRNA-sized (18-25bp)	intergenic	79.2178	1.17423
Tail_sEVs	miRNA-sized (18-25bp)	introns	15.4938	0.496292
Tail_sEVs	other (>33bp)	exons	11.5772	0.585568
Tail_sEVs	other (>33bp)	intergenic	82.9082	1.0672
Tail_sEVs	other (>33bp)	introns	5.51457	0.679325
Tail_sEVs	piRNA-sized (26-33bp)	exons	3.71686	0.341174
Tail_sEVs	piRNA-sized (26-33bp)	intergenic	87.758	0.749699
Tail_sEVs	piRNA-sized (26-33bp)	introns	8.52514	0.561392

## Sheet: fig3D
comparison	feature_type	percent_head	percent_tail	percent_shared
Head (sEV) vs Tail (sEV)	miRNA_sized	24.8542	11.6091	63.5367
Head (sEV) vs Tail (sEV)	piRNA_sized	24.7307	19.9067	55.3627
Head (sEV) vs Tail (sEV)	known_piRNA	5.96899	48.062	45.969
Head (sEV) vs Tail (sEV)	mirBase	0	21.2121	78.7879
Head (sEV) vs Tail (sEV)	tRNA	28.9827	7.98701	63.0303
