# Supplementary material for: Extracellular vesicles mediate stem cell signaling and systemic RNAi in planarians
Source: Sci Adv. 2026 Feb 6;12(6):eady1461. doi: 10.1126/sciadv.ady1461 (PMC12880550; doi:10.1126/sciadv.ady1461)
Supplement: Supplementary file 2 — Tables S1 to S6 [file sciadv.ady1461_tables_s1_to_s6.zip › ady1461_table_s2.xlsx]

## Sheet: figS3A
protein_id

## Sheet: figS3B
protein_id

## Sheet: figS3C
protein_id
