# Supplementary material for: Extracellular vesicles mediate stem cell signaling and systemic RNAi in planarians
Source: Sci Adv. 2026 Feb 6;12(6):eady1461. doi: 10.1126/sciadv.ady1461 (PMC12880550; doi:10.1126/sciadv.ady1461)
Supplement: Supplementary file 2 — Tables S1 to S6 [file sciadv.ady1461_tables_s1_to_s6.zip › ady1461_table_s3.xlsx]

## Sheet: small_EV_enrichment_BP
ID	Description	GeneRatio	BgRatio	RichFactor	FoldEnrichment	zScore	pvalue	p.adjust	qvalue	geneID	Count
GO:0042908	xenobiotic transport	17/180	331/27292	0.0513595	7.78724	10.1229	8.34209e-11	2.25737e-07	2.13909e-07	h1SMcT0003758.1/h1SMcT0004987.1/h1SMcT0009814.4/h1SMcT0010054.1/h1SMcT0010198.1/h1SMcT0011493.1/h1SMcT0015473.1/h1SMcT0015699.1/h1SMcT0019753.1/h1SMcT0001575.2/h1SMcT0002453.1/h1SMcT0005356.2/h1SMcT0005664.1/h1SMcT0011309.2/h1SMcT0012648.1/h1SMcT0012762.1/h1SMcT0022420.2	17
GO:0006855	xenobiotic transmembrane transport	15/180	299/27292	0.0501672	7.60647	9.35932	1.55177e-09	2.09955e-06	1.98953e-06	h1SMcT0003758.1/h1SMcT0004987.1/h1SMcT0009814.4/h1SMcT0010198.1/h1SMcT0011493.1/h1SMcT0015473.1/h1SMcT0015699.1/h1SMcT0001575.2/h1SMcT0002453.1/h1SMcT0005356.2/h1SMcT0005664.1/h1SMcT0011309.2/h1SMcT0012648.1/h1SMcT0012762.1/h1SMcT0022420.2	15
GO:1902600	proton transmembrane transport	15/180	316/27292	0.0474684	7.19726	9.02858	3.29178e-09	2.22805e-06	2.1113e-06	h1SMcT0004987.1/h1SMcT0008405.5/h1SMcT0008490.6/h1SMcT0010992.3/h1SMcT0015699.1/h1SMcT0019753.1/h1SMcT0020291.2/h1SMcT0002453.1/h1SMcT0003967.1/h1SMcT0006343.1/h1SMcT0011309.2/h1SMcT0012762.1/h1SMcT0013526.1/h1SMcT0018395.1/h1SMcT0022420.2	15
GO:1903825	organic acid transmembrane transport	16/180	373/27292	0.0428954	6.5039	8.72089	4.11687e-09	2.22805e-06	2.1113e-06	h1SMcT0003758.1/h1SMcT0004987.1/h1SMcT0008490.6/h1SMcT0009814.4/h1SMcT0010198.1/h1SMcT0011493.1/h1SMcT0012851.2/h1SMcT0015473.1/h1SMcT0015699.1/h1SMcT0001575.2/h1SMcT0002453.1/h1SMcT0005664.1/h1SMcT0011402.1/h1SMcT0012648.1/h1SMcT0012762.1/h1SMcT0022420.2	16
GO:1905039	carboxylic acid transmembrane transport	16/180	373/27292	0.0428954	6.5039	8.72089	4.11687e-09	2.22805e-06	2.1113e-06	h1SMcT0003758.1/h1SMcT0004987.1/h1SMcT0008490.6/h1SMcT0009814.4/h1SMcT0010198.1/h1SMcT0011493.1/h1SMcT0012851.2/h1SMcT0015473.1/h1SMcT0015699.1/h1SMcT0001575.2/h1SMcT0002453.1/h1SMcT0005664.1/h1SMcT0011402.1/h1SMcT0012648.1/h1SMcT0012762.1/h1SMcT0022420.2	16
GO:0051452	intracellular pH reduction	7/180	79/27292	0.0886076	13.4349	9.01846	9.38244e-07	0.000387715	0.000367399	h1SMcT0001007.1/h1SMcT0004972.4/h1SMcT0008405.5/h1SMcT0010992.3/h1SMcT0003967.1/h1SMcT0013881.2/h1SMcT0020757.1	7
GO:0051453	regulation of intracellular pH	9/180	156/27292	0.0576923	8.74744	7.90702	1.00296e-06	0.000387715	0.000367399	h1SMcT0001007.1/h1SMcT0004972.4/h1SMcT0008405.5/h1SMcT0010992.3/h1SMcT0012851.2/h1SMcT0003967.1/h1SMcT0013881.2/h1SMcT0018395.1/h1SMcT0020757.1	9
GO:0030641	regulation of cellular pH	9/180	162/27292	0.0555556	8.42346	7.72154	1.37394e-06	0.000464736	0.000440385	h1SMcT0001007.1/h1SMcT0004972.4/h1SMcT0008405.5/h1SMcT0010992.3/h1SMcT0012851.2/h1SMcT0003967.1/h1SMcT0013881.2/h1SMcT0018395.1/h1SMcT0020757.1	9
GO:0007034	vacuolar transport	14/180	450/27292	0.0311111	4.71714	6.47847	1.91176e-06	0.000574801	0.000544683	h1SMcT0001924.1/h1SMcT0003823.2/h1SMcT0004077.2/h1SMcT0008964.1/h1SMcT0010992.3/h1SMcT0012898.6/h1SMcT0013294.1/h1SMcT0013712.1/h1SMcT0013775.1/h1SMcT0019048.3/h1SMcT0021237.1/h1SMcT0022045.3/h1SMcT0013881.2/h1SMcT0016071.2	14
GO:0000041	transition metal ion transport	11/180	282/27292	0.0390071	5.91434	6.75916	2.9755e-06	0.000805171	0.000762982	h1SMcT0010198.1/h1SMcT0010992.3/h1SMcT0015966.1/h1SMcT0017262.1/h1SMcT0001507.1/h1SMcT0002453.1/h1SMcT0003967.1/h1SMcT0009111.4/h1SMcT0012648.1/h1SMcT0012762.1/h1SMcT0013526.1	11
GO:0006885	regulation of pH	9/180	190/27292	0.0473684	7.18211	6.96751	5.09754e-06	0.0011073	0.00104928	h1SMcT0001007.1/h1SMcT0004972.4/h1SMcT0008405.5/h1SMcT0010992.3/h1SMcT0012851.2/h1SMcT0003967.1/h1SMcT0013881.2/h1SMcT0018395.1/h1SMcT0020757.1	9
GO:0007040	lysosome organization	9/180	191/27292	0.0471204	7.1445	6.94346	5.3196e-06	0.0011073	0.00104928	h1SMcT0001007.1/h1SMcT0004077.2/h1SMcT0004972.4/h1SMcT0010673.2/h1SMcT0012642.1/h1SMcT0013712.1/h1SMcT0004972.1/h1SMcT0012653.1/h1SMcT0013881.2	9
GO:0080171	lytic vacuole organization	9/180	191/27292	0.0471204	7.1445	6.94346	5.3196e-06	0.0011073	0.00104928	h1SMcT0001007.1/h1SMcT0004077.2/h1SMcT0004972.4/h1SMcT0010673.2/h1SMcT0012642.1/h1SMcT0013712.1/h1SMcT0004972.1/h1SMcT0012653.1/h1SMcT0013881.2	9
GO:0045851	pH reduction	6/180	74/27292	0.0810811	12.2937	7.92664	9.67072e-06	0.00186921	0.00177127	h1SMcT0001007.1/h1SMcT0004972.4/h1SMcT0008405.5/h1SMcT0010992.3/h1SMcT0003967.1/h1SMcT0013881.2	6
GO:0015802	basic amino acid transport	5/180	45/27292	0.111111	16.8469	8.66876	1.16449e-05	0.00210074	0.00199066	h1SMcT0015699.1/h1SMcT0001575.2/h1SMcT0003967.1/h1SMcT0013881.2/h1SMcT0022420.2	5
GO:0015801	aromatic amino acid transport	4/180	23/27292	0.173913	26.3691	9.91743	1.46908e-05	0.00248459	0.0023544	h1SMcT0003758.1/h1SMcT0004987.1/h1SMcT0015699.1/h1SMcT0022420.2	4
GO:0015698	inorganic anion transport	10/180	303/27292	0.0330033	5.00403	5.71072	3.55726e-05	0.00566232	0.00536562	h1SMcT0001702.1/h1SMcT0004821.2/h1SMcT0004908.5/h1SMcT0010198.1/h1SMcT0011725.1/h1SMcT0012851.2/h1SMcT0021084.1/h1SMcT0003967.1/h1SMcT0012648.1/h1SMcT0020757.1	10
GO:0006835	dicarboxylic acid transport	9/180	251/27292	0.0358566	5.43665	5.75369	4.64821e-05	0.00698781	0.00662166	h1SMcT0009814.4/h1SMcT0010198.1/h1SMcT0011493.1/h1SMcT0012851.2/h1SMcT0002453.1/h1SMcT0005664.1/h1SMcT0012648.1/h1SMcT0012762.1/h1SMcT0017267.1	9
GO:0098754	detoxification	8/180	204/27292	0.0392157	5.94597	5.77754	6.61688e-05	0.009109	0.00863171	h1SMcT0010054.1/h1SMcT0010198.1/h1SMcT0013712.1/h1SMcT0009111.4/h1SMcT0011309.2/h1SMcT0012648.1/h1SMcT0013526.1/h1SMcT0013907.2	8
GO:0015718	monocarboxylic acid transport	10/180	327/27292	0.030581	4.63677	5.39081	6.73245e-05	0.009109	0.00863171	h1SMcT0009814.4/h1SMcT0010198.1/h1SMcT0011493.1/h1SMcT0013712.1/h1SMcT0015473.1/h1SMcT0018398.1/h1SMcT0005664.1/h1SMcT0011402.1/h1SMcT0012648.1/h1SMcT0017267.1	10
GO:0048102	autophagic cell death	7/180	155/27292	0.0451613	6.84746	5.94863	7.90561e-05	0.0101869	0.00965317	h1SMcT0009177.1/h1SMcT0009517.1/h1SMcT0012642.1/h1SMcT0013294.1/h1SMcT0013775.1/h1SMcT0012653.1/h1SMcT0017267.1	7
GO:0098739	import across plasma membrane	9/180	279/27292	0.0322581	4.89104	5.32288	0.000104429	0.0128448	0.0121718	h1SMcT0004987.1/h1SMcT0001507.1/h1SMcT0001575.2/h1SMcT0002453.1/h1SMcT0003967.1/h1SMcT0006343.1/h1SMcT0012762.1/h1SMcT0018395.1/h1SMcT0021926.1	9
GO:0007041	lysosomal transport	9/180	282/27292	0.0319149	4.83901	5.28015	0.000113222	0.0133208	0.0126228	h1SMcT0001924.1/h1SMcT0004077.2/h1SMcT0008964.1/h1SMcT0012898.6/h1SMcT0013294.1/h1SMcT0013712.1/h1SMcT0013775.1/h1SMcT0019048.3/h1SMcT0022045.3	9
GO:0015746	citrate transport	3/180	19/27292	0.157895	23.9404	8.15034	0.000252931	0.0272217	0.0257953	h1SMcT0009814.4/h1SMcT0011493.1/h1SMcT0005664.1	3
GO:0019430	removal of superoxide radicals	3/180	19/27292	0.157895	23.9404	8.15034	0.000252931	0.0272217	0.0257953	h1SMcT0013712.1/h1SMcT0013526.1/h1SMcT0013907.2	3
GO:0007035	vacuolar acidification	4/180	47/27292	0.0851064	12.904	6.65525	0.000261554	0.0272217	0.0257953	h1SMcT0008405.5/h1SMcT0010992.3/h1SMcT0003967.1/h1SMcT0013881.2	4
GO:0006848	pyruvate transport	3/180	20/27292	0.15	22.7433	7.92589	0.000296125	0.0286184	0.0271188	h1SMcT0009814.4/h1SMcT0011493.1/h1SMcT0005664.1	3
GO:1901475	pyruvate transmembrane transport	3/180	20/27292	0.15	22.7433	7.92589	0.000296125	0.0286184	0.0271188	h1SMcT0009814.4/h1SMcT0011493.1/h1SMcT0005664.1	3
GO:0071450	cellular response to oxygen radical	3/180	21/27292	0.142857	21.6603	7.71723	0.000343807	0.0310114	0.0293865	h1SMcT0013712.1/h1SMcT0013526.1/h1SMcT0013907.2	3
GO:0071451	cellular response to superoxide	3/180	21/27292	0.142857	21.6603	7.71723	0.000343807	0.0310114	0.0293865	h1SMcT0013712.1/h1SMcT0013526.1/h1SMcT0013907.2	3
GO:0035461	vitamin transmembrane transport	4/180	52/27292	0.0769231	11.6632	6.27123	0.00038694	0.0337761	0.0320063	h1SMcT0015473.1/h1SMcT0019753.1/h1SMcT0002453.1/h1SMcT0012762.1	4
GO:0015744	succinate transport	3/180	23/27292	0.130435	19.7768	7.34034	0.000453388	0.0371778	0.0352298	h1SMcT0009814.4/h1SMcT0011493.1/h1SMcT0005664.1	3
GO:0071422	succinate transmembrane transport	3/180	23/27292	0.130435	19.7768	7.34034	0.000453388	0.0371778	0.0352298	h1SMcT0009814.4/h1SMcT0011493.1/h1SMcT0005664.1	3
GO:0015807	L-amino acid transport	6/180	149/27292	0.0402685	6.10559	5.09185	0.000476851	0.0379517	0.0359631	h1SMcT0003758.1/h1SMcT0004987.1/h1SMcT0015699.1/h1SMcT0001575.2/h1SMcT0003967.1/h1SMcT0022420.2	6
GO:0061687	detoxification of inorganic compound	3/180	24/27292	0.125	18.9528	7.16928	0.000515652	0.0398673	0.0377783	h1SMcT0010198.1/h1SMcT0012648.1/h1SMcT0013526.1	3
GO:0006865	amino acid transport	9/180	352/27292	0.0255682	3.8767	4.42622	0.000577594	0.0434158	0.0411409	h1SMcT0003758.1/h1SMcT0004987.1/h1SMcT0015699.1/h1SMcT0001575.2/h1SMcT0003967.1/h1SMcT0013881.2/h1SMcT0017267.1/h1SMcT0021926.1/h1SMcT0022420.2	9
GO:0006842	tricarboxylic acid transport	3/180	26/27292	0.115385	17.4949	6.8563	0.000656011	0.0458478	0.0434454	h1SMcT0009814.4/h1SMcT0011493.1/h1SMcT0005664.1	3
GO:0035674	tricarboxylic acid transmembrane transport	3/180	26/27292	0.115385	17.4949	6.8563	0.000656011	0.0458478	0.0434454	h1SMcT0009814.4/h1SMcT0011493.1/h1SMcT0005664.1	3
GO:0050892	intestinal absorption	5/180	105/27292	0.047619	7.22011	5.20328	0.000669221	0.0458478	0.0434454	h1SMcT0013712.1/h1SMcT0019753.1/h1SMcT0022045.3/h1SMcT0002453.1/h1SMcT0012762.1	5
GO:0043473	pigmentation	9/180	360/27292	0.025	3.79056	4.34283	0.00067772	0.0458478	0.0434454	h1SMcT0002211.1/h1SMcT0003758.1/h1SMcT0004272.1/h1SMcT0004972.4/h1SMcT0010992.3/h1SMcT0019753.1/h1SMcT0004972.1/h1SMcT0013526.1/h1SMcT0016142.1	9
GO:0006826	iron ion transport	6/180	161/27292	0.0372671	5.65052	4.82221	0.000716786	0.0473079	0.044829	h1SMcT0010992.3/h1SMcT0001507.1/h1SMcT0002453.1/h1SMcT0003967.1/h1SMcT0012762.1/h1SMcT0013526.1	6

## Sheet: small_EV_enrichment_MF
ID	Description	GeneRatio	BgRatio	RichFactor	FoldEnrichment	zScore	pvalue	p.adjust	qvalue	geneID	Count
GO:0022853	active monoatomic ion transmembrane transporter activity	19/175	445/28789	0.0426966	7.02396	10.0154	3.63032e-11	1.41582e-08	1.18081e-08	h1SMcT0004821.2/h1SMcT0004908.5/h1SMcT0004987.1/h1SMcT0008405.5/h1SMcT0008490.6/h1SMcT0010992.3/h1SMcT0011493.1/h1SMcT0015699.1/h1SMcT0019753.1/h1SMcT0020291.2/h1SMcT0022146.3/h1SMcT0003967.1/h1SMcT0005356.2/h1SMcT0005664.1/h1SMcT0006343.1/h1SMcT0009111.4/h1SMcT0013526.1/h1SMcT0018395.1/h1SMcT0022420.2	19
GO:0015294	solute:monoatomic cation symporter activity	13/175	213/28789	0.0610329	10.0404	10.3565	7.0688e-10	1.26549e-07	1.05543e-07	h1SMcT0004821.2/h1SMcT0004908.5/h1SMcT0004987.1/h1SMcT0008490.6/h1SMcT0011493.1/h1SMcT0015699.1/h1SMcT0019753.1/h1SMcT0020291.2/h1SMcT0003967.1/h1SMcT0005356.2/h1SMcT0005664.1/h1SMcT0006343.1/h1SMcT0022420.2	13
GO:0015078	proton transmembrane transporter activity	14/175	270/28789	0.0518519	8.53007	9.72186	1.28819e-09	1.26549e-07	1.05543e-07	h1SMcT0004987.1/h1SMcT0008405.5/h1SMcT0008490.6/h1SMcT0010992.3/h1SMcT0015699.1/h1SMcT0019753.1/h1SMcT0020291.2/h1SMcT0002453.1/h1SMcT0003967.1/h1SMcT0006343.1/h1SMcT0011309.2/h1SMcT0012762.1/h1SMcT0018395.1/h1SMcT0022420.2	14
GO:0046943	carboxylic acid transmembrane transporter activity	15/175	320/28789	0.046875	7.71134	9.44134	1.29794e-09	1.26549e-07	1.05543e-07	h1SMcT0003758.1/h1SMcT0004987.1/h1SMcT0008490.6/h1SMcT0009814.4/h1SMcT0010198.1/h1SMcT0011493.1/h1SMcT0012851.2/h1SMcT0015699.1/h1SMcT0001575.2/h1SMcT0002453.1/h1SMcT0005664.1/h1SMcT0011402.1/h1SMcT0012648.1/h1SMcT0012762.1/h1SMcT0022420.2	15
GO:0005342	organic acid transmembrane transporter activity	15/175	336/28789	0.0446429	7.34413	9.14773	2.52148e-09	1.96676e-07	1.64029e-07	h1SMcT0003758.1/h1SMcT0004987.1/h1SMcT0008490.6/h1SMcT0009814.4/h1SMcT0010198.1/h1SMcT0011493.1/h1SMcT0012851.2/h1SMcT0015699.1/h1SMcT0001575.2/h1SMcT0002453.1/h1SMcT0005664.1/h1SMcT0011402.1/h1SMcT0012648.1/h1SMcT0012762.1/h1SMcT0022420.2	15
GO:0008514	organic anion transmembrane transporter activity	17/175	458/28789	0.0371179	6.10621	8.61462	3.40438e-09	2.21285e-07	1.84553e-07	h1SMcT0003758.1/h1SMcT0004987.1/h1SMcT0008490.6/h1SMcT0009814.4/h1SMcT0010198.1/h1SMcT0011493.1/h1SMcT0012851.2/h1SMcT0015699.1/h1SMcT0019753.1/h1SMcT0021084.1/h1SMcT0001575.2/h1SMcT0002453.1/h1SMcT0005664.1/h1SMcT0011402.1/h1SMcT0012648.1/h1SMcT0012762.1/h1SMcT0022420.2	17
GO:0015293	symporter activity	13/175	254/28789	0.0511811	8.41973	9.28863	5.97709e-09	3.29188e-07	2.74546e-07	h1SMcT0004821.2/h1SMcT0004908.5/h1SMcT0004987.1/h1SMcT0008490.6/h1SMcT0011493.1/h1SMcT0015699.1/h1SMcT0019753.1/h1SMcT0020291.2/h1SMcT0003967.1/h1SMcT0005356.2/h1SMcT0005664.1/h1SMcT0006343.1/h1SMcT0022420.2	13
GO:0015295	solute:proton symporter activity	8/175	66/28789	0.121212	19.9404	12.0471	6.75258e-09	3.29188e-07	2.74546e-07	h1SMcT0004987.1/h1SMcT0008490.6/h1SMcT0015699.1/h1SMcT0019753.1/h1SMcT0020291.2/h1SMcT0003967.1/h1SMcT0006343.1/h1SMcT0022420.2	8
GO:0005310	dicarboxylic acid transmembrane transporter activity	8/175	105/28789	0.0761905	12.534	9.25955	2.68082e-07	1.16169e-05	9.68859e-06	h1SMcT0009814.4/h1SMcT0010198.1/h1SMcT0011493.1/h1SMcT0012851.2/h1SMcT0002453.1/h1SMcT0005664.1/h1SMcT0012648.1/h1SMcT0012762.1	8
GO:0015173	aromatic amino acid transmembrane transporter activity	4/175	20/28789	0.2	32.9017	11.161	5.92352e-06	0.000231017	0.00019267	h1SMcT0003758.1/h1SMcT0004987.1/h1SMcT0015699.1/h1SMcT0022420.2	4
GO:0042910	xenobiotic transmembrane transporter activity	6/175	95/28789	0.0631579	10.39	7.16916	2.5716e-05	0.000904265	0.000754165	h1SMcT0010054.1/h1SMcT0010198.1/h1SMcT0019753.1/h1SMcT0002453.1/h1SMcT0011309.2/h1SMcT0012762.1	6
GO:0005351	carbohydrate:proton symporter activity	4/175	29/28789	0.137931	22.6908	9.13937	2.78235e-05	0.000904265	0.000754165	h1SMcT0008490.6/h1SMcT0019753.1/h1SMcT0020291.2/h1SMcT0006343.1	4
GO:0015081	sodium ion transmembrane transporter activity	11/175	396/28789	0.0277778	4.56968	5.5938	3.32527e-05	0.000997582	0.000831992	h1SMcT0001316.1/h1SMcT0008490.6/h1SMcT0009362.1/h1SMcT0011493.1/h1SMcT0022146.3/h1SMcT0005020.1/h1SMcT0005356.2/h1SMcT0005664.1/h1SMcT0015624.1/h1SMcT0018395.1/h1SMcT0021926.1	11
GO:0005402	carbohydrate:monoatomic cation symporter activity	4/175	31/28789	0.129032	21.2269	8.81184	3.65123e-05	0.00101713	0.000848293	h1SMcT0008490.6/h1SMcT0019753.1/h1SMcT0020291.2/h1SMcT0006343.1	4
GO:0015103	inorganic anion transmembrane transporter activity	9/175	272/28789	0.0330882	5.4433	5.75802	4.62192e-05	0.0012017	0.00100223	h1SMcT0001702.1/h1SMcT0004821.2/h1SMcT0004908.5/h1SMcT0010198.1/h1SMcT0011725.1/h1SMcT0012851.2/h1SMcT0021084.1/h1SMcT0005356.2/h1SMcT0012648.1	9
GO:0035650	AP-1 adaptor complex binding	3/175	13/28789	0.230769	37.9635	10.4247	6.03786e-05	0.00147173	0.00122743	h1SMcT0004972.4/h1SMcT0013888.1/h1SMcT0004972.1	3
GO:0015137	citrate transmembrane transporter activity	3/175	19/28789	0.157895	25.975	8.51625	0.000199149	0.0045687	0.00381034	h1SMcT0009814.4/h1SMcT0011493.1/h1SMcT0005664.1	3
GO:0050833	pyruvate transmembrane transporter activity	3/175	20/28789	0.15	24.6763	8.28327	0.000233247	0.00505369	0.00421482	h1SMcT0009814.4/h1SMcT0011493.1/h1SMcT0005664.1	3
GO:0015141	succinate transmembrane transporter activity	3/175	23/28789	0.130435	21.4576	7.67565	0.000357526	0.00733869	0.00612053	h1SMcT0009814.4/h1SMcT0011493.1/h1SMcT0005664.1	3
GO:0005385	zinc ion transmembrane transporter activity	4/175	57/28789	0.0701754	11.5445	6.23181	0.000405322	0.00790378	0.00659181	h1SMcT0015966.1/h1SMcT0017262.1/h1SMcT0003967.1/h1SMcT0009111.4	4
GO:0015142	tricarboxylic acid transmembrane transporter activity	3/175	26/28789	0.115385	18.9818	7.1736	0.000517898	0.00961811	0.00802158	h1SMcT0009814.4/h1SMcT0011493.1/h1SMcT0005664.1	3
GO:0042887	amide transmembrane transporter activity	5/175	109/28789	0.0458716	7.54626	5.35492	0.000549826	0.00974692	0.00812901	h1SMcT0010198.1/h1SMcT0015699.1/h1SMcT0002453.1/h1SMcT0012762.1/h1SMcT0022420.2	5
GO:0015144	carbohydrate transmembrane transporter activity	4/175	64/28789	0.0625	10.2818	5.81336	0.000630789	0.0105098	0.00876522	h1SMcT0008490.6/h1SMcT0019753.1/h1SMcT0020291.2/h1SMcT0006343.1	4
GO:0015377	chloride:monoatomic cation symporter activity	3/175	28/28789	0.107143	17.6259	6.88332	0.000646754	0.0105098	0.00876522	h1SMcT0004821.2/h1SMcT0004908.5/h1SMcT0005356.2	3
GO:0015108	chloride transmembrane transporter activity	6/175	176/28789	0.0340909	5.60825	4.79563	0.000747969	0.0116683	0.00973147	h1SMcT0001702.1/h1SMcT0004821.2/h1SMcT0004908.5/h1SMcT0011725.1/h1SMcT0012851.2/h1SMcT0005356.2	6
GO:0015296	monoatomic anion:monoatomic cation symporter activity	3/175	30/28789	0.1	16.4509	6.62158	0.000794415	0.0116829	0.00974364	h1SMcT0004821.2/h1SMcT0004908.5/h1SMcT0005356.2	3
GO:0046915	transition metal ion transmembrane transporter activity	5/175	119/28789	0.0420168	6.91212	5.05404	0.000818691	0.0116829	0.00974364	h1SMcT0015966.1/h1SMcT0017262.1/h1SMcT0003967.1/h1SMcT0009111.4/h1SMcT0013526.1	5
GO:0015297	antiporter activity	7/175	248/28789	0.0282258	4.64339	4.50642	0.000838773	0.0116829	0.00974364	h1SMcT0010054.1/h1SMcT0012851.2/h1SMcT0021084.1/h1SMcT0022146.3/h1SMcT0003967.1/h1SMcT0011309.2/h1SMcT0018395.1	7
GO:0042626	ATPase-coupled transmembrane transporter activity	8/175	326/28789	0.0245399	4.03702	4.31272	0.000898485	0.0120831	0.0100774	h1SMcT0008405.5/h1SMcT0009242.1/h1SMcT0010198.1/h1SMcT0010992.3/h1SMcT0012034.1/h1SMcT0009111.4/h1SMcT0012648.1/h1SMcT0013526.1	8
GO:0015179	L-amino acid transmembrane transporter activity	5/175	133/28789	0.037594	6.18453	4.68666	0.00134593	0.017497	0.0145927	h1SMcT0003758.1/h1SMcT0004987.1/h1SMcT0015699.1/h1SMcT0001575.2/h1SMcT0022420.2	5
GO:0015127	bilirubin transmembrane transporter activity	2/175	10/28789	0.2	32.9017	7.89063	0.00160117	0.0201437	0.0168	h1SMcT0010198.1/h1SMcT0012648.1	2
GO:0015174	basic amino acid transmembrane transporter activity	3/175	39/28789	0.0769231	12.6545	5.69564	0.00171797	0.0209378	0.0174623	h1SMcT0015699.1/h1SMcT0001575.2/h1SMcT0022420.2	3
GO:0015361	low-affinity sodium:dicarboxylate symporter activity	2/175	11/28789	0.181818	29.9106	7.49997	0.00194917	0.0227824	0.0190007	h1SMcT0011493.1/h1SMcT0005664.1	2
GO:0072349	modified amino acid transmembrane transporter activity	3/175	41/28789	0.0731707	12.0372	5.53074	0.00198616	0.0227824	0.0190007	h1SMcT0001575.2/h1SMcT0002453.1/h1SMcT0012762.1	3
GO:0015556	C4-dicarboxylate transmembrane transporter activity	3/175	42/28789	0.0714286	11.7506	5.45252	0.00212945	0.0237282	0.0197895	h1SMcT0009814.4/h1SMcT0011493.1/h1SMcT0005664.1	3
GO:0015399	primary active transmembrane transporter activity	8/175	397/28789	0.0201511	3.31503	3.63237	0.00307619	0.0327043	0.0272757	h1SMcT0008405.5/h1SMcT0009242.1/h1SMcT0010198.1/h1SMcT0010992.3/h1SMcT0012034.1/h1SMcT0009111.4/h1SMcT0012648.1/h1SMcT0013526.1	8
GO:0015232	heme transmembrane transporter activity	2/175	14/28789	0.142857	23.5012	6.58564	0.00318657	0.0327043	0.0272757	h1SMcT0002453.1/h1SMcT0012762.1	2
GO:0035325	Toll-like receptor binding	2/175	14/28789	0.142857	23.5012	6.58564	0.00318657	0.0327043	0.0272757	h1SMcT0013712.1/h1SMcT0009661.1	2
GO:0090482	vitamin transmembrane transporter activity	3/175	49/28789	0.0612245	10.072	4.9704	0.00331296	0.0331296	0.0276304	h1SMcT0019753.1/h1SMcT0002453.1/h1SMcT0012762.1	3
GO:0005272	sodium channel activity	5/175	168/28789	0.0297619	4.89609	3.96074	0.00371197	0.0361917	0.0301842	h1SMcT0001316.1/h1SMcT0009362.1/h1SMcT0005020.1/h1SMcT0015624.1/h1SMcT0021926.1	5
GO:0015333	peptide:proton symporter activity	2/175	16/28789	0.125	20.5636	6.1214	0.00416867	0.0387091	0.0322837	h1SMcT0015699.1/h1SMcT0022420.2	2
GO:0015379	potassium:chloride symporter activity	2/175	16/28789	0.125	20.5636	6.1214	0.00416867	0.0387091	0.0322837	h1SMcT0004821.2/h1SMcT0004908.5	2
GO:0015171	amino acid transmembrane transporter activity	5/175	175/28789	0.0285714	4.70024	3.83969	0.00441179	0.0400139	0.0333719	h1SMcT0003758.1/h1SMcT0004987.1/h1SMcT0015699.1/h1SMcT0001575.2/h1SMcT0022420.2	5
GO:0015079	potassium ion transmembrane transporter activity	7/175	335/28789	0.0208955	3.43749	3.50937	0.00454507	0.0402858	0.0335987	h1SMcT0000816.1/h1SMcT0004821.2/h1SMcT0004908.5/h1SMcT0011985.1/h1SMcT0009661.1/h1SMcT0018395.1/h1SMcT0021926.1	7
GO:0005375	copper ion transmembrane transporter activity	2/175	17/28789	0.117647	19.3539	5.91976	0.0047057	0.0407827	0.0340131	h1SMcT0003967.1/h1SMcT0013526.1	2
GO:0005290	L-histidine transmembrane transporter activity	2/175	18/28789	0.111111	18.2787	5.73464	0.00527285	0.0447046	0.037284	h1SMcT0015699.1/h1SMcT0022420.2	2
GO:1904680	peptide transmembrane transporter activity	3/175	59/28789	0.0508475	8.36484	4.42851	0.00559252	0.046406	0.038703	h1SMcT0010198.1/h1SMcT0015699.1/h1SMcT0022420.2	3
GO:0016286	small conductance calcium-activated potassium channel activity	2/175	19/28789	0.105263	17.3167	5.56384	0.00586976	0.0476918	0.0397753	h1SMcT0011985.1/h1SMcT0009661.1	2

## Sheet: small_EV_enrichment_CC
ID	Description	GeneRatio	BgRatio	RichFactor	FoldEnrichment	zScore	pvalue	p.adjust	qvalue	geneID	Count
GO:0031526	brush border membrane	8/185	117/26817	0.06837606837606838	9.91157	8.05142	1.58368e-06	0.000303673	0.0002414	h1SMcT0010198.1/h1SMcT0013712.1/h1SMcT0019753.1/h1SMcT0002453.1/h1SMcT0003967.1/h1SMcT0012648.1/h1SMcT0012762.1/h1SMcT0013526.1	8
GO:0045335	phagocytic vesicle	11/185	265/26817	0.04150943396226415	6.01707	6.84078	2.52011e-06	0.000303673	0.0002414	h1SMcT0001007.1/h1SMcT0004972.4/h1SMcT0010992.3/h1SMcT0013294.1/h1SMcT0013568.1/h1SMcT0013712.1/h1SMcT0013775.1/h1SMcT0003967.1/h1SMcT0004972.1/h1SMcT0010756.1/h1SMcT0013526.1	11
GO:0031902	late endosome membrane	8/185	137/26817	0.058394160583941604	8.46463	7.30057	5.16294e-06	0.000414757	0.000329704	h1SMcT0001924.1/h1SMcT0011534.1/h1SMcT0013712.1/h1SMcT0018532.3/h1SMcT0019048.3/h1SMcT0022045.3/h1SMcT0003967.1/h1SMcT0015645.1	8
GO:0042470	melanosome	7/185	112/26817	0.0625	9.0598	7.1239	1.30623e-05	0.000706863	0.000561909	h1SMcT0003758.1/h1SMcT0004972.4/h1SMcT0013294.1/h1SMcT0013568.1/h1SMcT0013775.1/h1SMcT0019753.1/h1SMcT0004972.1	7
GO:0048770	pigment granule	7/185	114/26817	0.06140350877192982	8.90085	7.04575	1.46652e-05	0.000706863	0.000561909	h1SMcT0003758.1/h1SMcT0004972.4/h1SMcT0013294.1/h1SMcT0013568.1/h1SMcT0013775.1/h1SMcT0019753.1/h1SMcT0004972.1	7
GO:0035579	specific granule membrane	8/185	174/26817	0.04597701149425287	6.66468	6.24798	2.94516e-05	0.00118297	0.000940383	h1SMcT0004992.1/h1SMcT0008964.1/h1SMcT0009978.1/h1SMcT0013712.1/h1SMcT0015699.1/h1SMcT0018398.1/h1SMcT0019753.1/h1SMcT0022420.2	8
GO:0005901	caveola	8/185	197/26817	0.04060913705583756	5.88657	5.73739	7.08822e-05	0.00213337	0.00169589	h1SMcT0009956.2/h1SMcT0013294.1/h1SMcT0013712.1/h1SMcT0013775.1/h1SMcT0019753.1/h1SMcT0021953.1/h1SMcT0005356.2/h1SMcT0013881.2	8
GO:0033162	melanosome membrane	3/185	13/26817	0.23076923076923078	33.4516	9.75413	8.77993e-05	0.00213337	0.00169589	h1SMcT0003758.1/h1SMcT0004972.4/h1SMcT0004972.1	3
GO:0045009	chitosome	3/185	13/26817	0.23076923076923078	33.4516	9.75413	8.77993e-05	0.00213337	0.00169589	h1SMcT0003758.1/h1SMcT0004972.4/h1SMcT0004972.1	3
GO:0005903	brush border	9/185	261/26817	0.034482758620689655	4.99851	5.41026	8.85216e-05	0.00213337	0.00169589	h1SMcT0010198.1/h1SMcT0013712.1/h1SMcT0019753.1/h1SMcT0002453.1/h1SMcT0003967.1/h1SMcT0004683.2/h1SMcT0012648.1/h1SMcT0012762.1/h1SMcT0013526.1	9
GO:0090741	pigment granule membrane	3/185	15/26817	0.2	28.9914	9.03789	0.000138267	0.00280087	0.00222651	h1SMcT0003758.1/h1SMcT0004972.4/h1SMcT0004972.1	3
GO:0030670	phagocytic vesicle membrane	5/185	72/26817	0.06944444444444445	10.0664	6.42041	0.000142444	0.00280087	0.00222651	h1SMcT0010992.3/h1SMcT0013294.1/h1SMcT0013775.1/h1SMcT0003967.1/h1SMcT0013526.1	5
GO:0042383	sarcolemma	10/185	345/26817	0.028985507246376812	4.20165	4.9885	0.000151084	0.00280087	0.00222651	h1SMcT0000250.1/h1SMcT0000251.1/h1SMcT0009956.2/h1SMcT0013294.1/h1SMcT0013712.1/h1SMcT0013775.1/h1SMcT0019753.1/h1SMcT0021953.1/h1SMcT0022146.3/h1SMcT0007394.1	10
GO:0098862	cluster of actin-based cell projections	10/185	371/26817	0.026954177897574125	3.90719	4.69961	0.000270512	0.00463584	0.00368518	h1SMcT0000251.1/h1SMcT0010198.1/h1SMcT0013712.1/h1SMcT0019753.1/h1SMcT0002453.1/h1SMcT0003967.1/h1SMcT0004683.2/h1SMcT0012648.1/h1SMcT0012762.1/h1SMcT0013526.1	10
GO:0044841	gut granule membrane	3/185	19/26817	0.15789473684210525	22.8879	7.95446	0.000288538	0.00463584	0.00368518	h1SMcT0004972.4/h1SMcT0004972.1/h1SMcT0009111.4	3
GO:0044840	gut granule	3/185	20/26817	0.15	21.7435	7.73455	0.000337737	0.00485289	0.00385772	h1SMcT0004972.4/h1SMcT0004972.1/h1SMcT0009111.4	3
GO:0044853	plasma membrane raft	8/185	248/26817	0.03225806451612903	4.67602	4.84727	0.00034232	0.00485289	0.00385772	h1SMcT0009956.2/h1SMcT0013294.1/h1SMcT0013712.1/h1SMcT0013775.1/h1SMcT0019753.1/h1SMcT0021953.1/h1SMcT0005356.2/h1SMcT0013881.2	8
GO:0042581	specific granule	8/185	253/26817	0.03162055335968379	4.58361	4.77327	0.000390975	0.00523472	0.00416125	h1SMcT0004992.1/h1SMcT0008964.1/h1SMcT0009978.1/h1SMcT0013712.1/h1SMcT0015699.1/h1SMcT0018398.1/h1SMcT0019753.1/h1SMcT0022420.2	8
GO:0101003	ficolin-1-rich granule membrane	5/185	96/26817	0.052083333333333336	7.54983	5.35822	0.000544684	0.00690889	0.00549211	h1SMcT0001924.1/h1SMcT0013294.1/h1SMcT0013775.1/h1SMcT0019753.1/h1SMcT0003967.1	5
GO:0097208	alveolar lamellar body	3/185	26/26817	0.11538461538461539	16.7258	6.68629	0.000747188	0.00900361	0.00715727	h1SMcT0009242.1/h1SMcT0013294.1/h1SMcT0013775.1	3
GO:0030666	endocytic vesicle membrane	7/185	225/26817	0.03111111111111111	4.50977	4.40631	0.000991197	0.0113752	0.0090425	h1SMcT0010992.3/h1SMcT0013294.1/h1SMcT0013712.1/h1SMcT0013775.1/h1SMcT0020249.2/h1SMcT0003967.1/h1SMcT0013526.1	7
GO:0070820	tertiary granule	7/185	228/26817	0.03070175438596491	4.45043	4.36084	0.00107029	0.0117245	0.00932019	h1SMcT0001924.1/h1SMcT0008964.1/h1SMcT0013294.1/h1SMcT0013775.1/h1SMcT0019048.3/h1SMcT0019753.1/h1SMcT0003967.1	7
GO:0042599	lamellar body	3/185	33/26817	0.09090909090909091	13.1779	5.83408	0.00151336	0.0158574	0.0126056	h1SMcT0009242.1/h1SMcT0013294.1/h1SMcT0013775.1	3
GO:0016600	flotillin complex	3/185	35/26817	0.08571428571428572	12.4249	5.63695	0.00179717	0.0180466	0.0143458	h1SMcT0009956.2/h1SMcT0021953.1/h1SMcT0005356.2	3
GO:0001750	photoreceptor outer segment	5/185	139/26817	0.03597122302158273	5.21427	4.15178	0.0028257	0.0272398	0.0216538	h1SMcT0000251.1/h1SMcT0000583.3/h1SMcT0007365.1/h1SMcT0004683.2/h1SMcT0008851.1	5
GO:0044194	cytolytic granule	2/185	12/26817	0.16666666666666666	24.1595	6.68794	0.0029852	0.0276705	0.0219962	h1SMcT0013294.1/h1SMcT0013775.1	2
GO:0000220	vacuolar proton-transporting V-type ATPase, V0 domain	2/185	13/26817	0.15384615384615385	22.301	6.40256	0.003512	0.0313479	0.0249195	h1SMcT0008405.5/h1SMcT0010992.3	2
GO:0009897	external side of plasma membrane	7/185	285/26817	0.02456140350877193	3.56034	3.62173	0.0037537	0.0323087	0.0256832	h1SMcT0009177.1/h1SMcT0013294.1/h1SMcT0013712.1/h1SMcT0013775.1/h1SMcT0018398.1/h1SMcT0019753.1/h1SMcT0020249.2	7
GO:0033179	proton-transporting V-type ATPase, V0 domain	2/185	15/26817	0.13333333333333333	19.3276	5.91763	0.00468504	0.0389343	0.0309502	h1SMcT0008405.5/h1SMcT0010992.3	2

## Sheet: large_EV_enrichment_BP
ID	Description	GeneRatio	BgRatio	RichFactor	FoldEnrichment	zScore	pvalue	p.adjust	qvalue	geneID	Count
GO:0097711	ciliary basal body-plasma membrane docking	10/69	231/27292	0.04329	17.1228	12.3891	3.41182e-10	3.42888e-07	2.85156e-07	h1SMcT0002314.1/h1SMcT0004106.6/h1SMcT0007953.1/h1SMcT0012671.1/h1SMcT0016716.1/h1SMcT0001928.1/h1SMcT0002099.1/h1SMcT0010133.1/h1SMcT0012056.2/h1SMcT0020309.1	10
GO:0140056	organelle localization by membrane tethering	11/69	384/27292	0.0286458	11.3305	10.2639	3.25962e-09	1.63796e-06	1.36218e-06	h1SMcT0002314.1/h1SMcT0004106.6/h1SMcT0007953.1/h1SMcT0012671.1/h1SMcT0016716.1/h1SMcT0018597.1/h1SMcT0001928.1/h1SMcT0002099.1/h1SMcT0010133.1/h1SMcT0012056.2/h1SMcT0020309.1	11
GO:0022406	membrane docking	11/69	403/27292	0.0272953	10.7963	9.97453	5.37834e-09	1.80174e-06	1.49839e-06	h1SMcT0002314.1/h1SMcT0004106.6/h1SMcT0007953.1/h1SMcT0012671.1/h1SMcT0016716.1/h1SMcT0018597.1/h1SMcT0001928.1/h1SMcT0002099.1/h1SMcT0010133.1/h1SMcT0012056.2/h1SMcT0020309.1	11
GO:0045724	positive regulation of cilium assembly	6/69	59/27292	0.101695	40.224	15.1844	8.47768e-09	2.13002e-06	1.77139e-06	h1SMcT0007437.2/h1SMcT0013687.1/h1SMcT0014856.1/h1SMcT0016716.1/h1SMcT0021858.1/h1SMcT0012177.1	6
GO:1902017	regulation of cilium assembly	7/69	158/27292	0.0443038	17.5238	10.4869	1.5227e-07	3.06064e-05	2.54532e-05	h1SMcT0004106.6/h1SMcT0007437.2/h1SMcT0013687.1/h1SMcT0014856.1/h1SMcT0016716.1/h1SMcT0021858.1/h1SMcT0012177.1	7
GO:0030835	negative regulation of actin filament depolymerization	6/69	127/27292	0.0472441	18.6868	10.058	8.50153e-07	0.000142401	0.000118425	h1SMcT0000515.1/h1SMcT0003556.4/h1SMcT0010767.2/h1SMcT0021930.1/h1SMcT0022252.2/h1SMcT0023120.1	6
GO:1901880	negative regulation of protein depolymerization	7/69	217/27292	0.0322581	12.7592	8.7557	1.29514e-06	0.000185945	0.000154638	h1SMcT0000515.1/h1SMcT0003556.4/h1SMcT0010767.2/h1SMcT0016716.1/h1SMcT0021930.1/h1SMcT0022252.2/h1SMcT0023120.1	7
GO:0030834	regulation of actin filament depolymerization	6/69	140/27292	0.0428571	16.9516	9.52648	1.50374e-06	0.000188907	0.000157101	h1SMcT0000515.1/h1SMcT0003556.4/h1SMcT0010767.2/h1SMcT0021930.1/h1SMcT0022252.2/h1SMcT0023120.1	6
GO:0043242	negative regulation of protein-containing complex disassembly	7/69	238/27292	0.0294118	11.6334	8.29491	2.39205e-06	0.000267112	0.000222139	h1SMcT0000515.1/h1SMcT0003556.4/h1SMcT0010767.2/h1SMcT0016716.1/h1SMcT0021930.1/h1SMcT0022252.2/h1SMcT0023120.1	7
GO:0030042	actin filament depolymerization	6/69	155/27292	0.0387097	15.3111	8.99546	2.71723e-06	0.000273082	0.000227104	h1SMcT0000515.1/h1SMcT0003556.4/h1SMcT0010767.2/h1SMcT0021930.1/h1SMcT0022252.2/h1SMcT0023120.1	6
GO:1901879	regulation of protein depolymerization	7/69	254/27292	0.0275591	10.9006	7.981	3.67449e-06	0.000335715	0.000279191	h1SMcT0000515.1/h1SMcT0003556.4/h1SMcT0010767.2/h1SMcT0016716.1/h1SMcT0021930.1/h1SMcT0022252.2/h1SMcT0023120.1	7
GO:0032053	ciliary basal body organization	3/69	16/27292	0.1875	74.163	14.7376	8.45898e-06	0.000708439	0.00058916	h1SMcT0007437.2/h1SMcT0016716.1/h1SMcT0021858.1	3
GO:0007043	cell-cell junction assembly	8/69	429/27292	0.018648	7.37597	6.70137	1.2629e-05	0.000956751	0.000795664	h1SMcT0000032.3/h1SMcT0000772.2/h1SMcT0001011.3/h1SMcT0002314.1/h1SMcT0003868.2/h1SMcT0012123.1/h1SMcT0018728.1/h1SMcT0022252.2	8
GO:0010457	centriole-centriole cohesion	4/69	58/27292	0.0689655	27.2784	10.0861	1.43186e-05	0.000956751	0.000795664	h1SMcT0004106.6/h1SMcT0007437.2/h1SMcT0016716.1/h1SMcT0021858.1	4
GO:1903566	positive regulation of protein localization to cilium	3/69	19/27292	0.157895	62.4531	13.4903	1.45576e-05	0.000956751	0.000795664	h1SMcT0007437.2/h1SMcT0014856.1/h1SMcT0021858.1	3
GO:0043244	regulation of protein-containing complex disassembly	7/69	316/27292	0.0221519	8.76188	6.98695	1.52319e-05	0.000956751	0.000795664	h1SMcT0000515.1/h1SMcT0003556.4/h1SMcT0010767.2/h1SMcT0016716.1/h1SMcT0021930.1/h1SMcT0022252.2/h1SMcT0023120.1	7
GO:0051261	protein depolymerization	7/69	324/27292	0.0216049	8.54554	6.87867	1.78883e-05	0.00105751	0.000879462	h1SMcT0000515.1/h1SMcT0003556.4/h1SMcT0010767.2/h1SMcT0016716.1/h1SMcT0021930.1/h1SMcT0022252.2/h1SMcT0023120.1	7
GO:1903564	regulation of protein localization to cilium	3/69	21/27292	0.142857	56.5052	12.8103	1.99088e-05	0.00111157	0.000924419	h1SMcT0007437.2/h1SMcT0014856.1/h1SMcT0021858.1	3
GO:0120034	positive regulation of plasma membrane bounded cell projection assembly	6/69	265/27292	0.0226415	8.95554	6.55179	5.68821e-05	0.00300876	0.00250218	h1SMcT0007437.2/h1SMcT0013687.1/h1SMcT0014856.1/h1SMcT0016716.1/h1SMcT0021858.1/h1SMcT0012177.1	6
GO:0043297	apical junction assembly	6/69	271/27292	0.0221402	8.75726	6.46113	6.43757e-05	0.00323488	0.00269023	h1SMcT0000032.3/h1SMcT0000772.2/h1SMcT0001011.3/h1SMcT0002314.1/h1SMcT0012123.1/h1SMcT0022252.2	6
GO:0010171	body morphogenesis	7/69	401/27292	0.0174564	6.90462	5.9969	6.91388e-05	0.00330879	0.00275169	h1SMcT0000515.1/h1SMcT0005883.11/h1SMcT0007974.2/h1SMcT0013220.1/h1SMcT0021930.1/h1SMcT0022252.2/h1SMcT0023120.1	7
GO:0010172	embryonic body morphogenesis	5/69	183/27292	0.0273224	10.807	6.70149	0.000101889	0.00465449	0.00387082	h1SMcT0000515.1/h1SMcT0007974.2/h1SMcT0013220.1/h1SMcT0021930.1/h1SMcT0022252.2	5
GO:0007026	negative regulation of microtubule depolymerization	4/69	97/27292	0.0412371	16.3108	7.6051	0.000108581	0.00474451	0.00394568	h1SMcT0000515.1/h1SMcT0016716.1/h1SMcT0021930.1/h1SMcT0023120.1	4
GO:1902904	negative regulation of supramolecular fiber organization	7/69	436/27292	0.016055	6.35035	5.66985	0.000116342	0.00487183	0.00405156	h1SMcT0000515.1/h1SMcT0003556.4/h1SMcT0010767.2/h1SMcT0016716.1/h1SMcT0021930.1/h1SMcT0022252.2/h1SMcT0023120.1	7
GO:0150105	protein localization to cell-cell junction	3/69	38/27292	0.0789474	31.2265	9.3871	0.00012245	0.00492247	0.00409368	h1SMcT0000772.2/h1SMcT0003868.2/h1SMcT0010163.1	3
GO:1902117	positive regulation of organelle assembly	6/69	315/27292	0.0190476	7.53402	5.87226	0.000146706	0.00563236	0.00468405	h1SMcT0007437.2/h1SMcT0013687.1/h1SMcT0014856.1/h1SMcT0016716.1/h1SMcT0021858.1/h1SMcT0012177.1	6
GO:0051494	negative regulation of cytoskeleton organization	7/69	455/27292	0.0153846	6.08517	5.50694	0.000151317	0.00563236	0.00468405	h1SMcT0000515.1/h1SMcT0003556.4/h1SMcT0010767.2/h1SMcT0016716.1/h1SMcT0021930.1/h1SMcT0022252.2/h1SMcT0023120.1	7
GO:0031114	regulation of microtubule depolymerization	4/69	121/27292	0.0330579	13.0756	6.70215	0.000254378	0.00913036	0.00759309	h1SMcT0000515.1/h1SMcT0016716.1/h1SMcT0021930.1/h1SMcT0023120.1	4
GO:0046710	GDP metabolic process	3/69	51/27292	0.0588235	23.2668	8.01306	0.000295253	0.0102321	0.00850929	h1SMcT0001011.3/h1SMcT0003868.2/h1SMcT0012123.1	3
GO:0042062	long-term strengthening of neuromuscular junction	2/69	11/27292	0.181818	71.9157	11.8434	0.000341403	0.011437	0.00951138	h1SMcT0000515.1/h1SMcT0021930.1	2
GO:0007098	centrosome cycle	6/69	384/27292	0.015625	6.18025	5.14686	0.000423866	0.0130881	0.0108845	h1SMcT0004106.6/h1SMcT0007437.2/h1SMcT0016716.1/h1SMcT0021858.1/h1SMcT0012177.1/h1SMcT0020309.1	6
GO:0030048	actin filament-based movement	6/69	384/27292	0.015625	6.18025	5.14686	0.000423866	0.0130881	0.0108845	h1SMcT0000772.2/h1SMcT0005883.11/h1SMcT0010163.1/h1SMcT0014925.1/h1SMcT0015803.3/h1SMcT0022176.3	6
GO:0031110	regulation of microtubule polymerization or depolymerization	5/69	251/27292	0.0199203	7.87921	5.51227	0.000439871	0.0130881	0.0108845	h1SMcT0000515.1/h1SMcT0016716.1/h1SMcT0020223.1/h1SMcT0021930.1/h1SMcT0023120.1	5
GO:0061512	protein localization to cilium	4/69	140/27292	0.0285714	11.301	6.15191	0.000442782	0.0130881	0.0108845	h1SMcT0007437.2/h1SMcT0013687.1/h1SMcT0014856.1/h1SMcT0021858.1	4
GO:0010389	regulation of G2/M transition of mitotic cell cycle	6/69	391/27292	0.0153453	6.06961	5.08329	0.000466248	0.0133682	0.0111174	h1SMcT0004106.6/h1SMcT0007953.1/h1SMcT0016716.1/h1SMcT0010133.1/h1SMcT0012056.2/h1SMcT0020309.1	6
GO:0035694	mitochondrial protein catabolic process	2/69	13/27292	0.153846	60.8517	10.8668	0.000482591	0.0133682	0.0111174	h1SMcT0001291.2/h1SMcT0011052.1	2
GO:0007019	microtubule depolymerization	4/69	144/27292	0.0277778	10.9871	6.04949	0.000492452	0.0133682	0.0111174	h1SMcT0000515.1/h1SMcT0016716.1/h1SMcT0021930.1/h1SMcT0023120.1	4
GO:0031111	negative regulation of microtubule polymerization or depolymerization	4/69	145/27292	0.0275862	10.9113	6.02451	0.000505464	0.0133682	0.0111174	h1SMcT0000515.1/h1SMcT0016716.1/h1SMcT0021930.1/h1SMcT0023120.1	4
GO:0071539	protein localization to centrosome	3/69	62/27292	0.0483871	19.1388	7.1986	0.000525655	0.0135457	0.011265	h1SMcT0001928.1/h1SMcT0006050.1/h1SMcT0020309.1	3
GO:0031023	microtubule organizing center organization	6/69	403/27292	0.0148883	5.88888	4.97784	0.000546535	0.0137317	0.0114197	h1SMcT0004106.6/h1SMcT0007437.2/h1SMcT0016716.1/h1SMcT0021858.1/h1SMcT0012177.1/h1SMcT0020309.1	6
GO:0046037	GMP metabolic process	3/69	65/27292	0.0461538	18.2555	7.01215	0.000603823	0.014801	0.012309	h1SMcT0001011.3/h1SMcT0003868.2/h1SMcT0012123.1	3
GO:1902749	regulation of cell cycle G2/M phase transition	6/69	415/27292	0.0144578	5.7186	4.87655	0.000637207	0.0152475	0.0126803	h1SMcT0004106.6/h1SMcT0007953.1/h1SMcT0016716.1/h1SMcT0010133.1/h1SMcT0012056.2/h1SMcT0020309.1	6
GO:0061951	establishment of protein localization to plasma membrane	4/69	163/27292	0.0245399	9.70641	5.61284	0.000783772	0.0183184	0.0152342	h1SMcT0003868.2/h1SMcT0005883.11/h1SMcT0020223.1/h1SMcT0021930.1	4
GO:0008064	regulation of actin polymerization or depolymerization	6/69	462/27292	0.012987	5.13683	4.51487	0.00110985	0.0247901	0.0206162	h1SMcT0000515.1/h1SMcT0003556.4/h1SMcT0010767.2/h1SMcT0021930.1/h1SMcT0022252.2/h1SMcT0023120.1	6
GO:0030239	myofibril assembly	5/69	309/27292	0.0161812	6.40026	4.80635	0.0011198	0.0247901	0.0206162	h1SMcT0003194.1/h1SMcT0010163.1/h1SMcT0017083.1/h1SMcT0018728.1/h1SMcT0023120.1	5
GO:0030832	regulation of actin filament length	6/69	464/27292	0.012931	5.11469	4.50058	0.00113467	0.0247901	0.0206162	h1SMcT0000515.1/h1SMcT0003556.4/h1SMcT0010767.2/h1SMcT0021930.1/h1SMcT0022252.2/h1SMcT0023120.1	6
GO:0000086	G2/M transition of mitotic cell cycle	6/69	474/27292	0.0126582	5.00679	4.43036	0.00126527	0.0267632	0.0222571	h1SMcT0004106.6/h1SMcT0007953.1/h1SMcT0016716.1/h1SMcT0010133.1/h1SMcT0012056.2/h1SMcT0020309.1	6
GO:0032272	negative regulation of protein polymerization	4/69	186/27292	0.0215054	8.50616	5.17139	0.00127824	0.0267632	0.0222571	h1SMcT0000515.1/h1SMcT0005049.1/h1SMcT0021930.1/h1SMcT0022252.2	4
GO:0046940	nucleoside monophosphate phosphorylation	3/69	85/27292	0.0352941	13.9601	6.02482	0.00131701	0.0270121	0.0224641	h1SMcT0001011.3/h1SMcT0003868.2/h1SMcT0012123.1	3
GO:1905508	protein localization to microtubule organizing center	3/69	86/27292	0.0348837	13.7978	5.98436	0.00136216	0.0273793	0.0227695	h1SMcT0001928.1/h1SMcT0006050.1/h1SMcT0020309.1	3
GO:0031109	microtubule polymerization or depolymerization	5/69	329/27292	0.0151976	6.01119	4.60385	0.00147691	0.0290561	0.024164	h1SMcT0000515.1/h1SMcT0016716.1/h1SMcT0020223.1/h1SMcT0021930.1/h1SMcT0023120.1	5
GO:0051693	actin filament capping	3/69	89/27292	0.0337079	13.3327	5.86692	0.0015034	0.0290561	0.024164	h1SMcT0000515.1/h1SMcT0021930.1/h1SMcT0022252.2	3
GO:0044839	cell cycle G2/M phase transition	6/69	499/27292	0.012024	4.75595	4.2631	0.0016423	0.0311418	0.0258985	h1SMcT0004106.6/h1SMcT0007953.1/h1SMcT0016716.1/h1SMcT0010133.1/h1SMcT0012056.2/h1SMcT0020309.1	6
GO:0045185	maintenance of protein location	5/69	344/27292	0.0145349	5.74907	4.46263	0.00179526	0.0332581	0.0276585	h1SMcT0000032.3/h1SMcT0005883.11/h1SMcT0010163.1/h1SMcT0013687.1/h1SMcT0016777.1	5
GO:0030050	vesicle transport along actin filament	2/69	25/27292	0.08	31.6429	7.71698	0.0018201	0.0332581	0.0276585	h1SMcT0000772.2/h1SMcT0014925.1	2
GO:0007009	plasma membrane organization	5/69	349/27292	0.0143266	5.66671	4.4174	0.00191178	0.0341103	0.0283672	h1SMcT0000032.3/h1SMcT0000515.1/h1SMcT0005883.11/h1SMcT0021930.1/h1SMcT0022252.2	5
GO:0051017	actin filament bundle assembly	5/69	351/27292	0.014245	5.63442	4.39955	0.00195991	0.0341103	0.0283672	h1SMcT0000772.2/h1SMcT0003556.4/h1SMcT0010163.1/h1SMcT0010767.2/h1SMcT0018728.1	5
GO:0031223	auditory behavior	2/69	26/27292	0.0769231	30.4259	7.55738	0.00196856	0.0341103	0.0283672	h1SMcT0007437.2/h1SMcT0021858.1	2
GO:0120192	tight junction assembly	4/69	223/27292	0.0179372	7.09482	4.60091	0.00247634	0.0421817	0.0350797	h1SMcT0000032.3/h1SMcT0000772.2/h1SMcT0001011.3/h1SMcT0012123.1	4
GO:0099515	actin filament-based transport	2/69	30/27292	0.0666667	26.3691	6.99927	0.00261771	0.0438466	0.0364642	h1SMcT0000772.2/h1SMcT0014925.1	2
GO:0120193	tight junction organization	4/69	229/27292	0.0174672	6.90893	4.52069	0.00272478	0.0448919	0.0373335	h1SMcT0000032.3/h1SMcT0000772.2/h1SMcT0001011.3/h1SMcT0012123.1	4
GO:0061572	actin filament bundle organization	5/69	389/27292	0.0128535	5.08401	4.0844	0.00305306	0.0494892	0.0411568	h1SMcT0000772.2/h1SMcT0003556.4/h1SMcT0010163.1/h1SMcT0010767.2/h1SMcT0018728.1	5

## Sheet: large_EV_enrichment_MF
ID	Description	GeneRatio	BgRatio	RichFactor	FoldEnrichment	zScore	pvalue	p.adjust	qvalue	geneID	Count
GO:0051015	actin filament binding	10/68	491/28789	0.0203666	8.62256	8.28942	2.28118e-07	2.48649e-05	1.70488e-05	h1SMcT0000673.1/h1SMcT0000772.2/h1SMcT0003556.4/h1SMcT0009230.1/h1SMcT0010163.1/h1SMcT0010767.2/h1SMcT0016777.1/h1SMcT0016982.1/h1SMcT0018728.1/h1SMcT0020223.1	10
GO:0044325	transmembrane transporter binding	6/68	284/28789	0.0211268	8.94439	6.54666	5.7293e-05	0.00215814	0.00147975	h1SMcT0000772.2/h1SMcT0001011.3/h1SMcT0005883.11/h1SMcT0010163.1/h1SMcT0012123.1/h1SMcT0018728.1	6
GO:0005200	structural constituent of cytoskeleton	7/68	419/28789	0.0167064	7.07297	6.09311	5.93983e-05	0.00215814	0.00147975	h1SMcT0000032.3/h1SMcT0003194.1/h1SMcT0004106.6/h1SMcT0005883.11/h1SMcT0020223.1/h1SMcT0021930.1/h1SMcT0022206.1	7
GO:0004385	guanylate kinase activity	3/68	37/28789	0.0810811	34.3271	9.87018	9.24532e-05	0.00251935	0.00172741	h1SMcT0001011.3/h1SMcT0003868.2/h1SMcT0012123.1	3
GO:0030506	ankyrin binding	3/68	73/28789	0.0410959	17.3987	6.82604	0.000696437	0.0151823	0.0104099	h1SMcT0010163.1/h1SMcT0020223.1/h1SMcT0021930.1	3
GO:0019894	kinesin binding	4/68	206/28789	0.0194175	8.22073	5.06082	0.00144988	0.0232568	0.0159463	h1SMcT0003556.4/h1SMcT0007437.2/h1SMcT0021858.1/h1SMcT0022252.2	4
GO:0050145	nucleoside monophosphate kinase activity	3/68	95/28789	0.0315789	13.3695	5.87596	0.00149356	0.0232568	0.0159463	h1SMcT0001011.3/h1SMcT0003868.2/h1SMcT0012123.1	3
GO:0003774	cytoskeletal motor activity	5/68	370/28789	0.0135135	5.72118	4.44742	0.00183335	0.0241175	0.0165364	h1SMcT0000673.1/h1SMcT0009230.1/h1SMcT0012171.1/h1SMcT0016982.1/h1SMcT0005941.2	5
GO:0008308	voltage-gated monoatomic anion channel activity	2/68	29/28789	0.0689655	29.1978	7.3923	0.00214178	0.0241175	0.0165364	h1SMcT0005049.1/h1SMcT0013217.1	2
GO:0008307	structural constituent of muscle	3/68	109/28789	0.0275229	11.6523	5.42161	0.00221261	0.0241175	0.0165364	h1SMcT0003556.4/h1SMcT0015803.3/h1SMcT0020223.1	3
GO:0030507	spectrin binding	3/68	121/28789	0.0247934	10.4967	5.09364	0.00297467	0.0294763	0.0202107	h1SMcT0000032.3/h1SMcT0005883.11/h1SMcT0022252.2	3
GO:0016776	phosphotransferase activity, phosphate group as acceptor	3/68	128/28789	0.0234375	9.92268	4.92283	0.00348508	0.0316561	0.0217053	h1SMcT0001011.3/h1SMcT0003868.2/h1SMcT0012123.1	3
GO:0015103	inorganic anion transmembrane transporter activity	4/68	272/28789	0.0147059	6.22599	4.21368	0.00395192	0.0331353	0.0227195	h1SMcT0004400.1/h1SMcT0005049.1/h1SMcT0013217.1/h1SMcT0018534.1	4
GO:0017022	myosin binding	4/68	294/28789	0.0136054	5.7601	3.99178	0.00519847	0.038335	0.0262847	h1SMcT0003334.1/h1SMcT0014925.1/h1SMcT0017399.3/h1SMcT0022252.2	4
GO:0019205	nucleobase-containing compound kinase activity	3/68	149/28789	0.0201342	8.52418	4.4805	0.00532502	0.038335	0.0262847	h1SMcT0001011.3/h1SMcT0003868.2/h1SMcT0012123.1	3
GO:0005253	monoatomic anion channel activity	3/68	152/28789	0.0197368	8.35594	4.42442	0.00562715	0.038335	0.0262847	h1SMcT0004400.1/h1SMcT0005049.1/h1SMcT0013217.1	3

## Sheet: large_EV_enrichment_CC
ID	Description	GeneRatio	BgRatio	RichFactor	FoldEnrichment	zScore	pvalue	p.adjust	qvalue	geneID	Count
GO:0005814	centriole	14/71	218/26817	0.0642202	24.2562	17.7636	5.78087e-16	1.12727e-13	7.2413e-14	h1SMcT0002314.1/h1SMcT0004106.6/h1SMcT0007437.2/h1SMcT0007477.1/h1SMcT0012671.1/h1SMcT0013687.1/h1SMcT0014856.1/h1SMcT0016716.1/h1SMcT0021858.1/h1SMcT0001928.1/h1SMcT0002099.1/h1SMcT0010133.1/h1SMcT0012056.2/h1SMcT0012177.1	14
GO:0097539	ciliary transition fiber	7/71	38/26817	0.184211	69.5771	21.7957	7.95486e-12	7.75599e-10	4.98226e-10	h1SMcT0002314.1/h1SMcT0004106.6/h1SMcT0012671.1/h1SMcT0013687.1/h1SMcT0001928.1/h1SMcT0002099.1/h1SMcT0012056.2	7
GO:0030863	cortical cytoskeleton	9/71	282/26817	0.0319149	12.0544	9.61494	5.83019e-08	3.78963e-06	2.43436e-06	h1SMcT0000032.3/h1SMcT0000515.1/h1SMcT0000772.2/h1SMcT0010163.1/h1SMcT0014925.1/h1SMcT0018728.1/h1SMcT0021930.1/h1SMcT0022176.3/h1SMcT0022252.2	9
GO:0008091	spectrin	4/71	21/26817	0.190476	71.9437	16.7566	2.60896e-07	1.27187e-05	8.17017e-06	h1SMcT0000032.3/h1SMcT0000515.1/h1SMcT0021930.1/h1SMcT0022252.2	4
GO:0030864	cortical actin cytoskeleton	7/71	221/26817	0.0316742	11.9635	8.43205	1.99547e-06	7.78235e-05	4.99919e-05	h1SMcT0000032.3/h1SMcT0000515.1/h1SMcT0014925.1/h1SMcT0018728.1/h1SMcT0021930.1/h1SMcT0022176.3/h1SMcT0022252.2	7
GO:0001725	stress fiber	6/71	171/26817	0.0350877	13.2528	8.28158	6.25649e-06	0.000174288	0.000111958	h1SMcT0000772.2/h1SMcT0010163.1/h1SMcT0010767.2/h1SMcT0017083.1/h1SMcT0018728.1/h1SMcT0020223.1	6
GO:0097517	contractile actin filament bundle	6/71	171/26817	0.0350877	13.2528	8.28158	6.25649e-06	0.000174288	0.000111958	h1SMcT0000772.2/h1SMcT0010163.1/h1SMcT0010767.2/h1SMcT0017083.1/h1SMcT0018728.1/h1SMcT0020223.1	6
GO:0032432	actin filament bundle	6/71	182/26817	0.032967	12.4518	7.98692	8.93753e-06	0.000217852	0.000139943	h1SMcT0000772.2/h1SMcT0010163.1/h1SMcT0010767.2/h1SMcT0017083.1/h1SMcT0018728.1/h1SMcT0020223.1	6
GO:0031674	I band	8/71	406/26817	0.0197044	7.44245	6.73935	1.19206e-05	0.000250655	0.000161015	h1SMcT0000772.2/h1SMcT0005883.11/h1SMcT0010163.1/h1SMcT0017083.1/h1SMcT0018537.1/h1SMcT0018728.1/h1SMcT0020223.1/h1SMcT0021930.1	8
GO:0042641	actomyosin	6/71	194/26817	0.0309278	11.6816	7.69315	1.28541e-05	0.000250655	0.000161015	h1SMcT0000772.2/h1SMcT0010163.1/h1SMcT0010767.2/h1SMcT0017083.1/h1SMcT0018728.1/h1SMcT0020223.1	6
GO:0043296	apical junction complex	7/71	313/26817	0.0223642	8.44706	6.82807	1.9362e-05	0.000335905	0.000215777	h1SMcT0000032.3/h1SMcT0001011.3/h1SMcT0004400.1/h1SMcT0012123.1/h1SMcT0014856.1/h1SMcT0017083.1/h1SMcT0018728.1	7
GO:0016328	lateral plasma membrane	6/71	211/26817	0.028436	10.7404	7.31855	2.06711e-05	0.000335905	0.000215777	h1SMcT0001011.3/h1SMcT0005883.11/h1SMcT0012123.1/h1SMcT0018728.1/h1SMcT0021930.1/h1SMcT0022176.3	6
GO:0030018	Z disc	7/71	370/26817	0.0189189	7.14576	6.13317	5.60258e-05	0.000840387	0.000539844	h1SMcT0000772.2/h1SMcT0005883.11/h1SMcT0010163.1/h1SMcT0017083.1/h1SMcT0018537.1/h1SMcT0018728.1/h1SMcT0020223.1	7
GO:0036064	ciliary basal body	6/71	275/26817	0.0218182	8.24082	6.21848	9.02252e-05	0.00125671	0.000807278	h1SMcT0004106.6/h1SMcT0007477.1/h1SMcT0013687.1/h1SMcT0014856.1/h1SMcT0016716.1/h1SMcT0010133.1	6
GO:0036126	sperm flagellum	6/71	314/26817	0.0191083	7.21728	5.70971	0.000185694	0.00241403	0.00155071	h1SMcT0001291.2/h1SMcT0003334.1/h1SMcT0004106.6/h1SMcT0011052.1/h1SMcT0017399.3/h1SMcT0016386.1	6
GO:0016459	myosin complex	4/71	114/26817	0.0350877	13.2528	6.75466	0.000241642	0.00294501	0.0018918	h1SMcT0000673.1/h1SMcT0009230.1/h1SMcT0015803.3/h1SMcT0016982.1	4
GO:0034451	centriolar satellite	3/71	50/26817	0.06	22.6623	7.89924	0.000318792	0.00365673	0.00234899	h1SMcT0013687.1/h1SMcT0006050.1/h1SMcT0020309.1	3
GO:0005925	focal adhesion	6/71	353/26817	0.0169972	6.4199	5.28138	0.000347634	0.00376603	0.00241921	h1SMcT0003194.1/h1SMcT0010163.1/h1SMcT0010767.2/h1SMcT0017083.1/h1SMcT0018728.1/h1SMcT0020223.1	6
GO:0097729	9+2 motile cilium	6/71	358/26817	0.0167598	6.33024	5.23116	0.000374575	0.00384432	0.0024695	h1SMcT0001291.2/h1SMcT0003334.1/h1SMcT0004106.6/h1SMcT0011052.1/h1SMcT0017399.3/h1SMcT0016386.1	6
GO:0030055	cell-substrate junction	6/71	384/26817	0.015625	5.90163	4.98459	0.000542141	0.00507132	0.00325769	h1SMcT0003194.1/h1SMcT0010163.1/h1SMcT0010767.2/h1SMcT0017083.1/h1SMcT0018728.1/h1SMcT0020223.1	6
GO:0005915	zonula adherens	3/71	60/26817	0.05	18.8852	7.14575	0.000546142	0.00507132	0.00325769	h1SMcT0014856.1/h1SMcT0017083.1/h1SMcT0018728.1	3
GO:0045170	spectrosome	3/71	71/26817	0.0422535	15.9593	6.50293	0.000893389	0.00791868	0.00508676	h1SMcT0000515.1/h1SMcT0005883.11/h1SMcT0021930.1	3
GO:0097224	sperm connecting piece	2/71	18/26817	0.111111	41.9671	8.95796	0.0010288	0.00872241	0.00560306	h1SMcT0003334.1/h1SMcT0017399.3	2
GO:0043034	costamere	3/71	83/26817	0.0361446	13.652	5.94787	0.00140399	0.0114074	0.00732783	h1SMcT0005883.11/h1SMcT0010163.1/h1SMcT0020223.1	3
GO:0005884	actin filament	4/71	187/26817	0.0213904	8.07923	5.00516	0.00154551	0.012055	0.0077438	h1SMcT0003194.1/h1SMcT0003556.4/h1SMcT0010163.1/h1SMcT0023120.1	4
GO:0097433	dense body	2/71	23/26817	0.0869565	32.8438	7.87168	0.00168672	0.0126504	0.00812631	h1SMcT0003194.1/h1SMcT0018728.1	2
GO:0120103	centriolar subdistal appendage	2/71	25/26817	0.08	30.2163	7.52991	0.00199324	0.0143956	0.00924737	h1SMcT0004106.6/h1SMcT0007953.1	2
GO:0042383	sarcolemma	5/71	345/26817	0.0144928	5.47397	4.3093	0.00222604	0.0155028	0.00995859	h1SMcT0001669.4/h1SMcT0005883.11/h1SMcT0010163.1/h1SMcT0018728.1/h1SMcT0020223.1	5
GO:0044291	cell-cell contact zone	4/71	211/26817	0.0189573	7.16027	4.62858	0.0023978	0.0161231	0.0103571	h1SMcT0003868.2/h1SMcT0005883.11/h1SMcT0018728.1/h1SMcT0020223.1	4
GO:0016006	Nebenkern	2/71	30/26817	0.0666667	25.1803	6.82742	0.0028656	0.0180256	0.0115792	h1SMcT0005049.1/h1SMcT0013217.1	2
GO:0016007	mitochondrial derivative	2/71	30/26817	0.0666667	25.1803	6.82742	0.0028656	0.0180256	0.0115792	h1SMcT0005049.1/h1SMcT0013217.1	2
GO:0001520	outer dense fiber	2/71	31/26817	0.0645161	24.368	6.70727	0.003058	0.0186347	0.0119705	h1SMcT0004106.6/h1SMcT0016386.1	2
GO:0070160	tight junction	4/71	235/26817	0.0170213	6.42901	4.30683	0.00352887	0.0203714	0.0130861	h1SMcT0000032.3/h1SMcT0001011.3/h1SMcT0012123.1/h1SMcT0018728.1	4
GO:0005758	mitochondrial intermembrane space	3/71	115/26817	0.026087	9.85315	4.90198	0.00355193	0.0203714	0.0130861	h1SMcT0004011.1/h1SMcT0012671.1/h1SMcT0019611.1	3
GO:0005918	septate junction	3/71	117/26817	0.025641	9.68472	4.85054	0.00372812	0.020771	0.0133427	h1SMcT0000032.3/h1SMcT0001011.3/h1SMcT0012123.1	3
GO:0005903	brush border	4/71	261/26817	0.0153257	5.78857	4.00536	0.00511408	0.0277013	0.0177946	h1SMcT0010163.1/h1SMcT0010767.2/h1SMcT0018728.1/h1SMcT0020223.1	4
GO:0031970	organelle envelope lumen	3/71	133/26817	0.0225564	8.51964	4.47914	0.00533064	0.0280939	0.0180468	h1SMcT0004011.1/h1SMcT0012671.1/h1SMcT0019611.1	3
GO:0031093	platelet alpha granule lumen	2/71	42/26817	0.047619	17.9859	5.67604	0.00555698	0.0285161	0.018318	h1SMcT0000772.2/h1SMcT0018728.1	2
GO:0014731	spectrin-associated cytoskeleton	2/71	45/26817	0.0444444	16.7869	5.46082	0.00635698	0.0317849	0.0204178	h1SMcT0005883.11/h1SMcT0021930.1	2
GO:0031045	dense core granule	2/71	48/26817	0.0416667	15.7377	5.26539	0.00720621	0.0351303	0.0225668	h1SMcT0014925.1/h1SMcT0018728.1	2
GO:0014704	intercalated disc	3/71	162/26817	0.0185185	6.99452	3.94293	0.00916051	0.0435683	0.0279872	h1SMcT0005883.11/h1SMcT0018728.1/h1SMcT0020223.1	3
GO:0016528	sarcoplasm	3/71	165/26817	0.0181818	6.86735	3.89507	0.00962797	0.0445005	0.028586	h1SMcT0005883.11/h1SMcT0010163.1/h1SMcT0020223.1	3
GO:0032589	neuron projection membrane	3/71	167/26817	0.0179641	6.78511	3.86383	0.00994722	0.0445005	0.028586	h1SMcT0001011.3/h1SMcT0012123.1/h1SMcT0021930.1	3
GO:0035253	ciliary rootlet	2/71	57/26817	0.0350877	13.2528	4.77118	0.0100411	0.0445005	0.028586	h1SMcT0007437.2/h1SMcT0021858.1	2
GO:0031672	A band	4/71	330/26817	0.0121212	4.57823	3.36981	0.0114668	0.0496895	0.0319193	h1SMcT0005883.11/h1SMcT0018636.1/h1SMcT0020223.1/h1SMcT0021930.1	4
