# Supplementary material for: Extracellular vesicles mediate stem cell signaling and systemic RNAi in planarians
Source: Sci Adv. 2026 Feb 6;12(6):eady1461. doi: 10.1126/sciadv.ady1461 (PMC12880550; doi:10.1126/sciadv.ady1461)
Supplement: Supplementary file 2 — Tables S1 to S6 [file sciadv.ady1461_tables_s1_to_s6.zip › ady1461_table_s4.xlsx]

## Sheet: Sheet1
	HR_sEVs_1	HR_sEVs_2	HR_sEVs_3	TR_sEVs_1	TR_sEVs_2	TR_sEVs_3	WT_sEVs_1	WT_sEVs_2	WT_sEVs_3
Total Reads Sequenced	7419190	5878967	6237722	5897775	5439465	5324656	3849589	4956273	5408571
Reads with Adapters	7179813	5628562	6051715	5545628	5222015	5007937	3516028	4609010	4964045
Reads Retained after Adapter trimming	5258531	4212409	4403026	4434370	3955580	3487648	3407671	4348588	4827963
rRNA or Mito reads	769010	675019	627737	820770	673079	658461	951814	1161324	1387561
Reads Retained after rRNA and Mito Filter	4489521	3537390	3775289	3613600	3282501	2829187	2455857	3187264	3440402
reads >40 length	70455	65256	56080	140736	92519	118388	82768	102630	110004
reads retained after length filter	4419066	3472134	3719209	3472864	3189982	2710799	2373089	3084634	3330398
aligned_reads	4328497	3399492	3643102	3127923	2877496	2453404	2295213	2981181	3218061
% filtered reads aligning	0.979505	0.979079	0.979537	0.900675	0.902041	0.905048	0.967184	0.966462	0.966269
% sequenced reads aligning	0.583419	0.578246	0.584044	0.530356	0.529003	0.460763	0.596223	0.601497	0.594993
