# Supplementary material for: Extracellular vesicles mediate stem cell signaling and systemic RNAi in planarians
Source: Sci Adv. 2026 Feb 6;12(6):eady1461. doi: 10.1126/sciadv.ady1461 (PMC12880550; doi:10.1126/sciadv.ady1461)
Supplement: Supplementary file 2 — Tables S1 to S6 [file sciadv.ady1461_tables_s1_to_s6.zip › ady1461_table_s5.xlsx]

## Sheet: smallRNA_EVs_summary_table
sequence	HR_sEVs_mean_cpm	TR_sEVs_mean_cpm	WT_sEVs_mean_cpm	seq_length	predicted_pirna	trna_derived	gene_derived	mirbase_mature_miRNA	mirna_name
TCTTTGGTTGTTTAGCTATATGA	105.303	115.638	135.894	23	FALSE	FALSE	FALSE	TRUE	sme-miR-9b-5p
TCTTTGGTTTTCTAGCTGTATGAT	1.16078	4.40441	12.429	24	FALSE	FALSE	TRUE	TRUE	sme-miR-9a-5p
TTTGGCACTTAAGGAATCGTCAC	39.8179	49.2638	93.357	23	FALSE	FALSE	FALSE	TRUE	sme-miR-96b-5p
GATTGCACTAGTTAATTATC	2.39599	5.8438	4.96013	20	FALSE	FALSE	FALSE	TRUE	sme-miR-92-3p
TAATACTGTCAGGTAAGAATACT	1004.86	1551.39	1918.4	23	FALSE	FALSE	FALSE	TRUE	sme-miR-8b-3p
TAATACTGTCAGGTAACGATGCC	77.8934	83.7023	143.327	23	FALSE	FALSE	TRUE	TRUE	sme-miR-8a-3p
GTGAGCAAAGTTTAAGACATTC	221.926	233.985	510.794	22	FALSE	FALSE	FALSE	TRUE	sme-miR-87d-3p
ATGAGCAAATTATCAATTGACT	129.365	283.793	584.857	22	FALSE	FALSE	FALSE	TRUE	sme-miR-87c-3p
TCATTCGAAATTTTGCTCAAATCC	0.966887	1.48052	11.7253	24	FALSE	FALSE	FALSE	TRUE	sme-miR-87b-5p
GTAAAGCTAAATTACCAAAGTGC	1.16078	7.33229	15.3466	23	FALSE	FALSE	FALSE	TRUE	sme-miR-79-3p
CGATATGTGGTAATTTGGATGA	26.008	99.409	137.729	22	FALSE	FALSE	FALSE	TRUE	sme-miR-756-5p
GTTGCTTGGGGGTATTACTA	411.343	1101.87	539.326	20	FALSE	FALSE	FALSE	TRUE	sme-miR-754b-5p
GTTGCTTGGGGTTATTACTA	89.4889	161.29	55.8143	20	FALSE	FALSE	FALSE	TRUE	sme-miR-754a
AGGCTTGAATTGTGATCTCA	46.1611	53.7198	27.8975	20	FALSE	FALSE	FALSE	TRUE	sme-miR-753e-5p
AGGCTTGAATTGTGATCTCA	46.1611	53.7198	27.8975	20	FALSE	FALSE	FALSE	TRUE	sme-miR-753b-5p
GAGCTTGGATTGTGATCTCA	5.80132	3.66216	1.4395	20	FALSE	FALSE	FALSE	TRUE	sme-miR-753a
CATGTTTGAATGGCCATGACA	35.5176	92.3394	39.0159	21	FALSE	FALSE	TRUE	TRUE	sme-miR-751
TCAGATCTAACTCTTCCAGTTCT	4847.28	4731.46	12519.3	23	FALSE	FALSE	FALSE	TRUE	sme-miR-750-3p
GCTGGGATGAGCCTCGGTGGT	7.81211	5.05182	3.49067	21	FALSE	TRUE	TRUE	TRUE	sme-miR-749
TAATCTCATCTGGTAATTGAAGT	38.5246	44.8686	84.6044	23	FALSE	FALSE	FALSE	TRUE	sme-miR-747-5p
TAGCACCAGGGTATATCGGGAT	148.947	272.566	371.454	22	FALSE	FALSE	FALSE	TRUE	sme-miR-746-3p
TGCTGCCTGGTTAAGAGCTGTGT	10.357	21.2586	27.1296	23	FALSE	FALSE	FALSE	TRUE	sme-miR-745-3p
TGAAAGACATGGGTAGTGAGAT	50.8415	138.687	201.305	22	FALSE	FALSE	FALSE	TRUE	sme-miR-71c-5p
TGAAAGACACAGGTAGTGGGAC	17.5424	79.1287	108.023	22	FALSE	FALSE	TRUE	TRUE	sme-miR-71b-5p
TGAAAGACACGGGTAGTGAGAT	10.3119	30.7194	34.2651	22	FALSE	FALSE	FALSE	TRUE	sme-miR-71a-5p
TCACAACCTCCATGAACGAGGGT	8.85343	29.3132	15.8341	23	FALSE	FALSE	FALSE	TRUE	sme-miR-67-3p
TGACTAGAATGTTCACCTTCTTT	220.166	499.934	453.63	23	FALSE	FALSE	FALSE	TRUE	sme-miR-61b-3p
TGACTAGAAAGTTCACTTACTGT	35601.7	55531.6	44794.8	23	FALSE	FALSE	FALSE	TRUE	sme-miR-61a-3p
TCACCGGGTAGACATTCATT	15.3429	38.9465	19.6308	20	FALSE	FALSE	FALSE	TRUE	sme-miR-36c-3p
TCACCGGGTAGACATTAATCATG	10.325	11.6339	10.2879	23	FALSE	FALSE	FALSE	TRUE	sme-miR-36b-3p
TCACCGGGTAGACATTCATTA	29.7907	59.9796	47.8536	21	FALSE	FALSE	FALSE	TRUE	sme-miR-36a-3p
AGGCAAGATGCTGGCATAGCTGA	16.4716	40.8682	22.8689	23	FALSE	FALSE	FALSE	TRUE	sme-miR-31b-5p
AGCTATTCAGGATCTTTCCAT	0	2.18164	3.55059	21	FALSE	FALSE	FALSE	TRUE	sme-miR-31b-3p
AGGCAAGATGTTGGCATAACTGA	327.667	1073.03	1159.76	23	FALSE	FALSE	FALSE	TRUE	sme-miR-31a-5p
TTTTGATTGTTGCTCTGAGAGTT	1405.66	546.632	1831.81	23	FALSE	FALSE	FALSE	TRUE	sme-miR-315-5p
TCACAGCCAAATTTGATGTCC	6.26354	10.2111	43.7187	21	FALSE	FALSE	TRUE	TRUE	sme-miR-2d-3p
TCACAGCCAAAACTGATGATCT	3.36288	8.04139	17.616	22	FALSE	FALSE	FALSE	TRUE	sme-miR-2c-3p
TCATCATTGTTGGTTGTCAG	8.08044	4.37126	5.82223	20	FALSE	FALSE	TRUE	TRUE	sme-miR-2b-5p
TCACAGCCAATTTTGATGAGAT	23.8509	88.5897	147.964	22	FALSE	FALSE	TRUE	TRUE	sme-miR-2b-3p
TATCACAGCCCCGCTTGGAACGCT	5.8039	9.48539	33.001	24	FALSE	FALSE	FALSE	TRUE	sme-miR-2a-3p
GTTCTACGGTGTTGTGATATA	0.966887	1.46394	4.16441	21	FALSE	FALSE	FALSE	TRUE	sme-miR-2a-2-5p
TGAAGAGCTATTCATGAGGT	2.2021	0.742252	2.14535	20	FALSE	FALSE	FALSE	TRUE	sme-miR-281-5p
TCGGTGGGAGTAACATTCGA	265.66	205.626	395.94	20	FALSE	FALSE	FALSE	TRUE	sme-miR-278-3p
TAAATGCATTTATCTGGCCAAG	427.08	749.74	487.562	22	FALSE	FALSE	FALSE	TRUE	sme-miR-277d-3p
TAAATGCATTATCTGGTATGAT	1252.98	1832.48	1751.67	22	FALSE	FALSE	FALSE	TRUE	sme-miR-277c-3p
TTGATCAGAAATGCAGCTTC	15.5792	30.015	33.3495	20	FALSE	FALSE	FALSE	TRUE	sme-miR-277b-5p
AAAATGCATTATCTGGCCAAGA	77.7374	101.461	99.4705	22	FALSE	FALSE	FALSE	TRUE	sme-miR-277b-3p
TAAATGCACTATCGGATATGAC	3743.66	5637.47	7792.2	22	FALSE	FALSE	FALSE	TRUE	sme-miR-277a-3p
AGGGCAGGCATAGCTAAGTG	8.03541	9.55107	11.7574	20	FALSE	FALSE	FALSE	TRUE	sme-miR-2206-5p
ACCACTGGTGCGATCCTGCC	0	2.90333	2.05117	20	FALSE	FALSE	FALSE	TRUE	sme-miR-2206-3p
TGATTGTCCATACGCAGTTCTCA	7.42432	41.6814	14.2174	23	FALSE	FALSE	FALSE	TRUE	sme-miR-219-5p
AGACTATAGAGATTTTTGCTAT	2518.25	3287.29	2789.43	22	FALSE	FALSE	FALSE	TRUE	sme-miR-2179-3p
AACTTTGAAATTCGATCTGAT	0	2.19822	4.10448	21	FALSE	FALSE	FALSE	TRUE	sme-miR-2169-5p
TAATTCGATTCTTTAGAGTATT	158.719	254.125	187.931	22	FALSE	FALSE	FALSE	TRUE	sme-miR-2165-3p
TTGTGCGTGATATCAAGTATAAT	38.5671	20.5375	77.3422	23	FALSE	FALSE	TRUE	TRUE	sme-miR-2164-3p
TTGCATAGTCTATTAAGTTGGT	0	5.89752	17.4512	22	FALSE	FALSE	FALSE	TRUE	sme-miR-2163-3p
TGTGCGTAGTAATAGAGGTATC	1.16078	5.90948	9.00255	22	FALSE	FALSE	FALSE	TRUE	sme-miR-2161-3p
CAATCTCAGCCTGTTAATAGGAGTT	0	0.742252	1.34747	25	FALSE	FALSE	FALSE	TRUE	sme-miR-216-5p
TGCCTTTTCTTTGAGTAGC	1.93377	4.37126	5.41985	19	FALSE	FALSE	FALSE	TRUE	sme-miR-2159-5p
TGAGTATTTTTTCGTATACCGA	2.90066	0.738265	4.22648	22	FALSE	FALSE	FALSE	TRUE	sme-miR-2158-5p
TGAGTATTGCATCAAGAACCGA	68.1181	78.4442	103.146	22	FALSE	FALSE	FALSE	TRUE	sme-miR-2157-5p
CCTTACGGCCCCTAAACCTTATT	152.429	465.352	463.156	23	FALSE	FALSE	FALSE	TRUE	sme-miR-2156b-3p
TCTTACGGCCCCTAAACTTTTCA	456.595	1042.01	1111.73	23	FALSE	FALSE	FALSE	TRUE	sme-miR-2156a-3p
TCAGCTGTACAATTGGCATTGTGT	29.6098	31.5081	55.4505	24	FALSE	FALSE	FALSE	TRUE	sme-miR-2154-5p
TAGGCATAGTCTGTTGGTTACT	50.754	27.887	16.1337	22	FALSE	FALSE	FALSE	TRUE	sme-miR-2153
GGGTTCGAAGTATGTCTCTCTTT	2.32156	0.738265	2.69494	23	FALSE	FALSE	FALSE	TRUE	sme-miR-2152
GATTGCACTCAATATGGTCAGAT	231.71	541.16	525.85	23	FALSE	FALSE	FALSE	TRUE	sme-miR-2151-3p
AGAAATTCTGTGGTCTTGATT	5.61001	8.03341	14.0569	21	FALSE	FALSE	FALSE	TRUE	sme-miR-2148-5p
TGGAATGTCGTGAATTATGGTC	0	7.3197	2.02121	22	FALSE	FALSE	FALSE	TRUE	sme-miR-1b-3p
TATTATGCTGTTATTCATGA	60.1597	72.4592	38.8827	20	FALSE	FALSE	TRUE	TRUE	sme-miR-1993-3p
TCAGCAGTTGTTCCATTGAC	62.6915	84.2118	117.618	20	FALSE	FALSE	FALSE	TRUE	sme-miR-1992-3p
TGATATGTTTGGTTTATTGGTGA	7.30486	7.34887	36.0936	23	FALSE	FALSE	TRUE	TRUE	sme-miR-190b-5p
AGATATGTTTGGTTAATTGGTGA	99.7993	144.5	356.22	23	FALSE	FALSE	FALSE	TRUE	sme-miR-190a-5p
ACCACTGACCGAGCATATCCA	0	9.4151	5.66168	21	FALSE	FALSE	FALSE	TRUE	sme-miR-190a-3p
TTGGTCCCCGTCAACCAGCTGT	11.6372	79.168	240.71	22	FALSE	FALSE	TRUE	TRUE	sme-miR-133a-3p
TATCACAGTCATGCTAAAGAGC	44.1901	78.2784	139.263	22	FALSE	FALSE	TRUE	TRUE	sme-miR-13-3p
TCCCTGAGATCATAATATGCCT	103.442	186.65	252.703	22	FALSE	FALSE	TRUE	TRUE	sme-miR-125b-5p
TCCCTGAGACCATTGACTGCAT	109.323	167.121	205.638	22	FALSE	FALSE	FALSE	TRUE	sme-miR-125a-5p
GTAGTTTTTGGTATCAGGAT	29.5328	98.1891	94.2545	20	FALSE	FALSE	FALSE	TRUE	sme-miR-125a-3p
GCATTAACCCTGTTGTCTTAGAT	4.4042	9.58884	45.6098	23	FALSE	FALSE	FALSE	TRUE	sme-miR-124c-2-5p
TGAGTATTCTATCAGGAGTCGA	2.90066	10.9036	33.4094	22	FALSE	FALSE	FALSE	TRUE	sme-miR-12-5p
TGAGATTCAACTCCTCCTACT	23.5826	29.9858	55.9723	21	FALSE	FALSE	FALSE	TRUE	sme-miR-1175-3p
AACCCTGTAGATCCGAGTTTGA	5698.75	22983.4	25101.6	22	FALSE	FALSE	TRUE	TRUE	sme-miR-10b-5p
AACCCTGTAGATCCGAGTTAGAT	2.39599	13.2298	30.0964	23	FALSE	FALSE	TRUE	TRUE	sme-miR-10a-5p
TCCCTGAGACCTTCGACTGTGT	9446.72	14799.2	21485.1	22	FALSE	FALSE	FALSE	TRUE	sme-lin-4-5p
AGAGGTAGTGATTCAAAAAGTT	172.782	322.405	420.229	22	FALSE	FALSE	FALSE	TRUE	sme-let-7d
TGAGGTAGTGACTCAAAAGGTT	194.324	216.151	314.813	22	FALSE	FALSE	FALSE	TRUE	sme-let-7c-5p
TGAGGTAGATTGTTGGATGACT	599.93	805.063	1470.81	22	FALSE	FALSE	FALSE	TRUE	sme-let-7b-5p
CCATTCAACTATCTGTCTTCTC	6.96469	21.3249	19.3504	22	FALSE	FALSE	FALSE	TRUE	sme-let-7b-3p
TGAGGTAGAATGTTGGATGACT	862.157	1686.13	2920.91	22	FALSE	FALSE	FALSE	TRUE	sme-let-7a-5p
TGAGATCATTATGAAAGCTTTT	113.198	155.653	110.435	22	FALSE	FALSE	FALSE	TRUE	sme-bantam-c-3p
TGAGATCACTGCGAAAGCTGAT	2022.47	3175.93	2507.75	22	FALSE	FALSE	TRUE	TRUE	sme-bantam-b-3p
TGAGATCACTATGAAAGCTGG	704.638	1015.46	1133.69	21	FALSE	FALSE	FALSE	TRUE	sme-bantam-a
ACATCGGTGGTTCAGTGGTAGAATGCTCGCC	1.23521	5.1347	3.52063	31	TRUE	TRUE	FALSE	FALSE	NA
ACATCGGTGGTTCAGTGGTAGAATGCTCGCCT	2.12767	10.2767	15.2481	32	TRUE	TRUE	FALSE	FALSE	NA
AGCAGAGTGACGCAGTGGAAGCGTGCTGGGC	6.45744	8.834	24.2849	31	TRUE	TRUE	FALSE	FALSE	NA
GACCGTGATCGTCTAGTGGTTAGGACATTGC	1.16078	10.3596	7.59515	31	TRUE	TRUE	FALSE	FALSE	NA
GACCGTGATCGTCTAGTGGTTAGGACATTGCG	2.12767	5.83121	7.65722	32	TRUE	TRUE	FALSE	FALSE	NA
GAGCTCGTGGCGCAACGGTAGCGCATCTGACT	1.93377	2.21878	7.07767	32	TRUE	TRUE	FALSE	FALSE	NA
GCATCGGTGGTTCAATGGTAGAATGCTCGCCT	10.6253	28.7269	59.9921	32	TRUE	TRUE	FALSE	FALSE	NA
GCATCGGTGGTTCAGTGGTAGAATCCTCGCCT	4.83444	13.2875	5.60606	32	TRUE	TRUE	FALSE	FALSE	NA
GCATCGGTGGTTCAGTGGTGGAATGCTCGCCT	1.16078	4.417	10.5962	32	TRUE	TRUE	FALSE	FALSE	NA
GCATCGGTTGTTCAGTGGTAGAATGCTCGCC	4.67253	6.52835	4.80818	31	TRUE	TRUE	FALSE	FALSE	NA
GCATCGGTTGTTCAGTGGTAGAATGCTCGCCT	11.741	48.1222	9.28294	32	TRUE	TRUE	FALSE	FALSE	NA
GCCGTGATCGTCTAGTGGTTAGGACATTGCGCT	2.47043	2.18164	3.36868	33	TRUE	TRUE	FALSE	FALSE	NA
GCTGGGATGAGTCTCGGTGGTCCGGGGTGCAG	0	0.742252	3.49067	32	TRUE	TRUE	FALSE	FALSE	NA
GGCCGTAATCGTCTAGTGGTTAGGACATTGC	5.99522	5.87695	2.11324	31	TRUE	TRUE	FALSE	FALSE	NA
GGCCGTGATCGTCTAGTGGTAGGACATTGCG	14.2115	7.34887	8.20467	31	TRUE	TRUE	FALSE	FALSE	NA
GGCCGTGATCGTCTAGTGGTTAGGACATTAC	2.12767	0.742252	2.81908	31	TRUE	TRUE	FALSE	FALSE	NA
GGCCGTGATCGTCTAGTGGTTAGGACATTGCGC	14.6548	11.7042	44.1597	33	TRUE	TRUE	FALSE	FALSE	NA
GGCCGTGATCGTCTAGTGGTTAGGACATTGCT	0.966887	3.70329	3.55059	32	TRUE	TRUE	FALSE	FALSE	NA
GGCCGTGATCGTCTAGTGGTTAGGACGTTGC	0.966887	0.738265	1.40954	31	TRUE	TRUE	FALSE	FALSE	NA
GGGGGTATAGCTCAGTGGTAGAGCATTTGACT	2.2021	8.10769	5.44981	32	TRUE	TRUE	FALSE	FALSE	NA
GGTCCCATGGTGTAGCGTTAGCACTCAGGAC	1.23521	0	3.51848	31	TRUE	TRUE	FALSE	FALSE	NA
GGTCCCATGGTGTAGCGTTAGCACTCTGGACT	10.2506	0	2.78483	32	TRUE	TRUE	FALSE	FALSE	NA
GGTTCCATGGTGTAGCGGTTAGCACTCAGGAC	1.16078	1.47653	5.76231	32	TRUE	TRUE	FALSE	FALSE	NA
TACTCGATAGTATAGTGGTCAGTATCTCCGCC	3.28845	2.92389	6.8572	32	TRUE	TRUE	FALSE	FALSE	NA
TAGGTCGGTGGTTCAAATCCGCCTCACCGGAC	6.84522	0	2.11109	32	TRUE	TRUE	FALSE	FALSE	NA
TCCCTGATTGTCTAGCGGTTAGGATTCCTGG	0	1.48052	1.40954	31	TRUE	TRUE	FALSE	FALSE	NA
TCCCTGATTGTCTAGCGGTTAGGATTCCTGGC	2.32156	5.79008	15.4086	32	TRUE	TRUE	FALSE	FALSE	NA
TCCCTGATTGTCTAGCGGTTAGGATTCCTGGCT	2.32156	6.57745	2.08113	33	TRUE	TRUE	FALSE	FALSE	NA
TCCGCGATAGCTCAGTCGGTAGAGCAAATGAC	66.6361	44.0441	26.396	32	TRUE	TRUE	FALSE	FALSE	NA
TCCGCGATAGCTCAGTCGGTAGAGCAAATGACT	30.845	69.185	41.3342	33	TRUE	TRUE	FALSE	FALSE	NA
TCCTCAATAGTATAGTGGTCAGTATCTCCGCC	0.966887	2.94047	2.75701	32	TRUE	TRUE	FALSE	FALSE	NA
TCCTCGATAATATAGTGGTCAGTATCTCCGCC	5.63941	1.48052	6.37182	32	TRUE	TRUE	FALSE	FALSE	NA
TCCTCGATAGTATAGTGGTCAGTATATCCGCCT	1.23521	0	2.84904	33	TRUE	TRUE	FALSE	FALSE	NA
TCCTCGATAGTATAGTGGTCAGTATCTCCGTCT	0.966887	4.34671	2.94322	33	TRUE	TRUE	FALSE	FALSE	NA
TCCTCGATAGTATAGTGGTCAGTGTCTCCGCC	3.36288	4.41238	6.21557	32	TRUE	TRUE	FALSE	FALSE	NA
TCCTCGATAGTATAGTGGTCAGTGTCTCCGCCT	2.39599	2.21878	7.74711	33	TRUE	TRUE	FALSE	FALSE	NA
TCCTCGATAGTATAGTGGTTAGTATCTCCGCC	26.8156	5.86835	24.2532	32	TRUE	TRUE	FALSE	FALSE	NA
TCCTCGATATTATAGTGGTCAGTATCTCCGCC	0	5.16324	4.99439	32	TRUE	TRUE	FALSE	FALSE	NA
TCCTTGATAGTATAGTGGTCAGTATCTCCGCC	7.14295	2.92389	7.78136	32	TRUE	TRUE	FALSE	FALSE	NA
TCCTTGATAGTATAGTGGTCAGTATCTCCGCCT	4.83444	7.36544	7.93762	33	TRUE	TRUE	FALSE	FALSE	NA
TGCCGTGATCGTCTAGTGGTTAGGACATTGC	15.1594	7.28319	16.9958	31	TRUE	TRUE	FALSE	FALSE	NA
TGCCGTGATCGTCTAGTGGTTAGGACATTGCG	18.2115	10.9281	15.3315	32	TRUE	TRUE	FALSE	FALSE	NA
AAATTGATAACGACGACGATACTACGATGAAT	1.23521	17.6753	33.9295	32	TRUE	FALSE	TRUE	FALSE	NA
TAAATCTGACAATAAAAAGCTGAGGCCAGAGAA	0	15.2383	13.2247	33	TRUE	FALSE	TRUE	FALSE	NA
TAAATTGATAACGACGACGATACTACGATGAAT	0	3.62502	3.5827	33	TRUE	FALSE	TRUE	FALSE	NA
TGAAACTATAATTAATTACAATTCTGATGCCT	2.47043	10.3305	9.76831	32	TRUE	FALSE	TRUE	FALSE	NA
AAAACAAACAACAGTACTCAGTAACCACCAGC	0	1.4845	4.93232	32	TRUE	FALSE	FALSE	FALSE	NA
AAAAGTAACTGTAGTGGATCCAATATATTTAT	0	6.58206	2.75486	32	TRUE	FALSE	FALSE	FALSE	NA
AAAAGTAACTGTAGTGGATCCAATATATTTATT	4.32977	12.5247	9.06462	33	TRUE	FALSE	FALSE	FALSE	NA
AAAATACCAATTTTGATCTTTACTGGCTGCCC	0	2.95705	4.19222	32	TRUE	FALSE	FALSE	FALSE	NA
AAACACAGAATCGTAAGTTTTAGTCAAAAGGTC	1.16078	1.44338	8.45295	33	TRUE	FALSE	FALSE	FALSE	NA
AAACGTGGAATTTTGAATCTAAAGTCGATTTT	4.25534	6.60661	13.1969	32	TRUE	FALSE	FALSE	FALSE	NA
AAACGTGGAATTTTGAATCTAAAGTCGATTTTT	0	1.45995	4.22862	33	TRUE	FALSE	FALSE	FALSE	NA
AAAGAACTCATTCCAAAAATTTATTAATAAATC	0	3.6993	6.39749	33	TRUE	FALSE	FALSE	FALSE	NA
AAAGGAATTTGATGAGTCGGTTTTATCTGAAT	0	2.90732	0.735806	32	TRUE	FALSE	FALSE	FALSE	NA
AAAGTGGTACGCGAGCTGGGTTTAGAACGTC	9.04732	7.39461	0.673735	31	TRUE	FALSE	FALSE	FALSE	NA
AAATCACCCTTGACCATGGACGCGACCCTACCT	18.363	50.0404	89.5795	33	TRUE	FALSE	FALSE	FALSE	NA
AAATCTTATATGGTACGGACCGTTATCCAAC	7.11355	8.8831	21.9324	31	TRUE	FALSE	FALSE	FALSE	NA
AAATGAACTTTGCCAGATTCGAATTGACCGGAT	3.70564	3.69531	12.5874	33	TRUE	FALSE	FALSE	FALSE	NA
AAATTGATAACGACGACGATACTACGATGAAG	0	11.8076	5.02435	32	TRUE	FALSE	FALSE	FALSE	NA
AAATTGATAACGACGACGATACTACGATGAT	1.23521	2.95306	14.859	31	TRUE	FALSE	FALSE	FALSE	NA
AAATTGATAACGACGACGATACTGACGATGAAT	0	2.90732	16.632	33	TRUE	FALSE	FALSE	FALSE	NA
AAATTGATAACGACGACGATACTGACGATGAT	5.80132	5.88094	24.6231	32	TRUE	FALSE	FALSE	FALSE	NA
AAATTGCTCACAAAACTTTGATTCGAGAAGT	0	2.88675	9.52218	31	TRUE	FALSE	FALSE	FALSE	NA
AAATTGCTCACAAAACTTTGATTCGAGAAGTT	0	1.44338	8.26889	32	TRUE	FALSE	FALSE	FALSE	NA
AACAGCTGAGAACTCAAGTTATTTGTTTATTCT	0.966887	2.16506	4.16226	33	TRUE	FALSE	FALSE	FALSE	NA
AACCATGTACCCAATGTACGTTCATATTCGGC	0	2.96103	22.018	32	TRUE	FALSE	FALSE	FALSE	NA
AACCCACGTTTTGTAAAATATCTGCAACAAAT	0	5.89353	3.45856	32	TRUE	FALSE	FALSE	FALSE	NA
AACCGGAAATCCTGCTGATCGTAGATGTTGAC	6.17606	6.54891	5.56965	32	TRUE	FALSE	FALSE	FALSE	NA
AACCGGAGCAATGGAACCAGAATCCTCAGAAT	1.16078	1.4845	7.74496	32	TRUE	FALSE	FALSE	FALSE	NA
AACTAAGGAACTTAACCCACCAGCCTGATCGC	3.36288	4.36727	12.6238	32	TRUE	FALSE	FALSE	FALSE	NA
AACTACGGAAGAACACACATATCACATGCAATA	1.93377	0.738265	5.08857	33	TRUE	FALSE	FALSE	FALSE	NA
AACTAGGGAACTCAATCCACCAGCCGGACCGGG	0	5.14666	3.48852	33	TRUE	FALSE	FALSE	FALSE	NA
AACTAGGGAACTCAATCCACCAGCCGGACCGGT	1.23521	2.92788	1.47161	33	TRUE	FALSE	FALSE	FALSE	NA
AACTAGGGAACTCAATCCACCAGCCGGATCACC	33.448	51.9661	55.84	33	TRUE	FALSE	FALSE	FALSE	NA
AACTAGGGAACTCAATCCACCAGCCGGCACGA	12.9763	15.371	11.5503	32	TRUE	FALSE	FALSE	FALSE	NA
AACTAGGGAACTCAATCCACCAGCCGGCACGAG	9.65841	4.44155	8.67127	33	TRUE	FALSE	FALSE	FALSE	NA
AACTAGGGAACTCAATCCACCAGCCGGCACGAT	0	2.19822	2.08328	33	TRUE	FALSE	FALSE	FALSE	NA
AACTAGGGAACTCAATCCACCAGCCGGCCCT	0	2.18563	2.7249	31	TRUE	FALSE	FALSE	FALSE	NA
AACTAGGGAACTCAATCCACCAGCTGGATCGC	0	0.721688	3.51848	32	TRUE	FALSE	FALSE	FALSE	NA
AACTAGGGAACTCAATCCACCAGCTGGATCGCC	25.1606	41.67	30.8964	33	TRUE	FALSE	FALSE	FALSE	NA
AACTAGGGAACTTAATCCACAAGCCGGATCGCC	0	6.59801	3.45856	33	TRUE	FALSE	FALSE	FALSE	NA
AACTAGGGAACTTATCCACCAGCCGGATCACC	0	10.9984	9.06891	32	TRUE	FALSE	FALSE	FALSE	NA
AACTATGTCATCGTCCGGAATCCTGCCTTTC	2.2021	2.95306	11.3897	31	TRUE	FALSE	FALSE	FALSE	NA
AACTCGACATCAATTCAGAGAGATTAGGTCTGA	0	0	7.72144	33	TRUE	FALSE	FALSE	FALSE	NA
AAGAAAGCATCATTTAAACCCTCGTTGTACTGA	0.966887	2.88675	6.2755	33	TRUE	FALSE	FALSE	FALSE	NA
AAGATAAACAAATAACGAAACCCTGTAGCCC	0	0	6.82724	31	TRUE	FALSE	FALSE	FALSE	NA
AAGATACCAAGTTGAGATTCTGAGAACTTCGAC	0.966887	3.64558	5.41985	33	TRUE	FALSE	FALSE	FALSE	NA
AAGATGAATTTTTGACAGAGTGTAGGCATTACC	0	4.44155	4.96013	33	TRUE	FALSE	FALSE	FALSE	NA
AAGCAAGACTTGGAACCCTGTAACCCACCACAC	8.73397	14.711	10.3222	33	TRUE	FALSE	FALSE	FALSE	NA
AAGTCGAACATATAATTTTTGTTAGTGGGGA	0.966887	0.721688	0.703697	31	TRUE	FALSE	FALSE	FALSE	NA
AAGTCGAACATATAATTTTTGTTAGTGGGGAT	1.16078	8.84596	5.69594	32	TRUE	FALSE	FALSE	FALSE	NA
AAGTTGATTTCATACTTACGTCAAGGACTAGTA	1.93377	3.60844	7.65722	33	TRUE	FALSE	FALSE	FALSE	NA
AAGTTTAGCAGCTCGTGATTGAAAGAGGATCTC	0	0.738265	6.40393	33	TRUE	FALSE	FALSE	FALSE	NA
AATAAAATCGAGACAGCAATATCATTGAACAAC	0.966887	2.21878	13.8963	33	TRUE	FALSE	FALSE	FALSE	NA
AATAAATCACCCTTGACCATGGACGCGACCCT	9.19619	10.9825	18.8586	32	TRUE	FALSE	FALSE	FALSE	NA
AATAACTTACTTTGCAGTCATTTCAGAAAGGAC	15.0425	35.1417	42.5768	33	TRUE	FALSE	FALSE	FALSE	NA
AATAATGTACTCTCCGTTGTTGTCTACGACTT	0	13.2676	9.15665	32	TRUE	FALSE	FALSE	FALSE	NA
AATAATGTACTCTCCGTTGTTGTCTACGACTTC	0	6.54492	4.19651	33	TRUE	FALSE	FALSE	FALSE	NA
AATACGATGAAACAATTCAGGAAGAAAGGAC	1.23521	1.47653	6.18346	31	TRUE	FALSE	FALSE	FALSE	NA
AATATTACACAAATTGTGAACTCACGAGAAAG	1.23521	3.69133	2.69494	32	TRUE	FALSE	FALSE	FALSE	NA
AATCACCCTTGACCATGGACGCGACCCTACCT	11.9774	14.6772	27.7204	32	TRUE	FALSE	FALSE	FALSE	NA
AATCAGATGACCCACTCAGCAGTGATATAGGC	0.966887	2.2022	6.49596	32	TRUE	FALSE	FALSE	FALSE	NA
AATCCCGCGTCCCACATAGCTTGTCGGCATCTG	2.90066	0.738265	2.88115	33	TRUE	FALSE	FALSE	FALSE	NA
AATCGGATAAGTCGAACATATAATTTTTGTTA	12.5591	5.05182	0	32	TRUE	FALSE	FALSE	FALSE	NA
AATCGGATAAGTCGAACATATAATTTTTGTTAG	13.3771	3.60844	0.703697	33	TRUE	FALSE	FALSE	FALSE	NA
AATTACATCATCAAGTCCACTTACAAAACGAC	1.23521	0.721688	5.63387	32	TRUE	FALSE	FALSE	FALSE	NA
AATTCGACGAGAAATTGATTTCACTACTGTGTT	0	5.13008	6.56018	33	TRUE	FALSE	FALSE	FALSE	NA
AATTTACCTTTAATTGAAAATGAAAATTTGGAT	2.39599	0.738265	5.08642	33	TRUE	FALSE	FALSE	FALSE	NA
ACCACGACGAGATGAACGGATTTTGCATGACCT	1.93377	6.58605	15.46	33	TRUE	FALSE	FALSE	FALSE	NA
ACCCTTGACCATGGACGCGACCCTACCTTTT	14.3734	30.1589	64.5717	31	TRUE	FALSE	FALSE	FALSE	NA
ACCGGAGCAATGGAACCAGAATCCTCAGAATAT	3.55677	2.22675	12.6495	33	TRUE	FALSE	FALSE	FALSE	NA
ACCTGTAGAATGGTGTTCGTTTTGGACATTCC	0	0	3.43075	32	TRUE	FALSE	FALSE	FALSE	NA
ACTATGATTATACCAGACACTTTGATTTCATTT	4.4042	0.738265	7.56304	33	TRUE	FALSE	FALSE	FALSE	NA
ACTGCAACTGAATATTTGAACCATTCCAAATAT	1.16078	3.69133	4.07237	33	TRUE	FALSE	FALSE	FALSE	NA
AGAATCTGATAGTAAATTAAAAACTGAATAAAT	0.966887	2.20619	4.77607	33	TRUE	FALSE	FALSE	FALSE	NA
AGAGAAAACAGCCTATTCAAACAACAAATTG	4.79199	2.22675	3.45856	31	TRUE	FALSE	FALSE	FALSE	NA
AGAGATTGTAACTAAATGAATTAATTATTGAC	0	0.742252	5.7302	32	TRUE	FALSE	FALSE	FALSE	NA
AGAGATTGTAACTAAGTGAATTAATTATTGAC	0	2.2148	2.02121	32	TRUE	FALSE	FALSE	FALSE	NA
AGATAACCGGATAATTTTCTGATGTAGGCCT	2.90066	1.46394	5.54184	31	TRUE	FALSE	FALSE	FALSE	NA
AGATAACCGGATGATTTTCTGATGTAAGCCT	1.16078	5.06839	1.40739	31	TRUE	FALSE	FALSE	FALSE	NA
AGATAACCGGATGATTTTCTGATGTAAGCCTT	3.48234	1.44338	0.703697	32	TRUE	FALSE	FALSE	FALSE	NA
AGATACTGAAATACGAATAGCGATATCGGAT	0	2.95306	13.9028	31	TRUE	FALSE	FALSE	FALSE	NA
AGCAACCAACATTAGCCAATTATCGCCGAAAC	0	0	0	32	TRUE	FALSE	FALSE	FALSE	NA
AGCAAGACTTGGAACCCTGTAACCCACCACACC	0	9.57961	7.50312	33	TRUE	FALSE	FALSE	FALSE	NA
AGCAATACGAATAATTTGAACGCAAATTCCC	0	0	4.90021	31	TRUE	FALSE	FALSE	FALSE	NA
AGCAATACGAATAATTTGAACGCAAATTCCCC	0	2.16506	10.4442	32	TRUE	FALSE	FALSE	FALSE	NA
AGCACGGATAGAACTTAGATGATAGAAAATGAT	2.47043	2.22675	5.56965	33	TRUE	FALSE	FALSE	FALSE	NA
AGCCACGGTTGTCCAGGGAGTCCTTGGGATGTC	0.966887	3.62502	4.38273	33	TRUE	FALSE	FALSE	FALSE	NA
AGCGACTCGATATCACAATTGTGCTTAATCATC	2.47043	1.46394	4.71615	33	TRUE	FALSE	FALSE	FALSE	NA
AGCGATATATTCTGAAAACTCCATCGATTGA	0	2.2148	7.01345	31	TRUE	FALSE	FALSE	FALSE	NA
AGCGCGGGTAAACGGCGGGAGTAACTATGAC	0	0	0	31	TRUE	FALSE	FALSE	FALSE	NA
AGCTTTGTTTGATTGTTGGGCCCGTGACAATT	4.4042	2.94446	7.01345	32	TRUE	FALSE	FALSE	FALSE	NA
AGGACACACGCTCAGATTAGGTAGAAAATGC	1.93377	2.19822	5.0222	31	TRUE	FALSE	FALSE	FALSE	NA
AGGACACACGCTCAGATTAGGTAGAAAATGCAC	0.966887	1.44338	5.47977	33	TRUE	FALSE	FALSE	FALSE	NA
AGGACGTAATTTTAGATTCATTTCTGTAGCTTC	0	2.19822	5.48192	33	TRUE	FALSE	FALSE	FALSE	NA
AGGGCAGGCATAGCTAAGTGGTTACTTCTCA	6.5769	19.8085	12.4611	31	TRUE	FALSE	FALSE	FALSE	NA
AGGGCAGGCATAGCTAAGTGGTTACTTCTCAC	70.3496	65.2993	118.266	32	TRUE	FALSE	FALSE	FALSE	NA
AGGGCAGGCATAGCTAAGTGGTTACTTCTCACT	338.578	708.885	599.393	33	TRUE	FALSE	FALSE	FALSE	NA
AGGGTATTAAAGAATTCAAAAATAAATCAACC	8.12547	0.742252	5.11853	32	TRUE	FALSE	FALSE	FALSE	NA
AGGTAGGCATAGTCTGTTGGTTACTTCTATG	40.3814	173.94	38.1538	31	TRUE	FALSE	FALSE	FALSE	NA
AGGTAGGCATAGTCTGTTGGTTACTTCTATGA	19.9834	64.3309	17.6396	32	TRUE	FALSE	FALSE	FALSE	NA
AGGTAGGCATAGTCTGTTGGTTACTTCTATGAA	18.8546	158.316	19.5944	33	TRUE	FALSE	FALSE	FALSE	NA
AGGTCTTCGCGGCACCTGGTTAGTCGATGGATT	4.94085	10.3019	13.1969	33	TRUE	FALSE	FALSE	FALSE	NA
AGTAGTTTAATTTTATTCAATAAAGGTTTGAC	0	0	8.96829	32	TRUE	FALSE	FALSE	FALSE	NA
AGTCGAACATATAATTTTTGTTAGTGGGGAT	9.28625	11.7042	7.07337	31	TRUE	FALSE	FALSE	FALSE	NA
AGTCGAACATATAATTTTTGTTAGTGGGGATT	0	0.738265	2.08328	32	TRUE	FALSE	FALSE	FALSE	NA
AGTTTACCCAAAATCTATTCGTTCTTTAGAC	0	3.64159	3.64692	31	TRUE	FALSE	FALSE	FALSE	NA
AGTTTTGAGGATTACTTTGTTGAATATAATT	2.39599	2.18164	12.7051	31	TRUE	FALSE	FALSE	FALSE	NA
ATAAATCACCCTTGACCATGGACGCGACCCTAC	3.16899	6.63116	8.32881	33	TRUE	FALSE	FALSE	FALSE	NA
ATAAGTCGAACATATAATTTTTGTTAGTGGG	1.16078	3.69069	1.40739	31	TRUE	FALSE	FALSE	FALSE	NA
ATAAGTCGAACATATAATTTTTGTTAGTGGGG	3.55677	0	2.17531	32	TRUE	FALSE	FALSE	FALSE	NA
ATAAGTCGAACATATAATTTTTGTTAGTGGGGA	25.3675	10.1699	2.08113	33	TRUE	FALSE	FALSE	FALSE	NA
ATATCAATCAATTCCATAGGTCGACTGTGATC	0.966887	3.64957	6.37182	32	TRUE	FALSE	FALSE	FALSE	NA
ATATTAATCAAAATTTGTTTTTCGAGGACCT	0	3.68272	15.2138	31	TRUE	FALSE	FALSE	FALSE	NA
ATCACCCTTGACCATGGACGCGACCCTACCTTT	22.4988	74.1772	91.3975	33	TRUE	FALSE	FALSE	FALSE	NA
ATCACTGAGAGAACGATGCCTGTTTAAAATAT	1.23521	7.29977	13.8728	32	TRUE	FALSE	FALSE	FALSE	NA
ATCACTGAGAGAACGATGCCTGTTTAAAATATT	0	3.67874	5.54184	33	TRUE	FALSE	FALSE	FALSE	NA
ATCATTCGTCAATGCAGACTGTGCACCGAGGA	2.39599	3.64558	4.16441	32	TRUE	FALSE	FALSE	FALSE	NA
ATCGGATAAGTCGAACATATAATTTTTGTTAGT	3.28845	11.0979	0	33	TRUE	FALSE	FALSE	FALSE	NA
ATCTAGAGTTTCGATGGATAATTCTGAAATATC	0.966887	1.47653	9.18661	33	TRUE	FALSE	FALSE	FALSE	NA
ATGGATTAGATTTGTAGAAGAAGATTGTATCC	1.23521	0.738265	5.54399	32	TRUE	FALSE	FALSE	FALSE	NA
ATGGATTAGATTTGTATAAGAAGATTGTATC	0	9.61675	6.33757	31	TRUE	FALSE	FALSE	FALSE	NA
ATTAGTATGATACCATTTAGTGACAAGGACC	0	2.16506	4.83599	31	TRUE	FALSE	FALSE	FALSE	NA
ATTATCGACGACTCGAATTCGGATTCTGAAAT	0	2.2148	6.33327	32	TRUE	FALSE	FALSE	FALSE	NA
ATTATGACCAATTACCTCTTAACAAATTAAAT	0	0	5.66383	32	TRUE	FALSE	FALSE	FALSE	NA
ATTATGACCAATTACCTCTTAACAAATTAAT	0	0	7.59086	31	TRUE	FALSE	FALSE	FALSE	NA
ATTGTGAAAAATAAACGTGAGAATCGGGTGC	0	5.88094	9.19091	31	TRUE	FALSE	FALSE	FALSE	NA
ATTTTCGTGGAATGGAACAATTAAAAGAGTT	8.19732	5.87234	0	31	TRUE	FALSE	FALSE	FALSE	NA
CAAAACTTGATCGAGTCTGACCTACTAATTGTC	0.966887	2.2148	1.34747	33	TRUE	FALSE	FALSE	FALSE	NA
CAAAGTAGAATTATCGGAATTTTCTTCAAAACC	3.16899	9.47679	15.7677	33	TRUE	FALSE	FALSE	FALSE	NA
CAACGACCAATCAAAACGCCAGAAACCGAAATC	4.79199	0.742252	6.56018	33	TRUE	FALSE	FALSE	FALSE	NA
CAACGACCGGAGTTCCTAGCCGAGAAACCACT	5.90774	8.81742	11.2378	32	TRUE	FALSE	FALSE	FALSE	NA
CAACGACCGGAGTTCCTAGCCGAGAAACCACTG	1.23521	2.90333	4.2864	33	TRUE	FALSE	FALSE	FALSE	NA
CAACTAGGGAACTCAATCCACCAGCCGGACC	2.47043	2.2148	4.99009	31	TRUE	FALSE	FALSE	FALSE	NA
CAACTAGGGAACTCAATCCACCAGCCGGCAC	3.70564	3.69069	1.40954	31	TRUE	FALSE	FALSE	FALSE	NA
CAACTCGAATTTAGAATAGCGTTAAAGATTGTT	1.16078	5.82324	4.74611	33	TRUE	FALSE	FALSE	FALSE	NA
CAAGACTATTAATTCCGAAACCTGATAAGACA	2.32156	1.4845	9.12454	32	TRUE	FALSE	FALSE	FALSE	NA
CAAGATGTGTCGTGGAACTGCTACTCGCATTT	6.17606	1.44338	2.69494	32	TRUE	FALSE	FALSE	FALSE	NA
CAAGTCATCGATGAATCTGTAGTCATATATTA	0	6.62319	2.7249	32	TRUE	FALSE	FALSE	FALSE	NA
CAAGTTCATCAGGTTCATACTGAATATTGGATT	1.16078	0	6.82939	33	TRUE	FALSE	FALSE	FALSE	NA
CAAGTTCTTGATAACTGTCTACTGAAAGAATT	0	3.69133	4.07237	32	TRUE	FALSE	FALSE	FALSE	NA
CAAGTTGAGTTAGAACATCCAATATTAAAAAT	3.16899	7.9883	25.8464	32	TRUE	FALSE	FALSE	FALSE	NA
CACAAGTAGAATTTGAAAATCTGTATTTAAAT	1.16078	5.13008	6.88716	32	TRUE	FALSE	FALSE	FALSE	NA
CACAAGTAGAATTTGAAAATCTGTATTTAAATT	0	2.16506	4.71615	33	TRUE	FALSE	FALSE	FALSE	NA
CACAGTTCCAACTTGATTTCGGTCATGGGTGC	0	5.89752	1.40739	32	TRUE	FALSE	FALSE	FALSE	NA
CACATAATTCATTTTATAATTTTCGGTGTAAGT	1.23521	2.96901	11.8816	33	TRUE	FALSE	FALSE	FALSE	NA
CACATCACATAATTCATTTTATAATTTTCGGT	4.13587	1.45995	4.80818	32	TRUE	FALSE	FALSE	FALSE	NA
CACATTCCAAAAGGGTCTCATTGATTGTCAAA	3.70564	2.2022	2.87901	32	TRUE	FALSE	FALSE	FALSE	NA
CACATTTCCTCTGCAAATCTGCAATTTCAACCT	4.64312	4.36328	2.08113	33	TRUE	FALSE	FALSE	FALSE	NA
CACCACTGAAGTAACTGAACACAGATATAATT	12.514	6.58206	6.92142	32	TRUE	FALSE	FALSE	FALSE	NA
CACCACTGAAGTAACTGAACACAGATATAATTT	0	0.721688	2.88115	33	TRUE	FALSE	FALSE	FALSE	NA
CACCACTGATTACTTTAATTTTAAATTGAATTT	0	4.33013	2.81479	33	TRUE	FALSE	FALSE	FALSE	NA
CACCCTTGACCATGGACGCGACCCTACCTTT	156.462	341.852	529.636	31	TRUE	FALSE	FALSE	FALSE	NA
CACCCTTGACCATGGACGCGACCCTACCTTTT	151.078	294.36	495.416	32	TRUE	FALSE	FALSE	FALSE	NA
CACCGGATGTAAACAATGCAATTCACCTTTAGC	5.99522	5.83121	12.1598	33	TRUE	FALSE	FALSE	FALSE	NA
CACCGGATGTAAACAATGTAATTCACCTTTAGC	3.70564	8.06195	17.4555	33	TRUE	FALSE	FALSE	FALSE	NA
CACCGGATGTGAACAATGTAATTCACCTTTAGT	7.03654	11.7785	9.83253	33	TRUE	FALSE	FALSE	FALSE	NA
CACCGTCATATTTCATATTTTTATCGTTCTGA	0	4.44155	3.61481	32	TRUE	FALSE	FALSE	FALSE	NA
CACCTGTAAAAATCTGTCTTGGAATAGCTTGC	1.16078	7.38265	2.11109	32	TRUE	FALSE	FALSE	FALSE	NA
CACTGAATCTGAATTAATATTAAATCACTAATC	0	0.738265	5.66598	33	TRUE	FALSE	FALSE	FALSE	NA
CACTTGATGAAGGGCAATGCAGAGGGAGTCAG	9.00229	0.721688	2.08328	32	TRUE	FALSE	FALSE	FALSE	NA
CAGAAAGACATAGAATTTATTGAGGAAACAAGA	0	0.742252	4.77822	33	TRUE	FALSE	FALSE	FALSE	NA
CAGAAAGACATCGAATTTACTGAGGAAACAAGA	0	0.738265	6.33327	33	TRUE	FALSE	FALSE	FALSE	NA
CAGAAATAACACGAGAACTTGAAAATTTGACC	5.10276	4.36727	0	32	TRUE	FALSE	FALSE	FALSE	NA
CAGAAATACAGATGGATTATCGAATAAGCGC	0	7.37342	30.905	31	TRUE	FALSE	FALSE	FALSE	NA
CAGAAATACAGATGGATTATCGAATAAGCGCT	0.966887	2.18563	6.466	32	TRUE	FALSE	FALSE	FALSE	NA
CAGAATTTCACGTTTAGATCGTCTAAAATAAA	2.32156	0	6.30975	32	TRUE	FALSE	FALSE	FALSE	NA
CAGAGAATATGACGGAATGTAATTTTATCCTGC	0.966887	2.96901	4.74611	33	TRUE	FALSE	FALSE	FALSE	NA
CAGCTTGAGTTGGAAATCAGAACGGATCCGAAA	2.47043	0	4.2864	33	TRUE	FALSE	FALSE	FALSE	NA
CAGTAACTAGTCCAATGAATCGCCTGCTAATT	0	5.82324	0	32	TRUE	FALSE	FALSE	FALSE	NA
CAGTCAGAACCACGAGGCAAATGAGAAATACAT	3.86755	3.60844	6.36968	33	TRUE	FALSE	FALSE	FALSE	NA
CAGTCATGTCCATAGAAACCTCAAGGAATGCC	2.47043	0	11.088	32	TRUE	FALSE	FALSE	FALSE	NA
CAGTCATGTCCATAGAAACCTCAAGGAATGCCT	0	0.721688	5.7302	33	TRUE	FALSE	FALSE	FALSE	NA
CAGTTATCAGTACTTAGGATGTAATTCTTTAGC	3.63121	0	6.79728	33	TRUE	FALSE	FALSE	FALSE	NA
CATGATATTAAAATCCGGATCCGACTATGAAT	0	0	7.007	32	TRUE	FALSE	FALSE	FALSE	NA
CATTGCACATCGAAGTGGTTGACTCTTGCGAC	2.47043	0	0	32	TRUE	FALSE	FALSE	FALSE	NA
CATTGCACATCGAAGTGGTTGACTCTTGCGACT	8.03541	8.07517	2.84904	33	TRUE	FALSE	FALSE	FALSE	NA
CATTTGACCACTGGTGCGATCCTGCCTTTTT	7.42432	14.6984	23.639	31	TRUE	FALSE	FALSE	FALSE	NA
CCAATTAGAATCGATTGTGTCAGAAACTCACA	0	0	2.11109	32	TRUE	FALSE	FALSE	FALSE	NA
CCACCATATAGTCCTTTTCTGAACCCAATTGAT	0	0	10.7267	33	TRUE	FALSE	FALSE	FALSE	NA
CCACGACGAGATGAACGGATTTTGCATGACCT	0	1.47653	6.21557	32	TRUE	FALSE	FALSE	FALSE	NA
CCTCATATCATTGGATGTTCTTATCAATCGCC	7.14295	2.91991	10.4699	32	TRUE	FALSE	FALSE	FALSE	NA
CCTCATATCATTGGATGTTCTTATCAATCGCCT	0	0	8.38873	33	TRUE	FALSE	FALSE	FALSE	NA
CGAAACTAGCACCTGTATCTGAATGGCATAGT	0	7.36544	8.35662	32	TRUE	FALSE	FALSE	FALSE	NA
CGAAACTCTAGGATTCTGAGGAAATGAAGAA	1.16078	5.13869	3.49282	31	TRUE	FALSE	FALSE	FALSE	NA
CGAACAAGCATAGATAACTCCCGATTTCAGTC	0	4.45351	2.14535	32	TRUE	FALSE	FALSE	FALSE	NA
CGAACAAGCATAGATAACTCCCGATTTCAGTCT	0	0.738265	6.4296	33	TRUE	FALSE	FALSE	FALSE	NA
CGAATGAAGAGCCAAATAAAAAACGTCAGATTT	0.966887	5.79008	4.35277	33	TRUE	FALSE	FALSE	FALSE	NA
CGAATGAATAACAACTTTTATTAAAGATAGGAT	0	8.046	19.7271	33	TRUE	FALSE	FALSE	FALSE	NA
CGACAGTGCGACTTCCTAGCTCCGAATTTGC	0	2.93648	4.10448	31	TRUE	FALSE	FALSE	FALSE	NA
CGACGAATGAATGTGAAATTATCTAACTAATGC	5.87834	3.70329	2.08328	33	TRUE	FALSE	FALSE	FALSE	NA
CGACTGCAACTGAATATTTGAACCATTCCAA	0	7.28718	9.61851	31	TRUE	FALSE	FALSE	FALSE	NA
CGACTGCAACTGAATATTTGAACCATTCCAAA	10.8616	28.6538	29.9552	32	TRUE	FALSE	FALSE	FALSE	NA
CGACTGCAACTGAATATTTGAACCATTCCAAAA	0	3.64558	3.51848	33	TRUE	FALSE	FALSE	FALSE	NA
CGACTGCAACTGAATATTTGAACCATTCCAAAT	7.76708	25.6059	21.9003	33	TRUE	FALSE	FALSE	FALSE	NA
CGAGAAACTCTGATGCACAATAACCCATCGTAT	3.16899	5.88493	4.10448	33	TRUE	FALSE	FALSE	FALSE	NA
CGAGAAACTCTGGTGCACAATAACCCATCGTAT	4.32977	4.37986	4.22648	33	TRUE	FALSE	FALSE	FALSE	NA
CGAGATAACCGGATGATTTTCTGATGTAAGCC	0	2.16506	4.32066	32	TRUE	FALSE	FALSE	FALSE	NA
CGAGATATTATGTATGAGAAATCAGTTAGGGAC	2.32156	2.91991	11.8816	33	TRUE	FALSE	FALSE	FALSE	NA
CGAGTACCAACCGGACTCTATACGAGGGTAA	1.16078	4.38783	2.08113	31	TRUE	FALSE	FALSE	FALSE	NA
CGAGTACCAACCGGACTCTATACGAGGGTAAG	2.39599	8.79224	8.42299	32	TRUE	FALSE	FALSE	FALSE	NA
CGAGTACCAACCGGACTCTATACGAGGGTAAGA	0	4.417	6.3076	33	TRUE	FALSE	FALSE	FALSE	NA
CGATAGAATAAATCACTGAGAGAACGATGCCT	0	0	5.63602	32	TRUE	FALSE	FALSE	FALSE	NA
CGATAGGAATTGGCTCTCAATCTGGCTCTTCGC	0	5.16786	1.34747	33	TRUE	FALSE	FALSE	FALSE	NA
CGATATCACAATTATGCTTAATCATCAGTTTG	1.16078	2.2148	3.58485	32	TRUE	FALSE	FALSE	FALSE	NA
CGATCACGAAATATGAAAATGGATCCCAGAGAA	0	0.721688	5.56965	33	TRUE	FALSE	FALSE	FALSE	NA
CGATCCGGAAAATAAGTAAACTGCTCGTTCGGT	3.70564	0	5.51188	33	TRUE	FALSE	FALSE	FALSE	NA
CGATCTGTGAGAAGATGTGCACACCGACCAGCC	1.23521	7.35684	2.1432	33	TRUE	FALSE	FALSE	FALSE	NA
CGATGTCATAAGATATTAGAAATTACTGAAGCT	1.93377	0	6.24553	33	TRUE	FALSE	FALSE	FALSE	NA
CGATTCATTAAAACAAAATCGTGTCGTGGCCC	1.16078	4.44952	7.56519	32	TRUE	FALSE	FALSE	FALSE	NA
CGCACTTACACGAATCTGAATAATGTTTCTAGA	0	0.738265	3.36868	33	TRUE	FALSE	FALSE	FALSE	NA
CGCATAGAAAAAAAGAGCTGCTTGAATTGCATC	1.23521	5.19576	11.5755	33	TRUE	FALSE	FALSE	FALSE	NA
CGCATTTCCAAATTCAGTAATTTATTCGTGAC	4.86642	16.0263	33.8049	32	TRUE	FALSE	FALSE	FALSE	NA
CGCCAATTAGATAGTCTAACGGAACTCATTGAT	0	1.44338	5.02435	33	TRUE	FALSE	FALSE	FALSE	NA
CGCCACCGATTGTTCGCGAATCAGCAGACGCT	0	0	9.83253	32	TRUE	FALSE	FALSE	FALSE	NA
CGCCTTTTACTAAAGATTTTCGTGGAATGGA	14.8356	7.34488	2.02121	31	TRUE	FALSE	FALSE	FALSE	NA
CGGAATCTACTGTTTTCTTATGATCAATTAGT	0	0	6.12354	32	TRUE	FALSE	FALSE	FALSE	NA
CGGAATTGTCGCATTGTAGCTTCTATGAAGAGC	0	2.19822	4.71615	33	TRUE	FALSE	FALSE	FALSE	NA
CGGAATTGTCGCATTGTAGCTTTTATGAAGAGC	0	0.738265	5.59961	33	TRUE	FALSE	FALSE	FALSE	NA
CGGACTTACACCGCATTATCACTGCTCGGTAA	2.90066	8.06258	2.08328	32	TRUE	FALSE	FALSE	FALSE	NA
CGGATAAGTAACAGCCGCACCCTCTTGACTGGC	0.966887	0.721688	4.16655	33	TRUE	FALSE	FALSE	FALSE	NA
CGGATAAGTCGAACATATAATTTTTGTTAGT	2.32156	11.7778	0	31	TRUE	FALSE	FALSE	FALSE	NA
CGGATAAGTCGAACATATAATTTTTGTTAGTG	17.0507	25.6437	3.45856	32	TRUE	FALSE	FALSE	FALSE	NA
CGGATTCATCATAGTATTCTGTATATTGGCGA	1.16078	3.68272	4.84029	32	TRUE	FALSE	FALSE	FALSE	NA
CGGCAAGTCATCGATCCGATATGAGTCTTCGGC	0	0.721688	9.70839	33	TRUE	FALSE	FALSE	FALSE	NA
CGGCACTCTGCTCAGAGATCGTGATTCGCTGAC	0	8.11567	3.49282	33	TRUE	FALSE	FALSE	FALSE	NA
CGGCATACAAAACTCTATTTATTATTAAATTA	6.53187	5.12211	21.3374	32	TRUE	FALSE	FALSE	FALSE	NA
CGGCATACAAAACTCTATTTATTATTAAATTAA	2.39599	5.13869	18.9849	33	TRUE	FALSE	FALSE	FALSE	NA
CGGCATCTGTTATTTCTGATTCTCTGAAATT	0	1.44338	7.68289	31	TRUE	FALSE	FALSE	FALSE	NA
CGGCATCTGTTATTTCTGATTCTCTGAAATTT	0	4.36727	18.8222	32	TRUE	FALSE	FALSE	FALSE	NA
CGGCATCTGTTATTTCTGATTCTCTGAAATTTC	6.84522	8.80882	23.7545	33	TRUE	FALSE	FALSE	FALSE	NA
CGGCCTTACGAGCGAAATCAGAACTTTCCCAAC	0	2.21878	4.74611	33	TRUE	FALSE	FALSE	FALSE	NA
CGGCGTATCTTCGAATAAAATAACTTCTTGAGC	0	1.4845	7.04771	33	TRUE	FALSE	FALSE	FALSE	NA
CGGGTAAACGGCGGGAGTAACTATGACTCTCT	0	0	0	32	TRUE	FALSE	FALSE	FALSE	NA
CGGTCAAATTTTCTTGTTATTATGTGTTGGGC	12.2907	14.764	40.502	32	TRUE	FALSE	FALSE	FALSE	NA
CGGTTTACCATGATAGCTTTTAACTCTTGGCC	2.47043	0.742252	4.07237	32	TRUE	FALSE	FALSE	FALSE	NA
CGGTTTAGAAAAAACACAGATGGAAGCGGCGAC	0	6.64439	2.14535	33	TRUE	FALSE	FALSE	FALSE	NA
CGGTTTCACGAATTCCGGAAATTGTACGGCGAC	0	5.90612	0	33	TRUE	FALSE	FALSE	FALSE	NA
CGTATGTTCTCGTTCCAGTTCTTCTAATCGC	0	2.2022	5.45195	31	TRUE	FALSE	FALSE	FALSE	NA
CGTCACTGATATTTTCAATTTGGTTGTCACTGA	0	1.47653	14.4524	33	TRUE	FALSE	FALSE	FALSE	NA
CGTCCCATGAACCGTCTATTTCGATACTGTAA	0	4.34671	2.08328	32	TRUE	FALSE	FALSE	FALSE	NA
CGTCTGTAGGATCCGTAGAGAGGACATCGCTGA	5.61001	11.0396	16.0138	33	TRUE	FALSE	FALSE	FALSE	NA
CGTCTGTAGGATCCGTAGCGAGGACATCGCTGA	1.16078	2.19822	4.99224	33	TRUE	FALSE	FALSE	FALSE	NA
CGTCTGTAGGATCCGTAGCGAGGACATTACTGA	2.39599	0.738265	7.80918	33	TRUE	FALSE	FALSE	FALSE	NA
CGTCTTCGCACCAGCTCAATTGGCTTACCGAGA	2.90066	2.92389	3.52278	33	TRUE	FALSE	FALSE	FALSE	NA
CTAAACTTTTAAATGTAGTTGACTTTTTATGCC	3.48234	0.721688	7.59086	33	TRUE	FALSE	FALSE	FALSE	NA
CTCAGATTCAACCGGACGATGCTGTTGCCTC	1.93377	0.738265	5.11853	31	TRUE	FALSE	FALSE	FALSE	NA
CTCAGATTCAACCGGACGATGCTGTTGCCTCC	0	6.63914	2.69494	32	TRUE	FALSE	FALSE	FALSE	NA
CTCATACCAAAATGTCCGCTGAAGAATGATGC	9.36068	10.9739	26.0668	32	TRUE	FALSE	FALSE	FALSE	NA
CTCGAGCGCATAATTTTTGGTAGTGAGGACC	12.1419	18.4335	7.13544	31	TRUE	FALSE	FALSE	FALSE	NA
CTCTTTTTCACGATATATTAATGTTGGGCTT	0	4.34671	2.08113	31	TRUE	FALSE	FALSE	FALSE	NA
CTGCAACTGAATATTTGAACCATTCCAAATA	1.23521	1.44338	6.8572	31	TRUE	FALSE	FALSE	FALSE	NA
CTGGTACTCATGGCATTAGGTCCTTCTTTCC	0	3.6993	1.40739	31	TRUE	FALSE	FALSE	FALSE	NA
GAAGAGATTGCGTCATCGTGTCGTGTTGTGT	3.70564	5.15527	9.03036	31	TRUE	FALSE	FALSE	FALSE	NA
GAAGTAGTAAATCCCCGAAACATTAAACCAAT	0	2.88675	0	32	TRUE	FALSE	FALSE	FALSE	NA
GACACAAATGTTCCGTCAAATTCCAGGTCTGT	1.23521	2.90732	4.22433	32	TRUE	FALSE	FALSE	FALSE	NA
GAGAATATGACGGAATGTAATTTTATCCTGCAC	0	3.67874	20.6679	33	TRUE	FALSE	FALSE	FALSE	NA
GAGACACATTTGGAGTCTGAATTGATGCCGTGA	3.70564	0.721688	2.08113	33	TRUE	FALSE	FALSE	FALSE	NA
GAGATAACCGGATGATTTTCTGATGTAAGCC	1.93377	1.4845	4.10234	31	TRUE	FALSE	FALSE	FALSE	NA
GAGATCTAATAGGCCGTGACGGATTTATGTAT	0.966887	3.67475	4.04241	32	TRUE	FALSE	FALSE	FALSE	NA
GAGATCTTGTTAGAACCCAGTCGAGTTGCAC	0	4.45351	4.19222	31	TRUE	FALSE	FALSE	FALSE	NA
GAGCGTAACATATATCTGGGTCAAATTCGGAGA	0.966887	7.38999	27.8676	33	TRUE	FALSE	FALSE	FALSE	NA
GAGGGTATTAAAGAATTCAAAAATAAATCAACC	0	8.76308	21.066	33	TRUE	FALSE	FALSE	FALSE	NA
GAGGTGTAGAATTAAAAGGTATTTAAATGTAC	0	0	5.53969	32	TRUE	FALSE	FALSE	FALSE	NA
GAGTTTTGCATAATTTGACCGGATTCGATAAC	1.23521	0.738265	5.41985	32	TRUE	FALSE	FALSE	FALSE	NA
GCATCGGTGTTCAGTGGTAGAATGCTCGCCT	4.94085	2.92788	9.24868	31	TRUE	FALSE	FALSE	FALSE	NA
GCCCGGATAGCTCAGTCGGCAGAGCATCAGAC	2.39599	2.22277	2.81479	32	TRUE	FALSE	FALSE	FALSE	NA
GCCCGGCTAGCTCAGTCGGCAGAGCATGAGAC	1.16078	2.96901	7.04556	32	TRUE	FALSE	FALSE	FALSE	NA
GCCCGGCTAGCTCAGTCGGCAGAGCATGAGACT	0.966887	8.7763	13.2633	33	TRUE	FALSE	FALSE	FALSE	NA
GCTCGAGCGCATAATTTTTGGTAGTGAGGAC	5.29665	4.34671	5.05431	31	TRUE	FALSE	FALSE	FALSE	NA
GCTCGAGCGCATAATTTTTGGTAGTGAGGACC	8.34876	16.9046	7.65508	32	TRUE	FALSE	FALSE	FALSE	NA
GGAACTCAGCTTGACTCCGGATCTCTCTGGC	3.09455	1.45995	4.19651	31	TRUE	FALSE	FALSE	FALSE	NA
GGACGGCACTCTGGTTATTGATAATAATTCGC	0	2.22675	6.4296	32	TRUE	FALSE	FALSE	FALSE	NA
GGAGTCGTAATTTAGTACCGTCCGTCCGACT	0	3.71126	4.07237	31	TRUE	FALSE	FALSE	FALSE	NA
GGATATGTGACGGATTGGGCTTCTTGGCAGGC	0	1.44338	2.91111	32	TRUE	FALSE	FALSE	FALSE	NA
GGATCAACGTAAACATTTCAATCTGAAACGGAT	0	2.88675	8.42084	33	TRUE	FALSE	FALSE	FALSE	NA
GGATCTCTTCTAGAATACATGGACAAAATCTC	0	4.42959	2.69494	32	TRUE	FALSE	FALSE	FALSE	NA
GGCACAGATCTGGGATATGGATTCTGCAGATTT	3.28845	4.39644	2.78697	33	TRUE	FALSE	FALSE	FALSE	NA
GGCACAGATTTGGGTTGTATCTTCTCCGGATT	5.41612	0	3.45856	32	TRUE	FALSE	FALSE	FALSE	NA
GGCACAGATTTGGGTTGTATCTTCTCCGGATTT	0	3.67475	2.75486	33	TRUE	FALSE	FALSE	FALSE	NA
GGCATCCCGATCTTCAACTGCTTTAACTCAT	0	2.88675	5.75801	31	TRUE	FALSE	FALSE	FALSE	NA
GGCATCCCGATCTTCAACTGCTTTAACTCATT	0.966887	1.47653	6.46385	32	TRUE	FALSE	FALSE	FALSE	NA
GGCCTGTTGTCGAATCTTGACTTTGAGAGAGC	2.47043	8.03803	2.05117	32	TRUE	FALSE	FALSE	FALSE	NA
GGCTCGAGCGCATAATTTTTGGTAGTGAGGAC	17.9432	23.5185	42.5152	32	TRUE	FALSE	FALSE	FALSE	NA
GGCTCGAGCGCATAATTTTTGGTAGTGAGGACC	15.5472	16.9497	7.68719	33	TRUE	FALSE	FALSE	FALSE	NA
GGCTTTACAGTTGTTCCTTTTCGTCGTTGCAAC	7.156	0	2.08113	33	TRUE	FALSE	FALSE	FALSE	NA
GGGAATACTTTAGAAGTCGATCTTGAAATTCC	0	4.43358	2.78483	32	TRUE	FALSE	FALSE	FALSE	NA
GGGAATCCAAAAACTATAAAAGAAACTGACAAC	1.93377	2.95306	4.77607	33	TRUE	FALSE	FALSE	FALSE	NA
GGGCACTCGTAAACTCTAACATAAACACAATTT	0.966887	13.1887	8.26889	33	TRUE	FALSE	FALSE	FALSE	NA
GGGCAGGCATAGCTAAGTGGTTACTTCTCAC	0.966887	3.64558	3.64692	31	TRUE	FALSE	FALSE	FALSE	NA
GGGCAGGCATAGCTAAGTGGTTACTTCTCACT	0	25.0036	2.8469	32	TRUE	FALSE	FALSE	FALSE	NA
GGGCAGGCATAGCTAAGTGGTTACTTCTCACTG	3.36288	105.946	41.2897	33	TRUE	FALSE	FALSE	FALSE	NA
GGGCTCTTAGCTCAGTTGGTAGAGCAGCGGAC	2.12767	16.2479	2.11109	32	TRUE	FALSE	FALSE	FALSE	NA
GGGCTCTTAGCTCAGTTGGTAGAGCAGCGGACT	18.5223	53.5135	1.40739	33	TRUE	FALSE	FALSE	FALSE	NA
GGGGCAGGCATAGCTAAGTGGTTACTTCTCAC	1.23521	2.19822	2.02121	32	TRUE	FALSE	FALSE	FALSE	NA
GGGGCAGGCATAGCTAAGTGGTTACTTCTCACT	7.23043	4.34671	12.0035	33	TRUE	FALSE	FALSE	FALSE	NA
GGGTTAATTTGGCGTCGCATGAATTCTGAGCA	0	1.47653	6.12354	32	TRUE	FALSE	FALSE	FALSE	NA
GGGTTAATTTGGCGTCGCATGAATTCTGAGCAT	0	5.15463	4.10234	33	TRUE	FALSE	FALSE	FALSE	NA
GGGTTCTTAGCTCAGTTGGTAGAGCAGCGGAC	0	0	0	32	TRUE	FALSE	FALSE	FALSE	NA
GGTTAATTTGGCGTCGCATGAATTCTGAGCATC	0	1.47653	6.33757	33	TRUE	FALSE	FALSE	FALSE	NA
GTATACAGTCGTAAGGTCAAAATTGTGGGCGTC	0	2.96901	5.38988	33	TRUE	FALSE	FALSE	FALSE	NA
GTGACGGGCGTTGCTATTTAAAAATGCGCAA	122.602	118.081	177.574	31	TRUE	FALSE	FALSE	FALSE	NA
GTGACGGGCGTTGCTATTTAAAAATGCGCAAA	614.135	515.071	999.778	32	TRUE	FALSE	FALSE	FALSE	NA
GTGACGGGCGTTGCTATTTAAAAATGCGCAAAT	30.1014	31.4411	115.142	33	TRUE	FALSE	FALSE	FALSE	NA
GTGATGGAAATCGCTATTTCAAATGCTCCCT	5.61001	1.46394	5.0265	31	TRUE	FALSE	FALSE	FALSE	NA
GTGCATTGTTCTCGACGAAAAATCTATCTGCC	0.966887	0.721688	4.07237	32	TRUE	FALSE	FALSE	FALSE	NA
TAAAACAAACAACAGTACTCAGTAACCACCAGC	0	0.742252	6.79943	33	TRUE	FALSE	FALSE	FALSE	NA
TAAAATACCAATTTTGATCTTTACTGGCTGCC	2.32156	15.4154	15.5927	32	TRUE	FALSE	FALSE	FALSE	NA
TAAAATACCAATTTTGATCTTTACTGGCTGCCC	0	16.1338	27.4036	33	TRUE	FALSE	FALSE	FALSE	NA
TAAAATCAGACCCATAGAACATCAAATAACAAC	0	0.721688	4.22648	33	TRUE	FALSE	FALSE	FALSE	NA
TAAACAAAAGAACACAGACAAATGAGTGCCCTT	0	4.35069	2.94322	33	TRUE	FALSE	FALSE	FALSE	NA
TAAACATTTCCAAGGTCGTTTGCGTTCTGGCC	0	8.12092	2.08113	32	TRUE	FALSE	FALSE	FALSE	NA
TAAACCCACGTTTTGTAAAATATCTGCAACAAA	0	0	4.83814	33	TRUE	FALSE	FALSE	FALSE	NA
TAAAGAACAAAGACAACGAGTCATCACACGAGT	3.43731	6.59466	5.63602	33	TRUE	FALSE	FALSE	FALSE	NA
TAAAGAACCCAAGTTTTATTGTCTCGATTGATA	2.39599	0.738265	8.75856	33	TRUE	FALSE	FALSE	FALSE	NA
TAAAGAGTAGAATGTCAGGCCCAGTCGATGGAC	0	0	6.52593	33	TRUE	FALSE	FALSE	FALSE	NA
TAAAGATAGAAGACAACGAGTAACTCCACCT	4.4042	0	4.35277	31	TRUE	FALSE	FALSE	FALSE	NA
TAAAGATAGAAGACAACGAGTAACTCCACCTC	2.90066	8.84659	13.2846	32	TRUE	FALSE	FALSE	FALSE	NA
TAAAGATCTGGAATTTAGAAATGTCTGAATTTC	2.32156	12.3887	8.29885	33	TRUE	FALSE	FALSE	FALSE	NA
TAAAGCAACTGAGCGATATTGATTTGTTGGT	0	2.88675	6.1535	31	TRUE	FALSE	FALSE	FALSE	NA
TAAAGCAGGGCCTAAAAAGTAGAGTCAACGTGC	0	0	9.09243	33	TRUE	FALSE	FALSE	FALSE	NA
TAAAGGTATCTAAAAAACAATGACGAAATTAAT	0	7.30774	8.82063	33	TRUE	FALSE	FALSE	FALSE	NA
TAAAGTAATGCTCTGATAAAAATCCAGTAAATC	0	0	9.24868	33	TRUE	FALSE	FALSE	FALSE	NA
TAAAGTGAAGACTAGATTGTAATTGTGATTATC	1.16078	8.01285	10.3821	33	TRUE	FALSE	FALSE	FALSE	NA
TAAATAAGATGAATTTTTGACAGAGTGTAGGC	0	0	7.10763	32	TRUE	FALSE	FALSE	FALSE	NA
TAAATACATTCAAAATTCCTGTAGACCGAGTTT	1.23521	0.721688	2.8469	33	TRUE	FALSE	FALSE	FALSE	NA
TAAATCACCCTTGACCATGGACGCGACCCTAC	8.85343	11.7573	35.1978	32	TRUE	FALSE	FALSE	FALSE	NA
TAAATCACCCTTGACCATGGACGCGACCCTACC	4.83444	11.8229	22.1464	33	TRUE	FALSE	FALSE	FALSE	NA
TAAATCTTGGTCGAGATCTTTGATAAAAATAAT	3.70564	7.25402	2.75701	33	TRUE	FALSE	FALSE	FALSE	NA
TAAATTCGACAGACACACAACATTCAGATGCC	0	0	5.57395	32	TRUE	FALSE	FALSE	FALSE	NA
TAACACTGTTAGACACTTATCCTGATAAACTG	1.23521	9.55107	8.301	32	TRUE	FALSE	FALSE	FALSE	NA
TAACACTTGCCAGCCACCATTATCTTCGACC	0	11.007	0	31	TRUE	FALSE	FALSE	FALSE	NA
TAACACTTGCCAGCCACCATTATCTTCGACCC	0	4.43756	1.34747	32	TRUE	FALSE	FALSE	FALSE	NA
TAACAGAACTTAATTTCCAGTTGGTAAGTGGGC	2.12767	0.738265	3.39864	33	TRUE	FALSE	FALSE	FALSE	NA
TAACAGTTTCAGTGCGGTGACAAACAGTGGGC	3.09455	5.91346	1.4395	32	TRUE	FALSE	FALSE	FALSE	NA
TAACATACATGTTTACTTCGTCGTCGACATCTA	11.5177	10.2402	22.7448	33	TRUE	FALSE	FALSE	FALSE	NA
TAACATCGAGAACTGATATACCGTAAAACAAC	0	3.69133	10.0144	32	TRUE	FALSE	FALSE	FALSE	NA
TAACCAAAGACGTAGAATTTTCCAATTGAATAC	4.52366	6.56947	24.4689	33	TRUE	FALSE	FALSE	FALSE	NA
TAACCAAAGACGTAGAATTTTCCAATTGAATAT	5.49055	4.39644	12.3092	33	TRUE	FALSE	FALSE	FALSE	NA
TAACCAAGATCTGAACACAATCTAAGTGAGATT	1.93377	3.67475	7.04556	33	TRUE	FALSE	FALSE	FALSE	NA
TAACCAGATATAGTCATTACCGGTCGCTTGATA	2.2021	0.738265	7.17185	33	TRUE	FALSE	FALSE	FALSE	NA
TAACCGGATAATTTTCTGATGTAGGCCTTTGAC	2.47043	0.738265	2.81693	33	TRUE	FALSE	FALSE	FALSE	NA
TAACCGGATGATTTTCTGATGTAAGCCTTTGG	1.16078	1.4845	5.54184	32	TRUE	FALSE	FALSE	FALSE	NA
TAACGAACTCATATTCATGAACAACTGAATGCC	0	2.22277	3.58485	33	TRUE	FALSE	FALSE	FALSE	NA
TAACGACAATTCAAAAGATCAGCAGGAACGATT	0	0.738265	5.44981	33	TRUE	FALSE	FALSE	FALSE	NA
TAACGAGATTAAATTGAGTCTGACATTCCCCAT	1.93377	4.39182	9.73406	33	TRUE	FALSE	FALSE	FALSE	NA
TAACGAGATTATAATTGGACTCGAGCCTTAGGA	0	0.721688	4.89592	33	TRUE	FALSE	FALSE	FALSE	NA
TAACGATAGTAGAAACAATCATGGTAACCACGT	0	4.33013	3.61696	33	TRUE	FALSE	FALSE	FALSE	NA
TAACGGTAGTGCTTTGGACCCAGATTGAGTT	4.64312	0.738265	3.46071	31	TRUE	FALSE	FALSE	FALSE	NA
TAACGGTAGTGCTTTGGACCCAGATTGAGTTC	10.6677	1.47653	8.57709	32	TRUE	FALSE	FALSE	FALSE	NA
TAACGGTTAGATGATTTGTGTATAATGATTGGC	0.966887	4.44155	2.02121	33	TRUE	FALSE	FALSE	FALSE	NA
TAACTACGGAAGAACACACATATCACATGCAAT	0	5.07238	3.4286	33	TRUE	FALSE	FALSE	FALSE	NA
TAACTCGAATAAAAAACATACAAACTAAAAACT	4.4042	5.91409	4.80603	33	TRUE	FALSE	FALSE	FALSE	NA
TAACTGACACAGATGGAGCAAGGACAGGGGTCT	0	0.738265	6.88716	33	TRUE	FALSE	FALSE	FALSE	NA
TAAGAAACCACTGACTGGCGTAAGCAAATTATT	5.37109	5.91409	5.50973	33	TRUE	FALSE	FALSE	FALSE	NA
TAAGAACAATAGAATATTCGATTCATATAGAAT	0	3.69531	4.99009	33	TRUE	FALSE	FALSE	FALSE	NA
TAAGACTAAATTTACCCAACCCCCGAAATAAGT	0	3.629	4.80603	33	TRUE	FALSE	FALSE	FALSE	NA
TAAGAGAAACCATCTAAAGTAATTAGTCTAGAC	4.64312	1.4845	2.20742	33	TRUE	FALSE	FALSE	FALSE	NA
TAAGATGAACTCCCGAACTCCTTTAACGACAA	1.23521	8.79287	4.95799	32	TRUE	FALSE	FALSE	FALSE	NA
TAAGATGAACTCCCGAACTCCTTTAACGACAAC	3.36288	10.3265	23.0894	33	TRUE	FALSE	FALSE	FALSE	NA
TAAGATGAACTCCCGAATTCCTATAACGACAGC	5.63941	5.05182	16.7497	33	TRUE	FALSE	FALSE	FALSE	NA
TAAGATGAATTTTTGACAGAGTGTAGGCATT	1.93377	3.65817	8.17471	31	TRUE	FALSE	FALSE	FALSE	NA
TAAGATTCTAAAATTTTCTATTAGTGTGGATC	1.16078	2.93648	2.20742	32	TRUE	FALSE	FALSE	FALSE	NA
TAAGATTGGCGAATTTTGATGCATGCGAGAA	2.90066	2.91991	6.43389	31	TRUE	FALSE	FALSE	FALSE	NA
TAAGCAACGTTGGTTCTGAGATCGCCAAAAGT	0	8.86715	0	32	TRUE	FALSE	FALSE	FALSE	NA
TAAGCAAGATGCGAAACCCTGTAACCCACCAAC	0	0	5.60176	33	TRUE	FALSE	FALSE	FALSE	NA
TAAGCAAGATTCGAGACCCTGTAACCCACCATT	0	0	6.88931	33	TRUE	FALSE	FALSE	FALSE	NA
TAAGCAAGATTTGAGACCCTGTAACCCACCAGT	2.47043	2.20619	4.77607	33	TRUE	FALSE	FALSE	FALSE	NA
TAAGCAAGTAGTCCAAAGTTCCTGAAATCACT	0.966887	9.46882	8.97259	32	TRUE	FALSE	FALSE	FALSE	NA
TAAGCAAGTAGTCCGAAGTCCCTAAAATTACTG	0	0.742252	0.735806	33	TRUE	FALSE	FALSE	FALSE	NA
TAAGCTCTCAGGCCTGACACTGCACAACCGAAC	5.90774	2.2148	2.78697	33	TRUE	FALSE	FALSE	FALSE	NA
TAAGGTCAAAATTGTGGGCGTCTTGGTGAGA	0.966887	5.86835	4.86595	31	TRUE	FALSE	FALSE	FALSE	NA
TAAGTAGAAATTACTAACCAAAATTCCGTCT	0	7.38265	0	31	TRUE	FALSE	FALSE	FALSE	NA
TAAGTAGGAGTACTGTCAGTAATTCAAAATTGC	0	4.43358	0	33	TRUE	FALSE	FALSE	FALSE	NA
TAAGTAGTACTAATGTAGTTGACTTTTCCGAGA	15.3109	11.0236	30.8322	33	TRUE	FALSE	FALSE	FALSE	NA
TAAGTCCTTCTATCAGCGGCTATGAACCGGGAA	3.48234	6.51177	0.673735	33	TRUE	FALSE	FALSE	FALSE	NA
TAAGTCGAACATATAATTTTTGTTAGTGGGGA	14.389	11.0031	2.91111	32	TRUE	FALSE	FALSE	FALSE	NA
TAAGTCGAACATATAATTTTTGTTAGTGGGGAT	0	3.629	6.40393	33	TRUE	FALSE	FALSE	FALSE	NA
TAAGTGAGAAAACTGCCCTAGCAACCGGGATT	0	5.13008	3.36868	32	TRUE	FALSE	FALSE	FALSE	NA
TAAGTGAGAAAACTGCCCTAGCAACCGGGATTT	0.966887	8.6974	2.08113	33	TRUE	FALSE	FALSE	FALSE	NA
TAAGTGCGTGGAATATCGCATATGATCTGTGCC	0.966887	0	4.96443	33	TRUE	FALSE	FALSE	FALSE	NA
TAAGTGCGTGTATAGTCGCCAGTAATTCGTGCC	0	0.738265	6.2755	33	TRUE	FALSE	FALSE	FALSE	NA
TAAGTGTGAAAACCCCATAAACAGTCGTGACC	1.16078	0.742252	2.08328	32	TRUE	FALSE	FALSE	FALSE	NA
TAAGTGTGAAAACCCCATAAACAGTCGTGACCT	1.16078	0	4.19651	33	TRUE	FALSE	FALSE	FALSE	NA
TAAGTTGAACTGACTGTAAAATGATAGGTCCCT	0	2.96103	5.76231	33	TRUE	FALSE	FALSE	FALSE	NA
TAATACGAGTAAAACCGGGTAGAAGGGATAAGC	0	0.738265	2.1432	33	TRUE	FALSE	FALSE	FALSE	NA
TAATAGAAACTGAGAACATACCTACATGATGT	1.16078	3.64957	4.04241	32	TRUE	FALSE	FALSE	FALSE	NA
TAATAGTACTGAGTAGTGATGATAAACAGCCT	0	0	2.69494	32	TRUE	FALSE	FALSE	FALSE	NA
TAATATCGGAAACCTAATCAACTCCTCCTACT	0	5.82722	3.61481	32	TRUE	FALSE	FALSE	FALSE	NA
TAATCAACTTGTGAACTCTCCGGGTTTTCCAGT	3.48234	1.46394	9.64202	33	TRUE	FALSE	FALSE	FALSE	NA
TAATCAATTTCTTTAGTCGACCGTTGTTAAGA	0	0	4.74611	32	TRUE	FALSE	FALSE	FALSE	NA
TAATCATTTGACCACTGGTGCGATCCTGCCT	4.32977	10.9984	17.8531	31	TRUE	FALSE	FALSE	FALSE	NA
TAATCTGTAATTTCTAAACATTCACCTTGCAC	0	5.10155	0.735806	32	TRUE	FALSE	FALSE	FALSE	NA
TAATGAACCAATCAGATATAGGCACACTCTCC	4.64312	10.2442	15.2802	32	TRUE	FALSE	FALSE	FALSE	NA
TAATGAACCAATCAGATATAGGCACACTCTCCC	0	5.88954	10.5084	33	TRUE	FALSE	FALSE	FALSE	NA
TAATGAACTGTCATGCGAGACTACATCTTGCA	2.32156	2.18164	4.04241	32	TRUE	FALSE	FALSE	FALSE	NA
TAATGCCATAGAATTTTTGACCGTAGTATCGC	0	0	6.06362	32	TRUE	FALSE	FALSE	FALSE	NA
TAATGCGAATAGTCAGGAAAATCGGATGGAGGC	0	4.42959	2.20742	33	TRUE	FALSE	FALSE	FALSE	NA
TAATGGCCAAATGCGAGACTGGAATTTATACTC	4.13587	18.3439	35.8223	33	TRUE	FALSE	FALSE	FALSE	NA
TAATGTACTCTCCGTTGTTGTCTACGACTTCC	0	0.738265	9.27649	32	TRUE	FALSE	FALSE	FALSE	NA
TAATGTCACAACTTCTGGAATACAATATTTGAT	3.48234	10.2602	5.44981	33	TRUE	FALSE	FALSE	FALSE	NA
TAATGTCCGCATTATCTTTCTCTGTTCGTACC	0	11.7333	17.9495	32	TRUE	FALSE	FALSE	FALSE	NA
TAATGTCCGCATTATCTTTTTCTGTCCGCACC	0	3.62502	4.22862	32	TRUE	FALSE	FALSE	FALSE	NA
TAATTCCAACGTTTGACTTAATAGCTCTAAGTT	3.48234	1.45995	3.39864	33	TRUE	FALSE	FALSE	FALSE	NA
TAATTCTGACTTCAATGGCATCAAATCTGGCGT	3.70564	0	6.27335	33	TRUE	FALSE	FALSE	FALSE	NA
TAATTTCCATTCTTAACTATAATCTGCCTGTT	2.32156	1.48052	4.13444	32	TRUE	FALSE	FALSE	FALSE	NA
TACAAAGAAATATGCACTTTACCATTGACTGC	0	2.92389	6.91927	32	TRUE	FALSE	FALSE	FALSE	NA
TACAAAGAACACATACATACACGCTCTAGACT	0	0	8.17471	32	TRUE	FALSE	FALSE	FALSE	NA
TACAAAGAACTCGCATACATACTTTTGACTGTA	9.12176	34.4108	44.2769	33	TRUE	FALSE	FALSE	FALSE	NA
TACAAAGTTCTATCTTGTAACTTCCTTGGAC	2.90066	7.35747	0	31	TRUE	FALSE	FALSE	FALSE	NA
TACAATCGCGCACACTAACTCGACAAACGAAA	0	5.92207	4.93017	32	TRUE	FALSE	FALSE	FALSE	NA
TACAATCGCGCACACTAACTCGACAAACGAAAT	0.966887	15.3126	5.76231	33	TRUE	FALSE	FALSE	FALSE	NA
TACAATCGGTATTTTCTGAATTACACTTGGTA	0.966887	2.21878	12.3413	32	TRUE	FALSE	FALSE	FALSE	NA
TACAATTCGGAGGTTCTGTATTAGAAAATGAGC	0	3.67013	2.11324	33	TRUE	FALSE	FALSE	FALSE	NA
TACACAAGTATCGATTCTCCAGTTTGGCAAC	0	1.46394	3.39864	31	TRUE	FALSE	FALSE	FALSE	NA
TACACACCGATCGGATGTGGCCACACACCTGAG	0	1.44338	4.8681	33	TRUE	FALSE	FALSE	FALSE	NA
TACACATAGATCCAGGTAGCCAGAGAGCGAGCA	1.23521	1.47653	4.80603	33	TRUE	FALSE	FALSE	FALSE	NA
TACACGATCTAACTAGCTGACATCTAGAATACC	0	4.38385	2.75486	33	TRUE	FALSE	FALSE	FALSE	NA
TACAGATACAGAACGATTAATTGGATATGCC	0.966887	4.36727	2.20742	31	TRUE	FALSE	FALSE	FALSE	NA
TACAGGTGACTCGACTGGGAACTGACATTTTC	0	5.13869	4.96443	32	TRUE	FALSE	FALSE	FALSE	NA
TACAGTCAGATTCACAAGACTTATTAGCGCT	0	6.61459	2.02121	31	TRUE	FALSE	FALSE	FALSE	NA
TACAGTCAGATTCACAAGACTTATTAGCGCTC	1.93377	2.93648	3.5827	32	TRUE	FALSE	FALSE	FALSE	NA
TACATACGGCTCAAAATTATCACACGAGTAGT	1.16078	1.47653	1.34747	32	TRUE	FALSE	FALSE	FALSE	NA
TACATAGACAACACAATGAACGCATGATGATT	0	11.6876	7.00915	32	TRUE	FALSE	FALSE	FALSE	NA
TACATAGACTAATACGATGCTCCTGAACACGA	0	2.18164	13.259	32	TRUE	FALSE	FALSE	FALSE	NA
TACATAGATTGTTAACTCACGAAAAGGCTCC	4.94085	3.67013	5.66813	31	TRUE	FALSE	FALSE	FALSE	NA
TACATGACCAGAGCCGATCTAGGAACTAATATC	2.32156	8.77567	9.03036	33	TRUE	FALSE	FALSE	FALSE	NA
TACATGCAGGACCAATTTATTTTCTAGAAAAA	0.966887	2.94844	4.41484	32	TRUE	FALSE	FALSE	FALSE	NA
TACATGTTTAATGCCGGACAGTTTTCAGTGAC	8.89846	0.738265	2.78483	32	TRUE	FALSE	FALSE	FALSE	NA
TACATTCAAAATTCCTGTAGACCGAGTTTTTT	0	0.742252	6.3076	32	TRUE	FALSE	FALSE	FALSE	NA
TACCAAAATGTCCGCTGAAGAATGATGCATCGA	0	0.738265	2.08113	33	TRUE	FALSE	FALSE	FALSE	NA
TACCAAGTTGAGATTCTGAGAACTTCGACATAT	0	1.44338	6.24983	33	TRUE	FALSE	FALSE	FALSE	NA
TACCACGTGACCCAAATTCTGCAAAAGGTTA	0	1.47653	2.20742	31	TRUE	FALSE	FALSE	FALSE	NA
TACCAGAATTTCACGTTTAGATCGTCTAAAGT	1.93377	5.93403	8.29885	32	TRUE	FALSE	FALSE	FALSE	NA
TACCAGAATTTCACGTTTAGATCGTCTAAAGTA	5.10276	13.9395	11.9458	33	TRUE	FALSE	FALSE	FALSE	NA
TACCAGACACTTTGATTTCATTTTGGGGGTGGC	0	2.88675	4.96443	33	TRUE	FALSE	FALSE	FALSE	NA
TACCAGACCTCGCCGCGGACGACCGAGATTTC	1.16078	8.74251	2.75486	32	TRUE	FALSE	FALSE	FALSE	NA
TACCAGACTTAGAATTATTTGACAATTTTCATA	0	5.80666	0	33	TRUE	FALSE	FALSE	FALSE	NA
TACCAGCCCCTTCGAAGTGTAGGCAGAATCCT	1.16078	0	5.66813	32	TRUE	FALSE	FALSE	FALSE	NA
TACCAGGTAAAGTTGACTCGTCCAGCTGTTTGC	15.4623	45.5332	55.13	33	TRUE	FALSE	FALSE	FALSE	NA
TACCATGATCATTAACAACTAATACAGGATGAA	1.16078	1.46394	7.62297	33	TRUE	FALSE	FALSE	FALSE	NA
TACCATTCGGGCTGCTTTTACTTTATTCTGAC	1.16078	2.18563	6.37182	32	TRUE	FALSE	FALSE	FALSE	NA
TACCATTGAATACATTTGCATTGTCGACGTTA	0	5.07238	4.35062	32	TRUE	FALSE	FALSE	FALSE	NA
TACCCACCCAATTACGCTTATCGTCTTTATTGT	0	3.67013	1.37743	33	TRUE	FALSE	FALSE	FALSE	NA
TACCCACGTCGCTTTGAGTTGTTGCAATTCTC	0	7.9883	1.47161	32	TRUE	FALSE	FALSE	FALSE	NA
TACCCGTGGGTTGTATCTCTGTTTAAACAGCC	2.32156	2.95705	1.40954	32	TRUE	FALSE	FALSE	FALSE	NA
TACCGAGTCAGACGCATCAATCCCATAAATGAA	1.23521	2.16506	2.14535	33	TRUE	FALSE	FALSE	FALSE	NA
TACCGATTCATTAAAACAAAATCGTGTCGTGGC	6.72576	0	3.55059	33	TRUE	FALSE	FALSE	FALSE	NA
TACCGATTCATTCAAAGAAAACTCTGTTCTGGC	1.23521	0.721688	7.07767	33	TRUE	FALSE	FALSE	FALSE	NA
TACCGATTCTGAGCGACTTTTTTCAATATCAGC	0	0.738265	6.97704	33	TRUE	FALSE	FALSE	FALSE	NA
TACCGATTGTTGACTCGATGCTATGGCAACGGG	0	4.39182	2.81479	33	TRUE	FALSE	FALSE	FALSE	NA
TACCGGAAATCACAGCAGCTGCTACCCAGAAT	0	8.07119	1.4395	32	TRUE	FALSE	FALSE	FALSE	NA
TACCGGATCATTTCTTTAATACCAGGAATTC	0	1.4845	6.06362	31	TRUE	FALSE	FALSE	FALSE	NA
TACCGTAAGATTGAAGTTACTATTAACCATATT	0	5.85639	8.39088	33	TRUE	FALSE	FALSE	FALSE	NA
TACCTCCCAGAATATTGAATCCTTACACACCGA	0	1.47653	6.95138	33	TRUE	FALSE	FALSE	FALSE	NA
TACCTGTAAATCCACCTGCTCCTGCACCCGTT	0.966887	2.93648	4.25644	32	TRUE	FALSE	FALSE	FALSE	NA
TACCTGTCTGGCTCGTTCATGTGTGAAATCTA	0	2.90333	6.21557	32	TRUE	FALSE	FALSE	FALSE	NA
TACCTTCGGCCACTTTTCGTTTAACTGTCTCC	0	2.16506	7.56519	32	TRUE	FALSE	FALSE	FALSE	NA
TACCTTGCATGCCGTATTGAAAATCTGAATGCT	0	5.16786	2.08328	33	TRUE	FALSE	FALSE	FALSE	NA
TACGAAGATATATGAAGGGATGTTTGATGAAT	0	2.95306	4.77607	32	TRUE	FALSE	FALSE	FALSE	NA
TACGAGTAATTGCATTTTTCTGAACAATTTC	5.95277	1.44338	3.39864	31	TRUE	FALSE	FALSE	FALSE	NA
TACGATAGAATAAATCACTGAGAGAACAATATC	0	2.18164	4.16441	33	TRUE	FALSE	FALSE	FALSE	NA
TACGCAAAATTCTGATAGATTCTATGAACTTTC	0	4.33013	3.67903	33	TRUE	FALSE	FALSE	FALSE	NA
TACGCATGTATTCGCTCTCCCGGTAATCAAT	7.18798	0	5.62957	31	TRUE	FALSE	FALSE	FALSE	NA
TACGCGTCTATTTATACTGATTTTGTGTCTGT	0	4.39182	6.24768	32	TRUE	FALSE	FALSE	FALSE	NA
TACGTAGAATCCGAATATTGCCACTTTTGGA	0	2.20619	15.8554	31	TRUE	FALSE	FALSE	FALSE	NA
TACGTCGAGATAATCGTGGGAATCAATCACATC	0	0	9.06677	33	TRUE	FALSE	FALSE	FALSE	NA
TACGTTTCTCATTTTGGCTTATAATTCTAAC	0	4.35069	6.30331	31	TRUE	FALSE	FALSE	FALSE	NA
TACGTTTCTCATTTTGGCTTATAATTCTAACA	4.94085	1.44338	2.81479	32	TRUE	FALSE	FALSE	FALSE	NA
TACTAACTCGGAATTCGAATGAACACAAGACTC	0	0.738265	6.91712	33	TRUE	FALSE	FALSE	FALSE	NA
TACTACTGCTCAGACTGTTTTCCGACGATTGT	0	0.721688	5.66598	32	TRUE	FALSE	FALSE	FALSE	NA
TACTAGAGTTTTCGACGGGTAGAACAATGACC	0	3.69531	2.02121	32	TRUE	FALSE	FALSE	FALSE	NA
TACTATGACCTTGAGAAAATTTGAATGAACTT	0.966887	2.16506	14.6642	32	TRUE	FALSE	FALSE	FALSE	NA
TACTCAATCAACCAAAATTGTACGGTCTCAGAC	9.8817	3.62502	1.34747	33	TRUE	FALSE	FALSE	FALSE	NA
TACTCGAAAAATTTCCTCACCGGTAGTCCGCTC	0	0	5.75801	33	TRUE	FALSE	FALSE	FALSE	NA
TACTCGAACATAACCCACAAAAGGAATTCCGAT	0	0	7.26173	33	TRUE	FALSE	FALSE	FALSE	NA
TACTCGCAAACAGTTCTTTGGCTCCAGCAAAAC	3.86755	4.36328	5.60176	33	TRUE	FALSE	FALSE	FALSE	NA
TACTCGCAAACAGTTCTTTGGCTCCAGCAAAGC	2.2021	4.39644	11.5824	33	TRUE	FALSE	FALSE	FALSE	NA
TACTCGCGATCGAAGAATTATCCTGTCAGGC	3.86755	4.39182	6.49811	31	TRUE	FALSE	FALSE	FALSE	NA
TACTCGGATTGTGCTTCTTGCTCGCTTTGGGC	0	8.80483	5.7302	32	TRUE	FALSE	FALSE	FALSE	NA
TACTCGGGTGATGCTTCTTGCTGGTCTTAGGC	0	5.85177	4.29069	32	TRUE	FALSE	FALSE	FALSE	NA
TACTCGGGTGGTGCTTCTTGCTGGTCTTGGGC	3.63121	31.6547	14.1767	32	TRUE	FALSE	FALSE	FALSE	NA
TACTCGGGTTGTGCTTCTTGCTGGTTTGGGC	2.2021	1.47653	4.99224	31	TRUE	FALSE	FALSE	FALSE	NA
TACTGAAAACCAATAAAGCACCTCTGACTATAC	0	2.92389	8.36092	33	TRUE	FALSE	FALSE	FALSE	NA
TACTGAATTCTGTTGCATCGTCAAAACTGGGGC	4.94085	2.2148	4.19651	33	TRUE	FALSE	FALSE	FALSE	NA
TACTGATGATTATCCAACCACCCCACAATCGGC	0.966887	0.742252	8.51287	33	TRUE	FALSE	FALSE	FALSE	NA
TACTGATTGATTGGTTTTCCGCATTTCCTGGC	2.12767	14.5744	13.1691	32	TRUE	FALSE	FALSE	FALSE	NA
TACTTCCGATATCGGGCAGCACAGCATGACACC	0	1.44338	6.21342	33	TRUE	FALSE	FALSE	FALSE	NA
TACTTGCTGGTCATTGAGCTCGTAGCATATGCC	0	2.95705	7.62726	33	TRUE	FALSE	FALSE	FALSE	NA
TACTTTGAAGACGAGAACATCGAACAGAATAG	0	3.71126	7.1697	32	TRUE	FALSE	FALSE	FALSE	NA
TACTTTGAAGACGAGAACATCGAACAGAATAGC	5.29665	58.5693	69.7064	33	TRUE	FALSE	FALSE	FALSE	NA
TAGAAAATAAAGTAGGATTCAATATAAAAAAT	0	2.18164	2.81908	32	TRUE	FALSE	FALSE	FALSE	NA
TAGAAAATTACAGTGGATAAAGGTCGTGTCAAC	6.96469	0	5.0222	33	TRUE	FALSE	FALSE	FALSE	NA
TAGAAACCGTTCGCGTCGAGAATATGTCCAACC	0	2.91991	19.0213	33	TRUE	FALSE	FALSE	FALSE	NA
TAGAAATAACAGAACACGAAAATTTGACCGAAA	0	4.36727	4.89592	33	TRUE	FALSE	FALSE	FALSE	NA
TAGAAATAGATTTTATTCTTACTAAATTTGGTC	4.4042	10.9242	22.9652	33	TRUE	FALSE	FALSE	FALSE	NA
TAGAAATGGACTCCGTGAAACTTCTACAAACT	0	3.66216	5.7302	32	TRUE	FALSE	FALSE	FALSE	NA
TAGAACACGTGAAGTCAGTGACACCGACTATTA	1.16078	3.64159	7.007	33	TRUE	FALSE	FALSE	FALSE	NA
TAGAACAGAACAGAGAAAATAAGTTTAAAAC	0	4.39182	3.67903	31	TRUE	FALSE	FALSE	FALSE	NA
TAGAACCCGTTCGCGTCAAGAATATGCCCAATC	2.47043	11.7904	3.45856	33	TRUE	FALSE	FALSE	FALSE	NA
TAGAACTGCCAACTTAACAAAGATCACACGAAG	0.966887	2.18563	7.68289	33	TRUE	FALSE	FALSE	FALSE	NA
TAGAAGACGTCACTGATTTCAGTTCCACCAGCT	1.16078	7.35348	3.52063	33	TRUE	FALSE	FALSE	FALSE	NA
TAGAAGATTGCAAGAATTCGGACTTAGAAAAGC	0.966887	0	10.3821	33	TRUE	FALSE	FALSE	FALSE	NA
TAGAAGGGATAAGCATTAGACGTCGACAGTTAA	10.6677	5.16324	14.0012	33	TRUE	FALSE	FALSE	FALSE	NA
TAGAAGGTATTCATGCTCACTTGATTTCGAGTC	2.47043	0	8.94477	33	TRUE	FALSE	FALSE	FALSE	NA
TAGAAGTGAACGAGACATTTAATTTTACGAAA	0	0	3.55059	32	TRUE	FALSE	FALSE	FALSE	NA
TAGAATAAATCACTGAGAGAACGATGCCTGT	11.0261	0.742252	2.02121	31	TRUE	FALSE	FALSE	FALSE	NA
TAGAATAAATCACTGAGAGAACGATGCCTGTT	3.48234	0	4.96443	32	TRUE	FALSE	FALSE	FALSE	NA
TAGAATAAATCACTGAGAGAACGATGCCTGTTT	0	0	7.50097	33	TRUE	FALSE	FALSE	FALSE	NA
TAGAATATGCCGATCGAAAGGACTGATATCC	0	7.95515	10.5276	31	TRUE	FALSE	FALSE	FALSE	NA
TAGAATATGCCGATCGAAAGTACTGATATCCGA	2.32156	2.18164	16.1551	33	TRUE	FALSE	FALSE	FALSE	NA
TAGAATGATCACGATACAGACATAGAATATTGT	0	7.37803	9.55214	33	TRUE	FALSE	FALSE	FALSE	NA
TAGAATTTTACTAAGCAAACCTGAACCACGAAC	1.16078	5.9015	8.97473	33	TRUE	FALSE	FALSE	FALSE	NA
TAGACCGTGAACTGATTGTTATACAATGGAAAT	1.23521	2.95705	6.24339	33	TRUE	FALSE	FALSE	FALSE	NA
TAGACTCATCGTCAATATCGACCGGTAAATGTC	1.16078	5.17184	6.15565	33	TRUE	FALSE	FALSE	FALSE	NA
TAGAGATAAAATCAATACGGATCGATAGACT	2.47043	4.38385	1.40954	31	TRUE	FALSE	FALSE	FALSE	NA
TAGAGATCGAGGAAACAATTATGATAGGCAT	13.9137	13.9635	13.8771	31	TRUE	FALSE	FALSE	FALSE	NA
TAGAGATCGAGGAAACAATTATGATAGGCATA	8.03541	22.1169	24.0799	32	TRUE	FALSE	FALSE	FALSE	NA
TAGAGATCGAGGAAACAATTATGATAGGCATAA	26.7222	57.1923	53.4362	33	TRUE	FALSE	FALSE	FALSE	NA
TAGAGATTGTAATGTAACAGCATAAATTGATGC	4.83444	0	4.93017	33	TRUE	FALSE	FALSE	FALSE	NA
TAGAGCTTTGTTTGATTGTTGGGCCCGTGAC	5.02833	14.764	20.73	31	TRUE	FALSE	FALSE	FALSE	NA
TAGAGTATGTCTGGATCTGGCCCCGGAATCT	0	2.88675	4.25429	31	TRUE	FALSE	FALSE	FALSE	NA
TAGAGTTCCGATTTGATTAACCTGAATAGAAC	0	8.84134	2.75486	32	TRUE	FALSE	FALSE	FALSE	NA
TAGAGTTTCGATGGATAATTCTGAAATATCT	1.93377	5.81065	0.735806	31	TRUE	FALSE	FALSE	FALSE	NA
TAGATAAAGATAGAAAACCGTTGGGTGTACCTT	11.7965	17.6462	11.1779	33	TRUE	FALSE	FALSE	FALSE	NA
TAGATCGGCCTATTTTCTCTTTATCGGGAATTT	0	1.46394	3.55274	33	TRUE	FALSE	FALSE	FALSE	NA
TAGATGATGAATATTTATATGATTGTGGATTT	0	4.42959	2.69494	32	TRUE	FALSE	FALSE	FALSE	NA
TAGATTACTGAGAACTCAACAGCAACAATTGTC	0	0	11.0494	33	TRUE	FALSE	FALSE	FALSE	NA
TAGATTCCGTTAAGATATAAGTAGAAAAGGAC	0	6.52835	1.34747	32	TRUE	FALSE	FALSE	FALSE	NA
TAGATTGATAGAATGTCCCTTATCCATGGTAA	1.16078	0.738265	7.80918	32	TRUE	FALSE	FALSE	FALSE	NA
TAGATTGGAACGCACCGCGAGCATGACCAGC	0	5.10155	2.81479	31	TRUE	FALSE	FALSE	FALSE	NA
TAGATTGTGGATAAAGACCCCGTTTGCAAAAAC	0	0.738265	6.18776	33	TRUE	FALSE	FALSE	FALSE	NA
TAGCAACACACTCTCCTGGTGACCTGATGAA	0	0.738265	7.06908	31	TRUE	FALSE	FALSE	FALSE	NA
TAGCAACTCCATGTAGCGATCTGAATTCAACCT	4.94085	2.16506	2.81479	33	TRUE	FALSE	FALSE	FALSE	NA
TAGCACAATTTTCTGTAGTTGGTTCGTGGCTA	1.16078	5.10155	2.81693	32	TRUE	FALSE	FALSE	FALSE	NA
TAGCACGATAACGCCTGTGTGGTTTTGAGCAGA	3.63121	0.721688	8.38659	33	TRUE	FALSE	FALSE	FALSE	NA
TAGCATCATCGTTTTTTGTTTGACACTGTGAGC	3.16899	30.7818	36.8359	33	TRUE	FALSE	FALSE	FALSE	NA
TAGCCAGCGAATATCGACACCTTCTGTAAGTTC	0	5.85639	2.14535	33	TRUE	FALSE	FALSE	FALSE	NA
TAGCCATTGATTTACTCTTCCGTCGACGAATC	0	2.2148	4.89592	32	TRUE	FALSE	FALSE	FALSE	NA
TAGCCGATTAATAACTGAAGTTTACCTGAGAT	1.16078	2.19822	2.11324	32	TRUE	FALSE	FALSE	FALSE	NA
TAGCCGATTAATAACTGAAGTTTACCTGAGATA	0.966887	2.94844	2.88115	33	TRUE	FALSE	FALSE	FALSE	NA
TAGCCGATTGATAACTAAAGTTTACCTGAGATA	0	4.4084	12.7158	33	TRUE	FALSE	FALSE	FALSE	NA
TAGCCGGCTATATCTTTACGGAACTGCTCCAAC	0	2.16506	9.86464	33	TRUE	FALSE	FALSE	FALSE	NA
TAGCCGGCTATGTCTCTTCGCAATTGTTCTAAT	1.16078	14.0172	7.71715	33	TRUE	FALSE	FALSE	FALSE	NA
TAGCCGGCTATGTCTCTTCGGAATTGCTCTAGT	0	5.15925	4.96228	33	TRUE	FALSE	FALSE	FALSE	NA
TAGCCTTCTGAACCACTCGAGATGTAGATAAC	0	2.88675	7.26388	32	TRUE	FALSE	FALSE	FALSE	NA
TAGCGCTGATTATGTAGATATTTTATTAACAG	0	11.667	12.429	32	TRUE	FALSE	FALSE	FALSE	NA
TAGCGCTGATTATGTAGATATTTTATTAACAGG	0	5.8929	17.7659	33	TRUE	FALSE	FALSE	FALSE	NA
TAGCGGTTAAAACTCTTATGCAGGCACTGGGT	4.13587	0.742252	4.93017	32	TRUE	FALSE	FALSE	FALSE	NA
TAGCGTAGAAATCTGTTGTCAATCTGCTGATA	7.7351	5.82324	19.4082	32	TRUE	FALSE	FALSE	FALSE	NA
TAGCTGAAGAACTCCAAAATAATCACCCTTTT	0	6.58206	0.735806	32	TRUE	FALSE	FALSE	FALSE	NA
TAGCTGTTTTCAATTTTCAAATGCTTTTTGGTC	0	8.81742	14.7606	33	TRUE	FALSE	FALSE	FALSE	NA
TAGGAGGTATTTGTAGGTTTCATTTGGCAAGA	2.39599	1.46394	19.817	32	TRUE	FALSE	FALSE	FALSE	NA
TAGGAGGTATTTGTAGGTTTCATTTGGCAAGAA	5.99522	7.36607	17.4876	33	TRUE	FALSE	FALSE	FALSE	NA
TAGGATTTGAATACCGACCTGAGAAGTGTGGC	6.17606	4.35069	5.60391	32	TRUE	FALSE	FALSE	FALSE	NA
TAGGGGTGGCTCGAGCGCATAATTTTTGGTAGT	13.7198	12.4292	1.47161	33	TRUE	FALSE	FALSE	FALSE	NA
TAGGTCAACTCAAGATAACGGCATCAGAGGT	1.16078	2.90333	4.25429	31	TRUE	FALSE	FALSE	FALSE	NA
TAGGTCAACTCAAGATAACGGCATCAGAGGTCC	2.47043	2.94844	3.46071	33	TRUE	FALSE	FALSE	FALSE	NA
TAGGTGAGAGATTTTTACGCATGTAGTCAAGGC	2.32156	0	7.62726	33	TRUE	FALSE	FALSE	FALSE	NA
TAGGTGTTTCAGCAGACATTTCTTTCGTTGCC	9.28625	9.62137	7.04556	32	TRUE	FALSE	FALSE	FALSE	NA
TAGTAAATCGGGAATGATAGCATTTGTTAGAGA	0	2.2148	9.7362	33	TRUE	FALSE	FALSE	FALSE	NA
TAGTAAATTGTAGGTAATTCTCTTTATCACC	13.3321	1.48052	0	31	TRUE	FALSE	FALSE	FALSE	NA
TAGTAACAATGCAACCTGTAATATTTCTGACAT	2.90066	2.92788	15.5306	33	TRUE	FALSE	FALSE	FALSE	NA
TAGTAACCCAACTTTGATTCTGTTAGACCCGA	0	1.47653	7.53093	32	TRUE	FALSE	FALSE	FALSE	NA
TAGTAATGATGATTTCGGCGCTGCTTATGGAC	0	4.42959	0.735806	32	TRUE	FALSE	FALSE	FALSE	NA
TAGTAGAAATAACCGAGGAATCAACAATAGCAC	0	1.44338	4.22218	33	TRUE	FALSE	FALSE	FALSE	NA
TAGTATGAAGTGTAAGAACCCAGCCGAGTCACC	1.23521	8.09175	1.40739	33	TRUE	FALSE	FALSE	FALSE	NA
TAGTCACTATCAAAATCACAATGACCTGAGCCC	5.8039	3.69531	3.51848	33	TRUE	FALSE	FALSE	FALSE	NA
TAGTCATCCATTATATTCACCTGGCATTGCACC	0	5.83121	9.3086	33	TRUE	FALSE	FALSE	FALSE	NA
TAGTCCGAATTTTGACACACGAGTAAACAGAAC	0	2.2148	2.1432	33	TRUE	FALSE	FALSE	FALSE	NA
TAGTCCGGAATCACGAACATGGGCCGTTTTGT	3.70564	2.95306	2.1432	32	TRUE	FALSE	FALSE	FALSE	NA
TAGTCCGTGTCTCCAAGTCTGAACTATTCTATT	3.09455	8.08314	3.52063	33	TRUE	FALSE	FALSE	FALSE	NA
TAGTCGGTATTGATCGATAAATTTTCTGTCCT	1.93377	5.08497	4.19437	32	TRUE	FALSE	FALSE	FALSE	NA
TAGTCTGAAAGAATGAAAATGAATGAAATTGT	5.8039	5.16324	5.54184	32	TRUE	FALSE	FALSE	FALSE	NA
TAGTGTAGAATCCGAGAGAGCGTTCTCTTCAGC	1.93377	1.45995	11.2313	33	TRUE	FALSE	FALSE	FALSE	NA
TAGTGTGTATTTAATTCTGAGAATTTTAGACT	2.39599	9.4642	0.673735	32	TRUE	FALSE	FALSE	FALSE	NA
TAGTTACGTAATTCTCTTCACGCTTGGACCC	0	0.721688	5.38988	31	TRUE	FALSE	FALSE	FALSE	NA
TAGTTAGGGGCACTCTGACACATAAAAAAAATA	1.23521	2.88675	2.88115	33	TRUE	FALSE	FALSE	FALSE	NA
TAGTTATAATAGTTCATCACATCGAGGTCTGA	0	1.44338	4.96443	32	TRUE	FALSE	FALSE	FALSE	NA
TAGTTCTCCAGACCTCTTGTAACGTCCAACGA	0	2.93648	10.6261	32	TRUE	FALSE	FALSE	FALSE	NA
TAGTTCTCCAGACCTCTTGTAACGTCCAACGAT	0.966887	3.62502	4.13444	33	TRUE	FALSE	FALSE	FALSE	NA
TAGTTCTTGAACACATGGTACAACTGGGAAT	0	0	0	31	TRUE	FALSE	FALSE	FALSE	NA
TAGTTGAACTCGAAGAATCAGTTAATGGTATTA	4.94085	0.742252	6.21342	33	TRUE	FALSE	FALSE	FALSE	NA
TAGTTGGTACACAAACTGAAGAACAGGATTATC	0	3.69133	7.53308	33	TRUE	FALSE	FALSE	FALSE	NA
TAGTTGGTGACGAATTAGACATTAAAAAATGAA	5.02833	11.7287	46.2001	33	TRUE	FALSE	FALSE	FALSE	NA
TAGTTTGTCGTTCTGCTAATTGTACTTTGGTC	4.79199	0.738265	7.74281	32	TRUE	FALSE	FALSE	FALSE	NA
TATAAAAACATGGATGTGTAAATTGAATGCCT	33.0661	35.8747	76.9938	32	TRUE	FALSE	FALSE	FALSE	NA
TATAAACAAAACATCATTCGTCTATAAATCTGA	3.43731	4.42959	7.32595	33	TRUE	FALSE	FALSE	FALSE	NA
TATAACTTAATATAACAGTTTCAGTGCGGTGAC	0.966887	1.4845	4.95799	33	TRUE	FALSE	FALSE	FALSE	NA
TATAAGAATAAAGAACAAACACCACATCGAATT	1.23521	10.1905	9.80042	33	TRUE	FALSE	FALSE	FALSE	NA
TATAAGACCCTCTGCGCCCGTACCCTAACAA	4.71756	1.4845	2.88115	31	TRUE	FALSE	FALSE	FALSE	NA
TATAAGACCCTCTGCGCCCGTACCCTAACAAA	4.06144	5.91346	1.47161	32	TRUE	FALSE	FALSE	FALSE	NA
TATAAGACCCTCTGCGCCCGTACCCTAACAAAA	2.12767	2.18563	2.75486	33	TRUE	FALSE	FALSE	FALSE	NA
TATAAGATACCAAGACGAGATTCTGTGAACCT	1.93377	17.428	13.167	32	TRUE	FALSE	FALSE	FALSE	NA
TATAAGATACCAAGACGAGATTCTGTGAACCTC	6.0272	2.91991	0	33	TRUE	FALSE	FALSE	FALSE	NA
TATAAGATACTAAGACGAGATTCTGTGAACCT	6.0272	13.0938	6.2755	32	TRUE	FALSE	FALSE	FALSE	NA
TATAAGATACTAAGACGAGATTCTGTGAACCTC	0.966887	2.21878	13.9948	33	TRUE	FALSE	FALSE	FALSE	NA
TATAATTTACCCACGTAGATACCAATGAGCC	0	4.33013	7.17185	31	TRUE	FALSE	FALSE	FALSE	NA
TATAATTTCTTTTTCTGTTGAAAATTTCGCCT	0	2.22277	13.3745	32	TRUE	FALSE	FALSE	FALSE	NA
TATACAAATGAGACTTTCTGAGTACAGGATT	4.94085	5.9015	2.91111	31	TRUE	FALSE	FALSE	FALSE	NA
TATACATGGACCATATAACAAACACAACTGATA	0	1.47653	7.50097	33	TRUE	FALSE	FALSE	FALSE	NA
TATACCTGTCTGGCTCGTTCATGTGTGAAATCT	4.67253	2.22675	2.14535	33	TRUE	FALSE	FALSE	FALSE	NA
TATACGAGATCTGAACATGGACCAAAAAGTGC	0	6.65236	0.735806	32	TRUE	FALSE	FALSE	FALSE	NA
TATACGTCCGAATCAGAATTCCCTTAGAGTCTC	0	4.36727	2.81908	33	TRUE	FALSE	FALSE	FALSE	NA
TATACTCCTGCTCAGACTTTTTCCGACGATTGT	0	4.42959	2.88115	33	TRUE	FALSE	FALSE	FALSE	NA
TATACTGGGCAATACCAACCATCGAAAACACT	0.966887	0.721688	6.52807	32	TRUE	FALSE	FALSE	FALSE	NA
TATAGAAATCGATAGGCCCCGTGTATTTACGC	0	7.37803	2.69494	32	TRUE	FALSE	FALSE	FALSE	NA
TATAGTCAGTAGAATTAATGTATAGCCTTACA	0	5.80666	0	32	TRUE	FALSE	FALSE	FALSE	NA
TATAGTCAGTAGAATTAATGTATAGCCTTACAC	6.18911	1.45995	2.11324	33	TRUE	FALSE	FALSE	FALSE	NA
TATATAACTTCTTGATAGAACTGCCAACTTAAC	2.32156	2.95705	2.08113	33	TRUE	FALSE	FALSE	FALSE	NA
TATATAAGAACACCAGTGAAAGTTGAGACCTC	4.83444	0	3.48852	32	TRUE	FALSE	FALSE	FALSE	NA
TATATACTGATAAAGACGCGTTAAGAAATCC	0	0	4.10234	31	TRUE	FALSE	FALSE	FALSE	NA
TATATAGTCTGAAAGAATGAAAATGAATGAAAT	0.966887	9.45623	15.3744	33	TRUE	FALSE	FALSE	FALSE	NA
TATATCATTGTAATCAATTGTTTTGGCTGCT	0	5.19177	2.17531	31	TRUE	FALSE	FALSE	FALSE	NA
TATATGAATCAAATAATACTATATTGTGGGCTT	1.16078	5.91745	4.77607	33	TRUE	FALSE	FALSE	FALSE	NA
TATATGGCGTTACCAGGGTAAACACAAGGAC	2.32156	3.60844	0	31	TRUE	FALSE	FALSE	FALSE	NA
TATATGGCTTTCAGTATTATCGTTGTCAATGC	0	0.721688	7.80703	32	TRUE	FALSE	FALSE	FALSE	NA
TATATGTTCACTCTGAACTTTCCAGGCCCCGC	5.8039	4.43756	3.4286	32	TRUE	FALSE	FALSE	FALSE	NA
TATATTATAGAGACATACATACTTACCCGTGT	0	1.44338	4.04241	32	TRUE	FALSE	FALSE	FALSE	NA
TATATTCCAGTAGTGATGTGTTTGAACTCACC	0	3.67475	3.51848	32	TRUE	FALSE	FALSE	FALSE	NA
TATATTCCAGTAGTGATGTGTTTGAACTCACCT	5.10276	18.3645	17.5133	33	TRUE	FALSE	FALSE	FALSE	NA
TATATTCCATACACTTACAGTGATTGTCTCTGT	2.32156	2.90333	2.75486	33	TRUE	FALSE	FALSE	FALSE	NA
TATATTGGCTTAGAGGAACTGATGAAAAAGA	2.12767	5.87297	13.2868	31	TRUE	FALSE	FALSE	FALSE	NA
TATATTGGCTTAGAGGAACTGATGAAAAAGAA	8.92786	22.0506	81.4429	32	TRUE	FALSE	FALSE	FALSE	NA
TATATTGGCTTAGAGGAACTGATGAAAAAGAAT	2.32156	3.69531	16.7775	33	TRUE	FALSE	FALSE	FALSE	NA
TATATTTCGACAGTTTAGGTGTCATCTTCAGGC	3.70564	6.53233	1.37743	33	TRUE	FALSE	FALSE	FALSE	NA
TATATTTCGAGCGTTTGTCATTCTTCTTCAGGC	0	5.1752	2.81479	33	TRUE	FALSE	FALSE	FALSE	NA
TATCAACTACTGAATTTGCAACTCCTCTGAGT	1.23521	6.57745	5.54399	32	TRUE	FALSE	FALSE	FALSE	NA
TATCAAGAACATGAGAACGGAAATGACGGGC	0	2.19822	5.53969	31	TRUE	FALSE	FALSE	FALSE	NA
TATCAAGAACATGAGAACGGAAATGACGGGCA	1.23521	4.33013	2.08113	32	TRUE	FALSE	FALSE	FALSE	NA
TATCAATGTTTTAATCACTGTCGTCAAAACT	0	0	8.36307	31	TRUE	FALSE	FALSE	FALSE	NA
TATCAATTCTGAACCAAAGTAATGAGTCTATTT	0	0.721688	3.55274	33	TRUE	FALSE	FALSE	FALSE	NA
TATCAGATCATATGTTCACAGAAGAACTAAGGC	0	4.42099	2.7249	33	TRUE	FALSE	FALSE	FALSE	NA
TATCAGATCATTTGTTGATAGAACTGAGTCT	0	7.93857	0	31	TRUE	FALSE	FALSE	FALSE	NA
TATCAGATGTGATTTTGTATAACTTTGATACT	3.70564	3.71126	2.08328	32	TRUE	FALSE	FALSE	FALSE	NA
TATCAGATGTGATTTTGTATAATTTTGATACT	0	1.47653	6.12354	32	TRUE	FALSE	FALSE	FALSE	NA
TATCATTTCAATCACGGACCGTTCTGCAGTC	0	1.4845	5.63172	31	TRUE	FALSE	FALSE	FALSE	NA
TATCCAAGTCGTCTGTGTAATTTAATAACGGG	2.32156	0.721688	2.08328	32	TRUE	FALSE	FALSE	FALSE	NA
TATCCAAGTCGTCTGTGTAATTTAATAACGGGT	9.28625	10.2362	8.88055	33	TRUE	FALSE	FALSE	FALSE	NA
TATCCAAGTCGTCTGTGTGATTTACTAACCAGT	1.16078	5.93801	5.08857	33	TRUE	FALSE	FALSE	FALSE	NA
TATCGACTGCAACTGAATATTTGAACCATTC	0.966887	9.53911	3.55059	31	TRUE	FALSE	FALSE	FALSE	NA
TATCGACTGCAACTGAATATTTGAACCATTCC	12.3358	16.0463	10.5962	32	TRUE	FALSE	FALSE	FALSE	NA
TATCGATTAATTTCATTTTTCCTTGGATTCGT	0	0.742252	1.4395	32	TRUE	FALSE	FALSE	FALSE	NA
TATCGTCTATCAGCTTTTGAAACACTTGGTA	0.966887	4.40042	4.22648	31	TRUE	FALSE	FALSE	FALSE	NA
TATCGTCTATCAGCTTTTGAAACACTTGGTATA	0	0	7.13544	33	TRUE	FALSE	FALSE	FALSE	NA
TATCTACTGTTATATAACTCCAGCTTGTTATGC	0	2.21878	5.60391	33	TRUE	FALSE	FALSE	FALSE	NA
TATCTAGGTCGAATCCAAATTTTATGTAGGCC	11.1006	4.42099	8.90837	32	TRUE	FALSE	FALSE	FALSE	NA
TATCTCGCTTAGACTGTATTTGCGATGAAGCT	0.966887	3.67475	11.9137	32	TRUE	FALSE	FALSE	FALSE	NA
TATCTGATGAACTACCATGAATTATACTAAAGT	0	8.02544	2.88115	33	TRUE	FALSE	FALSE	FALSE	NA
TATCTGCGTTCGGAGATTCTGATTCAATTGTC	0	1.45995	2.11109	32	TRUE	FALSE	FALSE	FALSE	NA
TATCTGGCAGAACATTCGATAAAATTTGGGAGC	6.06965	4.39644	3.39864	33	TRUE	FALSE	FALSE	FALSE	NA
TATCTGGGTCAAATTCGGAGATTTCGAACTCTC	0	1.48052	7.62082	33	TRUE	FALSE	FALSE	FALSE	NA
TATCTGTGTTCGGAGATTTTGATTTATCTGCCT	0	0	7.007	33	TRUE	FALSE	FALSE	FALSE	NA
TATCTGTGTTCGTAGATTTTGATTTAATTGCC	0	2.95705	4.84029	32	TRUE	FALSE	FALSE	FALSE	NA
TATGAATCTATCGAGATATGAATGAACGGTTC	4.32977	1.44338	4.07237	32	TRUE	FALSE	FALSE	FALSE	NA
TATTAAATGATTGAAATTTACAGTGTTGGTAC	1.23521	0.721688	3.45856	32	TRUE	FALSE	FALSE	FALSE	NA
TATTAATTAGATAAATAGATGAAAGGAGGACC	0	2.18164	4.86595	32	TRUE	FALSE	FALSE	FALSE	NA
TATTATCTTGACGGCTTGCCAGAAATAAAATTC	3.70564	7.36146	13.1991	33	TRUE	FALSE	FALSE	FALSE	NA
TATTCAGAGAAAATATAACAATGGATTGAGCT	0	2.90732	4.8681	32	TRUE	FALSE	FALSE	FALSE	NA
TATTCAGAGAAAATATAACAATGGATTGAGCTT	2.12767	9.60878	21.7805	33	TRUE	FALSE	FALSE	FALSE	NA
TATTCAGAGAAAGCATAACAATGGATTGAACTT	3.28845	8.88247	15.4043	33	TRUE	FALSE	FALSE	FALSE	NA
TATTCCGGAGCAACTTGTAGGAGAGCGTCTT	0	2.90732	2.87901	31	TRUE	FALSE	FALSE	FALSE	NA
TATTCGACTATTCTGACTTTTACCATGTAATC	0	0	6.97919	32	TRUE	FALSE	FALSE	FALSE	NA
TATTCGTATAATTCTGTAAATATTTCCATAATA	2.12767	9.56429	0	33	TRUE	FALSE	FALSE	FALSE	NA
TATTGATCCAAATATGTATTTGCACTCTGCCT	0	0.721688	2.05117	32	TRUE	FALSE	FALSE	FALSE	NA
TATTGATTTTCGTAGAGTTAAATGTCGCATC	3.70564	0	10.6304	31	TRUE	FALSE	FALSE	FALSE	NA
TATTGTATTGTTGGCACATTCATATTCTTCTGA	0	0.721688	6.18346	33	TRUE	FALSE	FALSE	FALSE	NA
TATTGTCTGACCCTGACCACGTGAAGATCCACC	0	2.88675	2.91111	33	TRUE	FALSE	FALSE	FALSE	NA
TATTGTTGTCTTACTGGTTCGAGAGGGTTGC	2.47043	3.69133	0.735806	31	TRUE	FALSE	FALSE	FALSE	NA
TATTTAACACGAATTTTCGGAACTACCTTATTC	8.27175	10.3139	27.2324	33	TRUE	FALSE	FALSE	FALSE	NA
TATTTATAGATGGATCGTGTATTTTATTGCA	3.70564	1.45995	7.65078	31	TRUE	FALSE	FALSE	FALSE	NA
TATTTCAATTTGGACTTTTTTATTAATGTAAAT	3.48234	3.6993	8.26889	33	TRUE	FALSE	FALSE	FALSE	NA
TATTTCATGTATAGTCGGATAGTAGAACTCGAG	0	2.93648	4.8681	33	TRUE	FALSE	FALSE	FALSE	NA
TATTTCGACAGTTTAATTGTCATCTTCAGGACC	0	5.1347	7.90336	33	TRUE	FALSE	FALSE	FALSE	NA
TATTTCGTCACATTTAAACGTCGAGAATCCT	1.93377	4.33013	5.60606	31	TRUE	FALSE	FALSE	FALSE	NA
TATTTCTGACACTAATTATACTAATAACAATCT	5.87834	2.19822	4.22648	33	TRUE	FALSE	FALSE	FALSE	NA
TATTTCTGACTAGTAAAGAAACATGAGGCCT	1.93377	5.14267	7.04341	31	TRUE	FALSE	FALSE	FALSE	NA
TATTTGGTGCTGGGATAGTCAATCTGATCCGA	4.83444	0.738265	2.78483	32	TRUE	FALSE	FALSE	FALSE	NA
TCAACTAGGGAACTCAATCCACCAGCCGGCAC	0	6.65236	11.9137	32	TRUE	FALSE	FALSE	FALSE	NA
TCAAGAACTCGAGCACAGAGATGACGGATAGT	0	3.62502	2.7249	32	TRUE	FALSE	FALSE	FALSE	NA
TCAAGTTCTTAATCACTGTCGACTGAAGGAATT	3.70564	5.10155	21.7762	33	TRUE	FALSE	FALSE	FALSE	NA
TCAAGTTCTTGATAACTGTCTACTGAAAGAATT	4.83444	18.4428	33.8991	33	TRUE	FALSE	FALSE	FALSE	NA
TCAAGTTCTTGATAACTGTTGACTGAAAGAATT	1.16078	0	8.97044	33	TRUE	FALSE	FALSE	FALSE	NA
TCAAGTTGAGTTAGAACATCCAATATTAAAAAT	3.48234	7.33691	26.488	33	TRUE	FALSE	FALSE	FALSE	NA
TCAATAGACTACTTATTTCGACATTATCGGCC	1.23521	0	6.21557	32	TRUE	FALSE	FALSE	FALSE	NA
TCAATATCTACTGGGAACCATTTTTCATAATC	1.16078	5.84779	5.51188	32	TRUE	FALSE	FALSE	FALSE	NA
TCAATATCTACTGGGAACCATTTTTCATAATCT	18.5993	30.0269	31.324	33	TRUE	FALSE	FALSE	FALSE	NA
TCAATCAGAACTCGCTGTGCTGGATGGCTCC	0	0	10.7224	31	TRUE	FALSE	FALSE	FALSE	NA
TCAATCAGAACTCGCTGTGCTGGATGGCTCCC	0	2.18164	4.96228	32	TRUE	FALSE	FALSE	FALSE	NA
TCAATCAGTGATTTCGTAATCGAGGACATCAAT	2.2021	0	4.25859	33	TRUE	FALSE	FALSE	FALSE	NA
TCACATTCGCCCGTATGAGATTTGCTTCGGCC	2.90066	1.45995	4.35277	32	TRUE	FALSE	FALSE	FALSE	NA
TCACCCTTGACCATGGACGCGACCCTACCTTT	3.43731	33.7348	36.7807	32	TRUE	FALSE	FALSE	FALSE	NA
TCACCCTTGACCATGGACGCGACCCTACCTTTT	11.5602	22.0432	44.0446	33	TRUE	FALSE	FALSE	FALSE	NA
TCACCTGTAAAAAGAACTGTTTTGGGACGGTCT	0	2.95306	5.88645	33	TRUE	FALSE	FALSE	FALSE	NA
TCACCTGTAAAAATCTGTCTTGGAATAGCTTGC	0	3.60844	3.61696	33	TRUE	FALSE	FALSE	FALSE	NA
TCACGAGAATTTTATGTGGCGGTTGCTGATTG	3.16899	7.29977	4.19437	32	TRUE	FALSE	FALSE	FALSE	NA
TCACGCTGAGAACTCGTTATGAAAATATAATA	1.93377	4.40042	4.04241	32	TRUE	FALSE	FALSE	FALSE	NA
TCACGTCATACATTTAGCACTAGAGTTTGAGT	1.16078	5.85639	3.61481	32	TRUE	FALSE	FALSE	FALSE	NA
TCACTCCGTCCGGCTTGTAAAATTCTGGCAAGA	4.94085	6.5529	3.55274	33	TRUE	FALSE	FALSE	FALSE	NA
TCACTGAACATAAGCACGTACCACAAGAAGATA	1.93377	2.90333	3.49067	33	TRUE	FALSE	FALSE	FALSE	NA
TCACTGTACACAAGCACGCACCGCACGAAGAA	3.48234	8.72657	6.40178	32	TRUE	FALSE	FALSE	FALSE	NA
TCACTGTACACAAGCACGCACCGCACGAAGAAA	10.7422	5.87297	8.29455	33	TRUE	FALSE	FALSE	FALSE	NA
TCACTGTACATTGGGTTAAACTGGATTGAGCT	0	2.20619	6.36753	32	TRUE	FALSE	FALSE	FALSE	NA
TCACTGTACCTAAGCACGCACCACAAGAAGA	0	5.12211	4.38273	31	TRUE	FALSE	FALSE	FALSE	NA
TCACTGTACCTAAGCACGCACCACAAGAAGAT	5.10276	3.629	8.51502	32	TRUE	FALSE	FALSE	FALSE	NA
TCACTGTACCTAAGCACGCACCACAAGAAGATA	1.93377	11.7619	4.28855	33	TRUE	FALSE	FALSE	FALSE	NA
TCAGACTGTTTTCCGACGATTGTCAACAACGT	2.32156	4.41238	7.71285	32	TRUE	FALSE	FALSE	FALSE	NA
TCAGAGAAAATATAACAATGGATTGAGCTTC	1.16078	7.33292	4.90021	31	TRUE	FALSE	FALSE	FALSE	NA
TCAGAGAAAATATAACAATGGATTGAGCTTCA	1.93377	2.94047	2.87901	32	TRUE	FALSE	FALSE	FALSE	NA
TCAGATTCCATTAGAGGTTCATCGTCAATATC	0	6.53632	4.93017	32	TRUE	FALSE	FALSE	FALSE	NA
TCAGTCTGCCATCGTAATCTTTGTTAAATGT	0	7.36943	6.3076	31	TRUE	FALSE	FALSE	FALSE	NA
TCATACCAAAATGTCCGCTGAAGAATGATGC	18.7482	20.6655	41.7639	31	TRUE	FALSE	FALSE	FALSE	NA
TCATACCAAAATGTCCGCTGAAGAATGATGCAT	0	4.39182	5.75801	33	TRUE	FALSE	FALSE	FALSE	NA
TCATATAGAGCTTTGTTTGATTGTTGGGCCC	0	1.44338	2.87901	31	TRUE	FALSE	FALSE	FALSE	NA
TCATCGAACATTTGGACATCATTTTTATCTTTA	0	8.06258	7.84129	33	TRUE	FALSE	FALSE	FALSE	NA
TCATGAATTCCACACATATTTTCGACGCAGAGC	1.16078	1.48052	4.22862	33	TRUE	FALSE	FALSE	FALSE	NA
TCATGAGATAGAATGCGTCGTACATGTTCGT	0	0	7.41109	31	TRUE	FALSE	FALSE	FALSE	NA
TCATGTAACAGTGTCAGTTCGATTGTAACACT	1.16078	5.88493	4.83814	32	TRUE	FALSE	FALSE	FALSE	NA
TCATTGATAATAATCAATTTCTTTAGTCGACC	1.16078	1.45995	5.50973	32	TRUE	FALSE	FALSE	FALSE	NA
TCATTGGCAAGATATTCTGCATTAGGGAAGTGC	3.48234	7.3283	10.6903	33	TRUE	FALSE	FALSE	FALSE	NA
TCCAAACATCGCCGTTCACTCGTAAATTCTAGA	1.93377	0	4.99009	33	TRUE	FALSE	FALSE	FALSE	NA
TCCACAGGAGAGTAGCACTATTGTCCTTCACC	0.966887	5.05182	2.81479	32	TRUE	FALSE	FALSE	FALSE	NA
TCCACAGGAGTGTAGCACTATTGACCTTCACC	6.383	8.06258	10.258	32	TRUE	FALSE	FALSE	FALSE	NA
TCCACCCAGGTATTCTTGATCCGTTGAACTTC	0	3.629	7.56519	32	TRUE	FALSE	FALSE	FALSE	NA
TCCAGAACATACAGCCAGATGAATCACCGTCC	0	6.66033	9.37497	32	TRUE	FALSE	FALSE	FALSE	NA
TCCAGAACATACTGCCATATGAATCACCGTCC	7.33685	4.44952	6.94923	32	TRUE	FALSE	FALSE	FALSE	NA
TCCAGAATAGCGTTCAGATTGATAAACCTCCC	2.39599	2.93648	1.4395	32	TRUE	FALSE	FALSE	FALSE	NA
TCCAGACTTCGTCCATTGTAATGATCTGCCT	1.23521	5.12211	0.703697	31	TRUE	FALSE	FALSE	FALSE	NA
TCCAGATCGATTCCAGTTGAGAACAGAATAC	2.32156	1.46394	4.22648	31	TRUE	FALSE	FALSE	FALSE	NA
TCCAGATCGATTCCAGTTGAGAACAGAATACGA	12.5297	16.1862	30.0086	33	TRUE	FALSE	FALSE	FALSE	NA
TCCAGATTTTCCAATCGCTGCCGGGCCTGTC	0	2.2148	6.43175	31	TRUE	FALSE	FALSE	FALSE	NA
TCCAGTAGGCGGTAAAACAACATTGAGAAACCC	2.32156	0	7.10548	33	TRUE	FALSE	FALSE	FALSE	NA
TCCAGTGGGCACTATTAAACTCTAACATCGAC	2.39599	6.58206	15.4899	32	TRUE	FALSE	FALSE	FALSE	NA
TCCAGTGGGCACTCAATAACTATCATATGAAC	1.23521	1.4845	7.90765	32	TRUE	FALSE	FALSE	FALSE	NA
TCCAGTGGGCACTCAATAACTATGATATAAAC	1.23521	3.69069	3.49067	32	TRUE	FALSE	FALSE	FALSE	NA
TCCAGTGGGCACTCATAAACTCTTAATATCAAC	3.09455	0.721688	9.37712	33	TRUE	FALSE	FALSE	FALSE	NA
TCCAGTGGGTACTCTTAAAATCTAATGTAAAC	1.23521	4.38783	2.1432	32	TRUE	FALSE	FALSE	FALSE	NA
TCCAGTTGCCTGGCTCTGATGCTTCCCGGGAC	0	0.721688	5.88645	32	TRUE	FALSE	FALSE	FALSE	NA
TCCAGTTTATTGTTTATCGATTTCGTTTACCAC	0	6.63116	10.0187	33	TRUE	FALSE	FALSE	FALSE	NA
TCCATAATCCGTAGAATAGGTGACTCGAGACC	1.93377	4.34671	6.12569	32	TRUE	FALSE	FALSE	FALSE	NA
TCCATCCATGTCGCGATTAAGTTCTTTCGAG	2.32156	2.90333	10.6582	31	TRUE	FALSE	FALSE	FALSE	NA
TCCATCCATGTCGCGATTAAGTTCTTTCGAGG	1.16078	10.9493	12.5232	32	TRUE	FALSE	FALSE	FALSE	NA
TCCATCCATGTCGCGATTAAGTTCTTTCGAGGA	27.6466	75.9681	92.6159	33	TRUE	FALSE	FALSE	FALSE	NA
TCCATCCATGTCGCGATTAAGTTCTTTCGAGGT	2.32156	2.16506	2.78483	33	TRUE	FALSE	FALSE	FALSE	NA
TCCATCGATCATAAAAGAATACTCTTTAAAGCC	3.43731	2.20619	3.46071	33	TRUE	FALSE	FALSE	FALSE	NA
TCCATGTCGGTAGGCAGGTATCTGCGTTTGGCC	3.28845	2.90333	8.48506	33	TRUE	FALSE	FALSE	FALSE	NA
TCCCAACAGTTCTCTATCGCCTGGCAAAATTGC	0	8.66026	0.735806	33	TRUE	FALSE	FALSE	FALSE	NA
TCCCAGGACATCAACACTACTCTTTCAATGGT	0	4.39644	7.13544	32	TRUE	FALSE	FALSE	FALSE	NA
TCCCAGGACATCAACACTACTCTTTCAATGGTT	5.56498	10.8956	9.73406	33	TRUE	FALSE	FALSE	FALSE	NA
TCCCATGAACCGTCTATTTCGATACTGTAAG	1.23521	4.39182	3.43075	31	TRUE	FALSE	FALSE	FALSE	NA
TCCCATGAACCGTCTATTTCGATACTGTAAGT	14.4928	34.4101	20.9783	32	TRUE	FALSE	FALSE	FALSE	NA
TCCCGCGTCCCACATAGCTTGTCGGCATCTG	0	4.39644	1.4395	31	TRUE	FALSE	FALSE	FALSE	NA
TCCCGCGTCCCACATAGCTTGTCGGCATCTGT	2.32156	0.742252	3.51848	32	TRUE	FALSE	FALSE	FALSE	NA
TCCGATCGAAAACGCACATATATTCAAAATGGA	0	4.39182	2.94322	33	TRUE	FALSE	FALSE	FALSE	NA
TCCGATTCACTTAAACAAAACTCAGTCTTGGCC	3.70564	1.44338	5.62957	33	TRUE	FALSE	FALSE	FALSE	NA
TCCGGTTGATCAACTCAATTACTCAGAATGGT	0	6.57346	4.31851	32	TRUE	FALSE	FALSE	FALSE	NA
TCCGTCGGAAAATACTTTCTCTTCATTGGCC	0	1.47653	3.43075	31	TRUE	FALSE	FALSE	FALSE	NA
TCCGTGAATATTTGGCGAAGTGTCGTCGCTTGC	0	0	13.9049	33	TRUE	FALSE	FALSE	FALSE	NA
TCCTCAGATCTTGTGAAGCCTTCTCTCCGGAGC	0	10.3397	1.34747	33	TRUE	FALSE	FALSE	FALSE	NA
TCCTCTCCGAAATCGTCCATCCAGTAACTCAC	4.44923	6.66432	3.67903	32	TRUE	FALSE	FALSE	FALSE	NA
TCCTGAAATTGAAGTTGATTGTCTGGTTAATT	0	5.82722	0.703697	32	TRUE	FALSE	FALSE	FALSE	NA
TCCTGTGGGCACTCTTAATTTGTGATATGAAC	0	0	3.49282	32	TRUE	FALSE	FALSE	FALSE	NA
TCCTTGAATATCATTGTCAGTGTCCGGCTGAGC	8.73397	33.1776	46.183	33	TRUE	FALSE	FALSE	FALSE	NA
TCGAAACTAGCACCTGTATCTGAATGGCATAGT	0	3.69133	5.54399	33	TRUE	FALSE	FALSE	FALSE	NA
TCGAAATATGACTGGAGTATTGATGAAGTCCTC	3.55677	2.91991	4.74611	33	TRUE	FALSE	FALSE	FALSE	NA
TCGAAGTCATCTGGATTGTGTTCTGTTGATT	0	0	9.24438	31	TRUE	FALSE	FALSE	FALSE	NA
TCGAATACGTATGCTTCTTGATCGTCGATCATA	0.966887	0.738265	6.12354	33	TRUE	FALSE	FALSE	FALSE	NA
TCGAATGAAGAGCCAAATAAAAAACGTCAGAT	2.12767	2.2148	6.95353	32	TRUE	FALSE	FALSE	FALSE	NA
TCGAATGAAGAGCCAAATAAAAAACGTCAGATT	19.6432	41.802	54.0543	33	TRUE	FALSE	FALSE	FALSE	NA
TCGACTCGTTCCGGCCACTTTTCAGTAGCCGAC	3.70564	1.44338	4.83599	33	TRUE	FALSE	FALSE	FALSE	NA
TCGACTGCAACTGAATATTTGAACCATTCCAAA	12.3521	28.4602	8.94048	33	TRUE	FALSE	FALSE	FALSE	NA
TCGACTTCTATTGGAATTTTTTGTTAAACCAT	0	2.92788	4.04241	32	TRUE	FALSE	FALSE	FALSE	NA
TCGAGAGTTTGTAGACTGTACGATTTTGTCGGC	1.23521	0.738265	4.71615	33	TRUE	FALSE	FALSE	FALSE	NA
TCGAGATAACTAGAATTTAAGGAAACCCTGAGA	0	3.629	9.03251	33	TRUE	FALSE	FALSE	FALSE	NA
TCGAGATTGTAGCCCGTTGTTTCTGTCGTACGA	5.83331	2.96901	5.7259	33	TRUE	FALSE	FALSE	FALSE	NA
TCGAGATTGTAGCCTGTTGTTTCTGTCATAC	3.16899	7.97571	20.3688	31	TRUE	FALSE	FALSE	FALSE	NA
TCGAGATTGTAGCCTGTTGTTTCTGTCATACGA	0	0.742252	11.4261	33	TRUE	FALSE	FALSE	FALSE	NA
TCGAGATTGTAGGATACATTGTACGGATGGGC	0.966887	3.67013	4.25859	32	TRUE	FALSE	FALSE	FALSE	NA
TCGAGGTCATTTAGAGATCGAATCAGTTGAGGC	1.23521	0.738265	3.4286	33	TRUE	FALSE	FALSE	FALSE	NA
TCGAGTGTTGCCTTAACTTCTTTCAGTTGGTC	10.6677	6.58605	13.1049	32	TRUE	FALSE	FALSE	FALSE	NA
TCGATAGGAATTGGCTCTCAATCTGGCTCTTC	1.23521	8.78826	10.442	32	TRUE	FALSE	FALSE	FALSE	NA
TCGATATCACAATTATGCTTAATCATCAGTTT	9.80727	12.5486	16.7218	32	TRUE	FALSE	FALSE	FALSE	NA
TCGATATCACAATTATGCTTAATCATCAGTTTG	0	0.738265	7.07552	33	TRUE	FALSE	FALSE	FALSE	NA
TCGATATCAGTTGGAAGATACCTCCTCTTCGCC	0	3.65817	7.68289	33	TRUE	FALSE	FALSE	FALSE	NA
TCGATCTCGTCGTTCTCCAACAATATTTCATAT	2.12767	2.91991	6.95138	33	TRUE	FALSE	FALSE	FALSE	NA
TCGATGAATAATTCTGTTCCGTGCACAAATT	3.36288	6.57745	3.36868	31	TRUE	FALSE	FALSE	FALSE	NA
TCGATGAATAATTCTGTTCCGTGCACAAATTC	1.16078	5.1261	2.81908	32	TRUE	FALSE	FALSE	FALSE	NA
TCGATGAATAATTCTGTTCCGTGCACAAATTCC	0	2.93648	3.36868	33	TRUE	FALSE	FALSE	FALSE	NA
TCGATGTCGACCGGGAACATCCGCTTTCTGAGA	0	8.00026	6.85935	33	TRUE	FALSE	FALSE	FALSE	NA
TCGATGTCGACTGGGAATTTCCGCTTTCGGAGA	4.83444	0.721688	16.8716	33	TRUE	FALSE	FALSE	FALSE	NA
TCGATTGGAGATTTTAATATTATAAACTTTGAT	0	0	9.95667	33	TRUE	FALSE	FALSE	FALSE	NA
TCGATTGTAACACTGTAACAAGGCCTAACAAT	0.966887	2.94446	3.55489	32	TRUE	FALSE	FALSE	FALSE	NA
TCGCAATAAATTTTTGATCGTTTTAAAATTAT	0.966887	0.742252	6.30975	32	TRUE	FALSE	FALSE	FALSE	NA
TCGCATTCCATTACTGTAGCTAAATCTTGAAA	1.16078	6.60263	3.55489	32	TRUE	FALSE	FALSE	FALSE	NA
TCGCATTCCATTACTGTAGCTAAATCTTGAAAT	4.44923	2.20619	1.4395	33	TRUE	FALSE	FALSE	FALSE	NA
TCGCCTTTTACTAAAGATTTTCGTGGAATGGA	2.32156	2.94446	0	32	TRUE	FALSE	FALSE	FALSE	NA
TCGCGAAAGATGAACTCCCGAATTCCTACAAC	1.93377	2.22675	8.26889	32	TRUE	FALSE	FALSE	FALSE	NA
TCGCGACGGATTAAGTTACATAATGATGTAATT	0	3.64558	2.75486	33	TRUE	FALSE	FALSE	FALSE	NA
TCGCGACTAACCACACTAGGAAGTTAAATCGGC	0	2.18164	4.71615	33	TRUE	FALSE	FALSE	FALSE	NA
TCGCGACTAACCACATTAGGAAGTAAATAGGCC	2.90066	0.738265	4.74611	33	TRUE	FALSE	FALSE	FALSE	NA
TCGCGACTAGAACCATTGATTTGTGATACGATC	0	4.40042	1.47161	33	TRUE	FALSE	FALSE	FALSE	NA
TCGCGACTGGAACCATTGATTTGTGATACGATC	0	11.0933	10.716	33	TRUE	FALSE	FALSE	FALSE	NA
TCGCGATCATTGATTTTGGCTGAGGCTCGGGA	1.16078	5.1347	3.52278	32	TRUE	FALSE	FALSE	FALSE	NA
TCGCGATCATTGATTTTGGCTGAGGCTCGGGAA	7.73768	11.7042	5.5761	33	TRUE	FALSE	FALSE	FALSE	NA
TCGCGATCATTGATTTTGGCTGAGGCTCTGGAA	1.16078	2.96103	4.80818	33	TRUE	FALSE	FALSE	FALSE	NA
TCGGAACTCAAGGTATCAAAACTTTGACAAATC	0.966887	5.88493	10.716	33	TRUE	FALSE	FALSE	FALSE	NA
TCGTAATCGAGGACATCAATCATACTCAATTA	2.90066	5.82324	17.1542	32	TRUE	FALSE	FALSE	FALSE	NA
TCGTAGACGTTATGACAAAAATTAGACGACCT	1.23521	2.95306	2.84904	32	TRUE	FALSE	FALSE	FALSE	NA
TCGTAGACGTTATGACAAAAATTAGACGACCTA	0	2.95705	7.20181	33	TRUE	FALSE	FALSE	FALSE	NA
TCGTATACGGACCAGGATTTTTAATATAAATA	6.6063	2.16506	6.18776	32	TRUE	FALSE	FALSE	FALSE	NA
TCGTATACGGACCAGGATTTTTAATATAAATAT	4.52366	6.59402	4.16441	33	TRUE	FALSE	FALSE	FALSE	NA
TCGTATGAAAAAACATGCATTAAAAAGTAGGCC	5.02833	12.5572	22.3257	33	TRUE	FALSE	FALSE	FALSE	NA
TCGTCCATCCATTAACTTTTGAGAGTCGGTGAT	1.93377	2.16506	0.703697	33	TRUE	FALSE	FALSE	FALSE	NA
TCGTCTAGCTCGTAGGAGACATTGTAGCGCC	0	0	7.50097	31	TRUE	FALSE	FALSE	FALSE	NA
TCGTCTCGTCATTTGGAATCCGCCCATACCCGT	0	0.738265	5.47977	33	TRUE	FALSE	FALSE	FALSE	NA
TCGTGAATACCTTAAATAAATCTGATATAGCC	2.39599	5.85177	8.5728	32	TRUE	FALSE	FALSE	FALSE	NA
TCGTGCTGAACAAACTAAAATTAGGGCTCACA	4.67253	0	6.49382	32	TRUE	FALSE	FALSE	FALSE	NA
TCGTGTCGTAATTCTTATTCTGTGCTTAGCT	3.55677	4.42959	1.47161	31	TRUE	FALSE	FALSE	FALSE	NA
TCTAACGACAGCTCGCTGAACCCAACATGAGGC	0	5.16324	6.39964	33	TRUE	FALSE	FALSE	FALSE	NA
TCTAATCATTTGACCACTGGTGCGATCCTGCCT	0.966887	0	5.0265	33	TRUE	FALSE	FALSE	FALSE	NA
TCTAATCGCAATGAAATCACTGAAGTAAATCAT	0	13.1476	2.08113	33	TRUE	FALSE	FALSE	FALSE	NA
TCTACATCCGCACTCTGTTTGTCTTGGCTCC	0	9.5219	13.4152	31	TRUE	FALSE	FALSE	FALSE	NA
TCTACCTGTTGTCATCGAAGGGAATTCCGGAC	3.70564	0.738265	0.673735	32	TRUE	FALSE	FALSE	FALSE	NA
TCTACTTGAGAGCTCCAAACGAAATGCACCGT	0	0	14.1403	32	TRUE	FALSE	FALSE	FALSE	NA
TCTAGAGTTTCGATGGATAATTCTGAAATATC	0	5.14267	5.5718	32	TRUE	FALSE	FALSE	FALSE	NA
TCTAGTTCACCTTGCATTAGTTTCAGGACTGAC	3.55677	13.8355	5.63817	33	TRUE	FALSE	FALSE	FALSE	NA
TCTCAGAAAATCAATGATTTCAGTTCACCGGC	0	5.10155	6.30975	32	TRUE	FALSE	FALSE	FALSE	NA
TCTCAGAAGCATCTTCTAATTGTAAATGGACGC	1.23521	2.88675	5.60391	33	TRUE	FALSE	FALSE	FALSE	NA
TCTCAGATCGCCTTCTCCGTTGAAATAACAGAA	1.16078	1.4845	5.7302	33	TRUE	FALSE	FALSE	FALSE	NA
TCTCAGTTGACAAATGTAGATTTTGTAATAAGC	11.175	3.70329	20.1504	33	TRUE	FALSE	FALSE	FALSE	NA
TCTCCAACATGATGACGGCCTGTAGACCAGAGC	0	2.20619	5.50973	33	TRUE	FALSE	FALSE	FALSE	NA
TCTGAAATCCAATTTGCTTGAAAGGCGAATGAT	0	2.22277	7.26173	33	TRUE	FALSE	FALSE	FALSE	NA
TCTGATTCTTATGTTGATTTTAATAAAGATT	0	0	4.71615	31	TRUE	FALSE	FALSE	FALSE	NA
TCTTAGAACCGAACACGTATAGTATATTTTACT	2.47043	2.2148	9.18876	33	TRUE	FALSE	FALSE	FALSE	NA
TCTTCTTAGTTCGGCCACCAGATTGTGGACAAC	0	2.16506	5.41985	33	TRUE	FALSE	FALSE	FALSE	NA
TCTTGAATAACCAATGAGATCGATTAATTAGT	15.0745	14.7892	21.9555	32	TRUE	FALSE	FALSE	FALSE	NA
TCTTGAATAACCAATGAGATCGATTAATTAGTT	6.76821	2.22277	8.36092	33	TRUE	FALSE	FALSE	FALSE	NA
TCTTGAGGTACTGTTGGTTCCACCACCGAGA	0	3.67013	3.39864	31	TRUE	FALSE	FALSE	FALSE	NA
TCTTTGAATCTTTGAAAATTGAACTGCATGCC	0	4.34671	2.75701	32	TRUE	FALSE	FALSE	FALSE	NA
TCTTTTGGACACTTCGAATTATGATCATATTC	0	5.85576	3.52063	32	TRUE	FALSE	FALSE	FALSE	NA
TGAAAAAGTAGAAACCAAATATGTGATTTTGTT	2.2021	2.22675	2.05117	33	TRUE	FALSE	FALSE	FALSE	NA
TGAAAACTATTTCCGTAGTGGATTACGGACAT	0	0	7.03697	32	TRUE	FALSE	FALSE	FALSE	NA
TGAAACAAAGCAGCAATTTCCATGATTGAATT	2.12767	0.742252	4.38273	32	TRUE	FALSE	FALSE	FALSE	NA
TGAAACAAAGCAGCAATTTCCATGATTGAATTT	0	8.80483	3.5827	33	TRUE	FALSE	FALSE	FALSE	NA
TGAAACGATATTTGGAAACAGTCAAGAATATTC	2.32156	3.65817	4.19651	33	TRUE	FALSE	FALSE	FALSE	NA
TGAAACTACAATTTTGACATATTCTTACCTAAT	4.83444	8.11231	2.11324	33	TRUE	FALSE	FALSE	FALSE	NA
TGAAATCTGATTGAATGGATCCGCCGAGATT	3.28845	8.71796	6.21772	31	TRUE	FALSE	FALSE	FALSE	NA
TGAAATTACGCATTACATAATCAATTCTGGCC	0	7.26661	0	32	TRUE	FALSE	FALSE	FALSE	NA
TGAACAAACGATTTTCTTCCGTAACTATTTGC	3.55677	3.67874	2.11324	32	TRUE	FALSE	FALSE	FALSE	NA
TGAACAAAGCAACTAAGAGAAGCCGAAGAGTAA	0	6.61921	0.735806	33	TRUE	FALSE	FALSE	FALSE	NA
TGAACAACCCACTCGAGAAATAGGCCACCCTGC	2.12767	4.42497	10.6218	33	TRUE	FALSE	FALSE	FALSE	NA
TGAACAACCCGTATCTATCAAACATCGTTTTGC	2.47043	13.0647	18.2577	33	TRUE	FALSE	FALSE	FALSE	NA
TGAACAAGACCCAGCAAATTATGAAGTTTTATT	3.86755	10.2568	22.7769	33	TRUE	FALSE	FALSE	FALSE	NA
TGAACAATAATGAAATTACCGCGAGCCCCGA	0	0.742252	2.75701	31	TRUE	FALSE	FALSE	FALSE	NA
TGAACACATTTTTCATTACCACCCAATCGAAAA	0	2.2148	4.86595	33	TRUE	FALSE	FALSE	FALSE	NA
TGAACACCAATGTCGCTTTGATATGAGAGCTTC	4.64312	0	1.40954	33	TRUE	FALSE	FALSE	FALSE	NA
TGAACACGAATCGTCTATTTATTTAAAGTAGAA	0	7.23346	1.40739	33	TRUE	FALSE	FALSE	FALSE	NA
TGAACACGAGGAACCACATCGAGAGCTAATT	0	4.37986	6.40178	31	TRUE	FALSE	FALSE	FALSE	NA
TGAACACGAGGAACCACATCGAGAGCTAATTC	7.03912	7.40195	19.0191	32	TRUE	FALSE	FALSE	FALSE	NA
TGAACACGAGGAACCACATCGAGAGCTAATTCA	5.95277	5.16722	29.8679	33	TRUE	FALSE	FALSE	FALSE	NA
TGAACACGAGGAGTCGGATCGAAAGAGCTATC	0	3.67874	2.75486	32	TRUE	FALSE	FALSE	FALSE	NA
TGAACACGAGGAGTCGGATCGAAAGAGCTATCC	7.96097	5.16786	20.1076	33	TRUE	FALSE	FALSE	FALSE	NA
TGAACACGAGGAGTCGGATCGAGAGACATATTC	0	0.742252	4.22218	33	TRUE	FALSE	FALSE	FALSE	NA
TGAACACGAGGAGTTGGGTCAAGTTTCAGGTC	1.16078	2.2148	2.81479	32	TRUE	FALSE	FALSE	FALSE	NA
TGAACACGATAATTCCCAGCGAGTATATGAGA	2.39599	25.0786	35.2106	32	TRUE	FALSE	FALSE	FALSE	NA
TGAACACGATAATTCCCAGCGAGTATATGAGAA	0	2.90333	11.7852	33	TRUE	FALSE	FALSE	FALSE	NA
TGAACACTGTGGTTCTGTAGACACTCGAAGGA	0	0	6.40393	32	TRUE	FALSE	FALSE	FALSE	NA
TGAACATGAAGCCCGAAATTACAGCCAATCAC	0	3.67475	5.63387	32	TRUE	FALSE	FALSE	FALSE	NA
TGAACATTCACGCGCTGCACAACGCTCCCGAG	0.966887	1.48052	2.11109	32	TRUE	FALSE	FALSE	FALSE	NA
TGAACATTCACGCGCTGCACAACGCTCCCGAGA	3.28845	13.2544	10.1151	33	TRUE	FALSE	FALSE	FALSE	NA
TGAACCGAAACCCAAGTACGATGTAAGCATAGC	49.8321	138.405	207.761	33	TRUE	FALSE	FALSE	FALSE	NA
TGAACGAGAAATGTAAACGTCGATTTGTGAATC	3.43731	0	9.46226	33	TRUE	FALSE	FALSE	FALSE	NA
TGAACGCAGAGAAAGTTTCCCGAATATAATATT	6.0272	11.799	16.1466	33	TRUE	FALSE	FALSE	FALSE	NA
TGAACGCAGAGAAAGTTTCCCGAATATAATGTT	0.966887	2.93648	3.36868	33	TRUE	FALSE	FALSE	FALSE	NA
TGAACGCAGCTCGTCGACCTTCGGTCGACTCGC	0.966887	5.17184	4.83814	33	TRUE	FALSE	FALSE	FALSE	NA
TGAACTCCGAAATCCTAGAAATAAATAATCAAT	0	0	4.84029	33	TRUE	FALSE	FALSE	FALSE	NA
TGAACTCGTTAGAATTATTGACTGGAATTGGT	0	3.71126	8.5728	32	TRUE	FALSE	FALSE	FALSE	NA
TGAACTTCGGTATGATCTACCTTGACTTGGGC	8.12547	0	2.02121	32	TRUE	FALSE	FALSE	FALSE	NA
TGAAGAAACTACGTGACAGTTCACTCACCCACC	1.23521	12.5167	4.77607	33	TRUE	FALSE	FALSE	FALSE	NA
TGAAGAACGAAAGATTAGAGAGATTCGATTATT	3.16899	0.721688	9.15665	33	TRUE	FALSE	FALSE	FALSE	NA
TGAAGAACGAAAGATTGGAGAGATTCGATTATT	36.6463	115.006	98.6668	33	TRUE	FALSE	FALSE	FALSE	NA
TGAAGACGAGAACATCGAACAGAATAGCTTG	0.966887	2.22675	7.68933	31	TRUE	FALSE	FALSE	FALSE	NA
TGAAGACGAGAACATCGAACAGAATAGCTTGAT	6.65133	13.243	15.9561	33	TRUE	FALSE	FALSE	FALSE	NA
TGAAGACGAGTAAACTGCTATTAGATTGAGA	0	0	2.84904	31	TRUE	FALSE	FALSE	FALSE	NA
TGAAGATCATACCTGAAAGAATGTCGGGGGGT	0.966887	1.47653	3.64692	32	TRUE	FALSE	FALSE	FALSE	NA
TGAAGATGAAACTCTGAATTCCAACACACAGA	0	0	7.77922	32	TRUE	FALSE	FALSE	FALSE	NA
TGAAGATGAAACTCTGAATTCCAACACACAGAT	10.0436	2.90333	11.8195	33	TRUE	FALSE	FALSE	FALSE	NA
TGAAGTCCATACCCTGCAAGAACCATGAATAT	0	0	2.81908	32	TRUE	FALSE	FALSE	FALSE	NA
TGAAGTCGACGAATTTTCAGTGCCTGAAAAATT	0	3.64159	4.04241	33	TRUE	FALSE	FALSE	FALSE	NA
TGAAGTGTAAGAACCCAGCCGAGTCACCAGTA	3.86755	2.92389	2.8469	32	TRUE	FALSE	FALSE	FALSE	NA
TGAAGTGTAAGAACCCAGCCGAGTCACCAGTAA	4.86642	13.9647	4.19437	33	TRUE	FALSE	FALSE	FALSE	NA
TGAAGTTAAGGAGACCAGAAGATCGGATTTTT	0	3.69069	0.703697	32	TRUE	FALSE	FALSE	FALSE	NA
TGAATAACAACTCTTATAATATTAATTGGCGC	10.8192	26.3853	32.7956	32	TRUE	FALSE	FALSE	FALSE	NA
TGAATAACCAATCAGAATCGTTGTTGCATGT	6.96469	1.44338	9.79827	31	TRUE	FALSE	FALSE	FALSE	NA
TGAATAACCAATCAGAATCGTTGTTGCATGTAT	6.18911	16.7925	14.3946	33	TRUE	FALSE	FALSE	FALSE	NA
TGAATAATTCTGTTCCGTGCACAAATTCCAGGC	0	5.05182	9.82824	33	TRUE	FALSE	FALSE	FALSE	NA
TGAATAGAATCTGATTAAAGTAGTGGGAAAGAT	0	4.34671	8.29885	33	TRUE	FALSE	FALSE	FALSE	NA
TGAATCAGATTTACATCTCAACTGTCGTAAAC	11.0555	49.8879	90.171	32	TRUE	FALSE	FALSE	FALSE	NA
TGAATCAGATTTACATCTCAACTGTCGTAAACT	1.16078	6.59466	23.0294	33	TRUE	FALSE	FALSE	FALSE	NA
TGAATCAGGATCAATAAATAATAAAAATTGGGC	7.81211	28.427	55.269	33	TRUE	FALSE	FALSE	FALSE	NA
TGAATCGGTAATAGCATGCAAACTCAACAGGC	2.90066	2.16506	3.36868	32	TRUE	FALSE	FALSE	FALSE	NA
TGAATCGGTAATAGCATGCAAACTCAACAGGCA	0	3.64957	0	33	TRUE	FALSE	FALSE	FALSE	NA
TGAATCTGAGCCAGCTGACGTTTGTAAAAAC	0	0	2.69494	31	TRUE	FALSE	FALSE	FALSE	NA
TGAATCTTTACCACGAGAAGACCGTTGAATCAC	0	6.61522	12.7072	33	TRUE	FALSE	FALSE	FALSE	NA
TGAATGATTAATGAATTGTGTGACCAATTTT	0.966887	0	5.7259	31	TRUE	FALSE	FALSE	FALSE	NA
TGAATGCATGTTTGAACTCGAATTATTTCCT	0	5.15065	2.69494	31	TRUE	FALSE	FALSE	FALSE	NA
TGAATGCTTTGAACCCCAGGAGAATTAGCCGC	5.41612	0	4.86595	32	TRUE	FALSE	FALSE	FALSE	NA
TGAATGTTGATTCTGTATTTGCTGGGCCCGG	3.63121	5.82324	9.83253	31	TRUE	FALSE	FALSE	FALSE	NA
TGAATGTTGATTCTGTATTTGCTGGGCCCGGT	0	0.721688	7.90551	32	TRUE	FALSE	FALSE	FALSE	NA
TGAATTACAATCGGTATTTTCTGAATTACACT	0.966887	7.23346	2.05117	32	TRUE	FALSE	FALSE	FALSE	NA
TGAATTACAATCGGTATTTTCTGAATTACACTT	2.32156	13.127	12.399	33	TRUE	FALSE	FALSE	FALSE	NA
TGAATTCCGATCCTGTAAACCGTAGCTACTC	5.80132	5.80666	20.6127	31	TRUE	FALSE	FALSE	FALSE	NA
TGAATTCCGATTCTGTAAACCGTAGCTACTC	2.12767	2.94446	3.49282	31	TRUE	FALSE	FALSE	FALSE	NA
TGAATTTCGCGGTTCAACTGAATAACTTGGGCC	1.16078	1.44338	6.88716	33	TRUE	FALSE	FALSE	FALSE	NA
TGACAACTCAAAGTAGAATTATCGGAATTTTC	0.966887	1.44338	4.31851	32	TRUE	FALSE	FALSE	FALSE	NA
TGACAATCGTAAGAATAGCCAACAGCGCCGTGA	0	0	1.40739	33	TRUE	FALSE	FALSE	FALSE	NA
TGACAATGAAACCAAGAACGCCTTCAAGGGGA	9.66887	20.5336	28.9094	32	TRUE	FALSE	FALSE	FALSE	NA
TGACAATTATCAAGGAAATTCCGTAGTACCATC	0	3.64957	4.10448	33	TRUE	FALSE	FALSE	FALSE	NA
TGACACGAAGAATCTTCAGACGAAACAAATAAC	6.9621	1.47653	11.4604	33	TRUE	FALSE	FALSE	FALSE	NA
TGACACTGTTTTTACACTTACTTGGCGCTGCGA	1.16078	4.44554	3.49067	33	TRUE	FALSE	FALSE	FALSE	NA
TGACATACTGCTAAACCAAACGGATGATATGAC	2.32156	5.17583	0.735806	33	TRUE	FALSE	FALSE	FALSE	NA
TGACATCCGCCCAGATATTGCAAACTGAACTC	0	3.66216	2.7249	32	TRUE	FALSE	FALSE	FALSE	NA
TGACCACGGAAAGTAAGATTATGCAATTAGAT	0	0	5.53969	32	TRUE	FALSE	FALSE	FALSE	NA
TGACCACGGAAAGTAAGATTATGCAATTAGATT	0	1.4845	10.1981	33	TRUE	FALSE	FALSE	FALSE	NA
TGACCAGATTTTACCGATGACTGACACTGATTC	0	3.69133	3.55059	33	TRUE	FALSE	FALSE	FALSE	NA
TGACCATGAAAACTTTGAACCGACCGGATAAAC	1.93377	1.4845	4.35277	33	TRUE	FALSE	FALSE	FALSE	NA
TGACCCAGCCAACTATTCATCATCTGTGAGGAC	12.8724	24.2494	29.4804	33	TRUE	FALSE	FALSE	FALSE	NA
TGACCTACATAAAATTCTGAGCTGACCTAGA	0	0	6.91712	31	TRUE	FALSE	FALSE	FALSE	NA
TGACCTACATAAAATTCTGAGCTGACCTAGAT	1.93377	12.4259	11.1115	32	TRUE	FALSE	FALSE	FALSE	NA
TGACCTCTGCACATGCTATTGCTACCTCGAGA	0	1.4845	7.99754	32	TRUE	FALSE	FALSE	FALSE	NA
TGACCTTGAAATTTTTTGAATGACCTTGACC	3.70564	6.61522	9.70624	31	TRUE	FALSE	FALSE	FALSE	NA
TGACCTTGAAATTTTTTGAATGACCTTGACCT	0	2.90732	6.24768	32	TRUE	FALSE	FALSE	FALSE	NA
TGACCTTGAGAAATTTTCAATGACCCTGACCT	0	0.742252	8.70553	32	TRUE	FALSE	FALSE	FALSE	NA
TGACCTTGAGAAATTTTGAATAACATTGAGAAA	2.39599	2.22277	3.39864	33	TRUE	FALSE	FALSE	FALSE	NA
TGACCTTGAGAAATTTTTTGATGAGCCACCT	0	7.32033	11.8216	31	TRUE	FALSE	FALSE	FALSE	NA
TGACCTTGAGAAATTTTTTGATGAGCCACCTT	2.32156	4.36328	6.21342	32	TRUE	FALSE	FALSE	FALSE	NA
TGACGAATTGTGGATGTTGCTCAGCGACTAGCA	0	0.721688	6.30331	33	TRUE	FALSE	FALSE	FALSE	NA
TGACGAGACGTAGCCTACTATCACGATGAGGCC	0.966887	5.08497	9.12024	33	TRUE	FALSE	FALSE	FALSE	NA
TGACGGAATATAACTGGCTGTATTATTGTATC	1.93377	8.13224	6.97919	32	TRUE	FALSE	FALSE	FALSE	NA
TGACGGCATACATTTTGACAATTTTATCACGCT	0	2.2148	4.99224	33	TRUE	FALSE	FALSE	FALSE	NA
TGACGTACGGAGTAATTACCCCTAGTAGTGGTC	0	2.21878	2.08328	33	TRUE	FALSE	FALSE	FALSE	NA
TGACGTCATCAAGAACCCAAATTTAGTAATAT	0	5.10155	3.39864	32	TRUE	FALSE	FALSE	FALSE	NA
TGACGTCATCAAGAACCCAAATTTAGTAATATC	3.55677	9.50197	13.9969	33	TRUE	FALSE	FALSE	FALSE	NA
TGACGTGGAAAGAGGACTCCAACATAAACATTT	0	4.33013	2.75701	33	TRUE	FALSE	FALSE	FALSE	NA
TGACGTTGGTACTGTGAACCATTGAGTGGAA	1.16078	3.69133	4.19651	31	TRUE	FALSE	FALSE	FALSE	NA
TGACTGAGCCTGAATTCGCAAGGGAACGACC	2.32156	0	7.0113	31	TRUE	FALSE	FALSE	FALSE	NA
TGACTGATGGACCAGAACTGTTCCACCTTGGC	3.43731	1.44338	9.98019	32	TRUE	FALSE	FALSE	FALSE	NA
TGACTGTACCAAATGAATATAAATGCCTAATTT	6.76821	1.45995	0	33	TRUE	FALSE	FALSE	FALSE	NA
TGACTTGTGAACTCTACTCTTTGCCTTTGGTA	0	6.5615	4.32066	32	TRUE	FALSE	FALSE	FALSE	NA
TGAGAACGGATTAATTTTGAAGGATCAATGAGC	4.67253	5.07238	2.75701	33	TRUE	FALSE	FALSE	FALSE	NA
TGAGAATACTGAACAAAAATCCAATTTCAGC	2.2021	7.37342	4.74611	31	TRUE	FALSE	FALSE	FALSE	NA
TGAGAATCATACATAAATACAGATCATGGTAAT	0	8.82603	2.81693	33	TRUE	FALSE	FALSE	FALSE	NA
TGAGAATTACGGACGCGCGCGGTTGCGGGAGT	9.66887	0	0	32	TRUE	FALSE	FALSE	FALSE	NA
TGAGACAAAATAAAAACGTGCTGGACTTTATT	0	5.1347	0.673735	32	TRUE	FALSE	FALSE	FALSE	NA
TGAGACATATTTAATGACTGAGCACATAGATT	0	5.17184	3.51848	32	TRUE	FALSE	FALSE	FALSE	NA
TGAGACTCGAATTTCATCACCCAACTGAATAAT	2.2021	2.92389	4.16655	33	TRUE	FALSE	FALSE	FALSE	NA
TGAGACTTTCTGAGTACAGGATTTGAAAAGAGT	1.16078	4.417	8.94262	33	TRUE	FALSE	FALSE	FALSE	NA
TGAGAGAAATTGTAGACAGTACAGGTTAGAGAT	4.06144	5.79008	10.2259	33	TRUE	FALSE	FALSE	FALSE	NA
TGAGAGAAATTGTAGACAGTACGGGTTAGAGA	6.76821	12.5087	10.4763	32	TRUE	FALSE	FALSE	FALSE	NA
TGAGAGAAATTGTAGACAGTACGGGTTAGAGAT	9.82032	16.0509	26.4259	33	TRUE	FALSE	FALSE	FALSE	NA
TGAGAGCTCCAAACGAAATGCACCGTGTTCCT	0	4.43295	2.69494	32	TRUE	FALSE	FALSE	FALSE	NA
TGAGAGCTCCAAACGAAATGCACCGTGTTCCTT	0	11.6047	12.1042	33	TRUE	FALSE	FALSE	FALSE	NA
TGAGAGTACGAAGGTGTTTAAAGGTCGTCCTTC	0	4.43358	3.45856	33	TRUE	FALSE	FALSE	FALSE	NA
TGAGATCTGTGAACGTACTAACCTCGTTATTA	6.383	1.4845	4.95799	32	TRUE	FALSE	FALSE	FALSE	NA
TGAGATCTTCGTACTTATGGCGGATTGCCACGA	1.93377	7.23346	8.41869	33	TRUE	FALSE	FALSE	FALSE	NA
TGAGATGAGTAACACCGTAGCTTAAAAACTC	8.70457	5.10553	2.11324	31	TRUE	FALSE	FALSE	FALSE	NA
TGAGATGCACACCGTGTATGATTACCGTGAC	3.16899	6.54492	11.0516	31	TRUE	FALSE	FALSE	FALSE	NA
TGAGATTTACCTTTCGATTCGCATCTGTAAT	0	8.05461	2.08113	31	TRUE	FALSE	FALSE	FALSE	NA
TGAGATTTTATATCCAAATGGTTGTGGGTGT	0	3.62502	6.34186	31	TRUE	FALSE	FALSE	FALSE	NA
TGAGCAATCCATGATTTCGTCATATACTAATTC	2.32156	2.92788	4.29069	33	TRUE	FALSE	FALSE	FALSE	NA
TGAGCAGGAATGGAAATAATCTGATGATAGCT	0.966887	1.44338	2.02121	32	TRUE	FALSE	FALSE	FALSE	NA
TGAGCATCAATTTATCGTTTTTTACTGCTGAT	0	2.2148	2.11109	32	TRUE	FALSE	FALSE	FALSE	NA
TGAGTACAATTTGCCTCTTAGTTGTGTTGGAT	3.70564	2.91991	11.2421	32	TRUE	FALSE	FALSE	FALSE	NA
TGAGTATGACCTTGTGATATGACTTTGGCCC	5.63941	4.37986	4.19437	31	TRUE	FALSE	FALSE	FALSE	NA
TGAGTCCCATACCACTGATAGACGTTCCGAGA	3.86755	10.9407	9.67413	32	TRUE	FALSE	FALSE	FALSE	NA
TGAGTCTGAAGCTCCACGTCTGTGAATGCCT	0	1.45995	5.60391	31	TRUE	FALSE	FALSE	FALSE	NA
TGAGTGAACACGAGGAACCACATCGAGAGCTA	0	7.27459	2.81908	32	TRUE	FALSE	FALSE	FALSE	NA
TGAGTTAGAACATCCAATATTAAAAATGAGAT	0.966887	5.87695	4.99439	32	TRUE	FALSE	FALSE	FALSE	NA
TGAGTTCCTTTATATTGTAGAAACAATGGCTT	5.02833	9.48141	9.5821	32	TRUE	FALSE	FALSE	FALSE	NA
TGAGTTCCTTTATATTGTAGAAACAATGGCTTT	0	10.223	1.34747	33	TRUE	FALSE	FALSE	FALSE	NA
TGAGTTCGGCGCTGGAGTTTTTATAGTTTGGC	8.27433	13.7784	25.1726	32	TRUE	FALSE	FALSE	FALSE	NA
TGAGTTTGACGATTAACCATGTAGTAGGAGT	0	5.91409	7.47101	31	TRUE	FALSE	FALSE	FALSE	NA
TGATAAACGAGATCTAAACATAAAGCAACCGGA	0	5.84779	1.34747	33	TRUE	FALSE	FALSE	FALSE	NA
TGATAAACTGTAACCAGAATCCCAGAGTGCC	0	0	7.07337	31	TRUE	FALSE	FALSE	FALSE	NA
TGATAAACTGTAACCAGAATCCCAGAGTGCCT	4.06144	6.56549	9.03466	32	TRUE	FALSE	FALSE	FALSE	NA
TGATAAAGGCTGTGCCCAAAATTTGTGGTTATT	0.966887	0	7.68289	33	TRUE	FALSE	FALSE	FALSE	NA
TGATAACGAATTCGATTATATTCGATTGGCATC	0	2.2022	6.43175	33	TRUE	FALSE	FALSE	FALSE	NA
TGATAACTGAACGAATCGCTCAAGCTCCCGTC	0	2.18164	4.83599	32	TRUE	FALSE	FALSE	FALSE	NA
TGATACAACATTTTGACTCTTTTCGGGTCCGAC	2.47043	0	6.8572	33	TRUE	FALSE	FALSE	FALSE	NA
TGATACATCCGGTCAGTTCATAAGGTCGACGA	0	2.88675	5.69594	32	TRUE	FALSE	FALSE	FALSE	NA
TGATAGAACTCTCGAGAAACATGCTAGCCTAA	0	4.42959	8.97044	32	TRUE	FALSE	FALSE	FALSE	NA
TGATAGAACTCTCGAGAAACATGCTAGCCTAAT	3.09455	18.2856	8.32666	33	TRUE	FALSE	FALSE	FALSE	NA
TGATAGAACTGCCAACTTAACAAAGATCACAC	0	4.4084	2.08328	32	TRUE	FALSE	FALSE	FALSE	NA
TGATAGTAGCTACATCTAATTAATACCGAGT	0	3.6993	3.36868	31	TRUE	FALSE	FALSE	FALSE	NA
TGATAGTAGCTACATCTAATTAATACCGAGTGC	4.4042	12.451	11.7917	33	TRUE	FALSE	FALSE	FALSE	NA
TGATATACGAAAAGTTGATTTCATTGGCTGAT	3.43731	4.44155	4.92588	32	TRUE	FALSE	FALSE	FALSE	NA
TGATATACGAGATCTGAACATGGACCAAAAA	9.89475	19.1273	31.2876	31	TRUE	FALSE	FALSE	FALSE	NA
TGATATACGAGATCTGAACATGGACCAAAAAG	7.03654	14.6818	55.0593	32	TRUE	FALSE	FALSE	FALSE	NA
TGATATACGAGATCTGAACATGGACCAAAAAGT	15.0745	36.0306	85.8568	33	TRUE	FALSE	FALSE	FALSE	NA
TGATCAATAATTTACTAAGTGTGATGGAATC	1.23521	1.4845	10.4677	31	TRUE	FALSE	FALSE	FALSE	NA
TGATCAATCAACATTTTGACTACCTTTGTCAGC	9.8817	6.64376	6.12354	33	TRUE	FALSE	FALSE	FALSE	NA
TGATCAATCAACATTTTGGCTACCTTTGTCAAC	1.16078	4.43295	6.24553	33	TRUE	FALSE	FALSE	FALSE	NA
TGATCCGTTGAACTTCTTTTGTTAACTGCAATA	0	4.43295	4.16226	33	TRUE	FALSE	FALSE	FALSE	NA
TGATGAAAATTAAGAAAATGTATGTGACTGAT	2.12767	2.16506	7.56519	32	TRUE	FALSE	FALSE	FALSE	NA
TGATGAAAATTAAGAAAATGTATGTGACTGATT	2.32156	1.47653	4.19651	33	TRUE	FALSE	FALSE	FALSE	NA
TGATGAACCTTGGCCATCGTTTGGTTTCTTGAC	0	3.71126	3.46071	33	TRUE	FALSE	FALSE	FALSE	NA
TGATGAATTTATTTATCGAAGATCTTGAGTC	1.93377	2.21878	3.51848	31	TRUE	FALSE	FALSE	FALSE	NA
TGATGACTGATGCTCGAATGTTTGGGTATGC	0	4.35069	13.2226	31	TRUE	FALSE	FALSE	FALSE	NA
TGATGACTGATGCTCGAATGTTTGGGTATGCA	21.9172	24.8975	57.5616	32	TRUE	FALSE	FALSE	FALSE	NA
TGATGAGAACCTGTAATACAAAATCGGAAATTC	0	4.37986	10.4656	33	TRUE	FALSE	FALSE	FALSE	NA
TGATGATTTCGACTGTAAACTTGCACCCAAA	4.44923	6.68026	0	31	TRUE	FALSE	FALSE	FALSE	NA
TGATGATTTCGACTGTAAACTTGCACCCAAAT	2.47043	0.721688	4.83599	32	TRUE	FALSE	FALSE	FALSE	NA
TGATGATTTCGACTGTAAACTTGCACCCAAATC	3.70564	6.59004	21.3181	33	TRUE	FALSE	FALSE	FALSE	NA
TGATGGATGCTTAACTAAGATAAGAATTGCC	0	1.4845	4.2864	31	TRUE	FALSE	FALSE	FALSE	NA
TGATGGATGCTTAACTAAGATAAGAATTGCCT	2.90066	13.1767	3.49067	32	TRUE	FALSE	FALSE	FALSE	NA
TGATGTCTCTCTGTGCTAAATCGTCAAAACCT	0.966887	5.15527	2.69494	32	TRUE	FALSE	FALSE	FALSE	NA
TGATGTTGATTTCTTGGGCTCAGCTACGACT	5.61001	2.92788	5.66383	31	TRUE	FALSE	FALSE	FALSE	NA
TGATTATTAGAATAATACTTTGTACACCAACT	0	7.25004	6.18776	32	TRUE	FALSE	FALSE	FALSE	NA
TGATTATTGAACACGAGGAGTCGGATCGAAAGA	0.966887	0	6.39964	33	TRUE	FALSE	FALSE	FALSE	NA
TGATTCAGCTGTCAGTATATTCTGGAACTCTGC	2.2021	2.90732	2.08113	33	TRUE	FALSE	FALSE	FALSE	NA
TGATTCTGACACTCTGAGTTTTAAATGGCAC	9.16679	13.9886	28.537	31	TRUE	FALSE	FALSE	FALSE	NA
TGATTCTGACACTCTGAGTTTTAAATGGCACA	1.93377	5.17583	4.93017	32	TRUE	FALSE	FALSE	FALSE	NA
TGATTGAACCCTGAAGTTGTAGACTTATGATC	7.61822	5.87695	10.2879	32	TRUE	FALSE	FALSE	FALSE	NA
TGATTTCAAAGTGCGCTGGACTCCTTACACC	3.28845	2.18563	2.75486	31	TRUE	FALSE	FALSE	FALSE	NA
TGATTTCAAAGTGCGCTGGACTCCTTACACCT	0	0	5.66168	32	TRUE	FALSE	FALSE	FALSE	NA
TGATTTGCACACCAACTTATATTATAGAGGAT	4.64312	2.95705	0.703697	32	TRUE	FALSE	FALSE	FALSE	NA
TGATTTGCACCTTTCAACCACCGTATGACTC	0	16.9377	6.36968	31	TRUE	FALSE	FALSE	FALSE	NA
TGATTTGCACCTTTTATCCACCGTATGACTC	0	1.46394	9.09887	31	TRUE	FALSE	FALSE	FALSE	NA
TGCAAAGGTCATACTAATAGATGAGAAACCCT	1.93377	2.2148	5.51402	32	TRUE	FALSE	FALSE	FALSE	NA
TGCAACTGAATATTTGAACCATTCCAAATATGT	28.5659	60.9984	122.634	33	TRUE	FALSE	FALSE	FALSE	NA
TGCAATGATCTCTGATGATATGATTTTCACGGC	2.90066	3.68272	4.86595	33	TRUE	FALSE	FALSE	FALSE	NA
TGCAATGCTGTAATAGCTTCGTTCTGAGCAGTT	7.03912	6.54492	0.703697	33	TRUE	FALSE	FALSE	FALSE	NA
TGCACACTGTAGTTGTAGATATTCGGCGAAG	0	4.41301	4.16226	31	TRUE	FALSE	FALSE	FALSE	NA
TGCACACTGTGGTTCTGTGGACACACGACGAAG	0	2.22277	3.46071	33	TRUE	FALSE	FALSE	FALSE	NA
TGCACCTTTTAACACCGTATGACTCTGATTATC	7.18798	14.5903	16.1337	33	TRUE	FALSE	FALSE	FALSE	NA
TGCACTGCGATTCTTGACGATTGTACTCATT	3.86755	7.27857	13.1391	31	TRUE	FALSE	FALSE	FALSE	NA
TGCACTGCTATTCTTGATGATTGTACCCATTA	0	7.25004	4.22433	32	TRUE	FALSE	FALSE	FALSE	NA
TGCACTTCAACATCGTTAATTACTGTCTTAAA	7.41128	0	2.91111	32	TRUE	FALSE	FALSE	FALSE	NA
TGCAGTAAATGGATTTCTAACAATTGGTGGGT	2.90066	5.91011	1.40739	32	TRUE	FALSE	FALSE	FALSE	NA
TGCATAACTCCATTCCAACCGATACTTCTGA	0	2.90732	3.51848	31	TRUE	FALSE	FALSE	FALSE	NA
TGCATATTGGGGATTGACTGTTTGAATAATA	0	5.16722	4.10234	31	TRUE	FALSE	FALSE	FALSE	NA
TGCATATTGGGGATTGATTGTCTGAATGATA	0	5.82722	5.69809	31	TRUE	FALSE	FALSE	FALSE	NA
TGCATATTGGGGATTGATTGTCTGAATGATAAC	4.83444	0	6.33542	33	TRUE	FALSE	FALSE	FALSE	NA
TGCATCAGAAGATTCATCGGCTCTCTCAACGC	0	1.4845	5.69379	32	TRUE	FALSE	FALSE	FALSE	NA
TGCATCCCATGATTCTGCATTTGTTGGATTT	0	0.721688	4.22648	31	TRUE	FALSE	FALSE	FALSE	NA
TGCATCTATTAGGTTTTCTGTCGGTCTGACA	2.32156	0	5.66383	31	TRUE	FALSE	FALSE	FALSE	NA
TGCATCTGTAGGTATTTTGAATTTTAATTAATT	0	5.77351	1.34747	33	TRUE	FALSE	FALSE	FALSE	NA
TGCATGAATCCGCGGTATGTTCTCTCCACCCCC	1.93377	8.12029	10.7524	33	TRUE	FALSE	FALSE	FALSE	NA
TGCATGTATAAATAACCAGAATGATTGGATGTT	0	2.2148	12.3712	33	TRUE	FALSE	FALSE	FALSE	NA
TGCATGTCAACATTAGACACACTGGCCTGTA	0	2.2022	5.66598	31	TRUE	FALSE	FALSE	FALSE	NA
TGCATTGTTCTCGACGAAAAATCTATCTGCC	5.02833	21.2141	53.8317	31	TRUE	FALSE	FALSE	FALSE	NA
TGCATTGTTCTCGACGAAAAATCTATCTGCCGA	3.86755	1.44338	4.95799	33	TRUE	FALSE	FALSE	FALSE	NA
TGCATTTCTTTTATTCTGGTTTGTTGGCGCTC	9.28625	7.38202	4.16655	32	TRUE	FALSE	FALSE	FALSE	NA
TGCCAAGGAGATTAGTAGCAAGCAAACAAATGA	0	1.4845	4.25429	33	TRUE	FALSE	FALSE	FALSE	NA
TGCCAATAATTGTCGGCGATTCGACTCGCCAGC	0.966887	1.44338	3.49067	33	TRUE	FALSE	FALSE	FALSE	NA
TGCCAATCATCAATATGCACAAGCTTTGGATTT	0	4.417	4.28855	33	TRUE	FALSE	FALSE	FALSE	NA
TGCCAGATCGATGATGTTCCTACCTACCCGT	3.70564	4.33013	0.703697	31	TRUE	FALSE	FALSE	FALSE	NA
TGCCAGATCGATGATGTTCCTACCTACCCGTA	2.32156	9.50596	0.735806	32	TRUE	FALSE	FALSE	FALSE	NA
TGCCATGGTAATAAGCGACAAGCAGGATAGAAC	5.37109	8.03341	8.85059	33	TRUE	FALSE	FALSE	FALSE	NA
TGCCCAACACAGTTCCGGATAGTAGAACTCTAG	0	2.18563	4.32066	33	TRUE	FALSE	FALSE	FALSE	NA
TGCCCAGCAAACCAATAAAACTCTGTATGACC	2.32156	3.67013	10.3778	32	TRUE	FALSE	FALSE	FALSE	NA
TGCCCAGGCCTGATAGAACCAATAAACCATTC	0	0	8.29455	32	TRUE	FALSE	FALSE	FALSE	NA
TGCCCTCAACTACCTGTGAAGAACCTGTTCGT	4.83444	3.70727	6.34186	32	TRUE	FALSE	FALSE	FALSE	NA
TGCCGAGCGTGCGTTCGTGCTCCGCGAACTGTT	3.09455	8.07055	7.87554	33	TRUE	FALSE	FALSE	FALSE	NA
TGCCGGTCGAGCTGGGTACGTCTCCGCGATGC	19.5506	33.5531	28.1073	32	TRUE	FALSE	FALSE	FALSE	NA
TGCCGGTCGAGCTGGGTACGTTTCCGCGATGC	2.32156	7.35747	12.673	32	TRUE	FALSE	FALSE	FALSE	NA
TGCCGTTCCGAGAGACATGATCGTTGTAACTGA	3.86755	10.219	6.98134	33	TRUE	FALSE	FALSE	FALSE	NA
TGCCTACTGCCGAACAAAGACTATCCAACACTC	0	6.64376	3.55274	33	TRUE	FALSE	FALSE	FALSE	NA
TGCCTGAGCTCTCTGACTGTTTCCGGTGGAGCC	0.966887	1.45995	4.93232	33	TRUE	FALSE	FALSE	FALSE	NA
TGCCTGTAGAGACAAGAATCCGGTCAATTTATC	1.23521	6.51177	8.36307	33	TRUE	FALSE	FALSE	FALSE	NA
TGCGAACCGATTGAAGAAGCGTGATGTAAACC	0	1.47653	13.1991	32	TRUE	FALSE	FALSE	FALSE	NA
TGCGAGAAACTCTGATGCACAATAACCCATC	0.966887	4.33013	9.19091	31	TRUE	FALSE	FALSE	FALSE	NA
TGCGTGAATGTTGATTCTGTATTTACTGGGCC	0	0	1.47161	32	TRUE	FALSE	FALSE	FALSE	NA
TGCGTGGCTAAACGAACAAAAACCTACATAAGA	0	0	4.04241	33	TRUE	FALSE	FALSE	FALSE	NA
TGCTAACTGGAGAGAACTAACTTGTCGTTGACC	3.55677	5.17121	9.19091	33	TRUE	FALSE	FALSE	FALSE	NA
TGCTATTCATTTGGACATGTCTATATTTTTGAA	1.16078	2.22277	1.47161	33	TRUE	FALSE	FALSE	FALSE	NA
TGCTGTGAATATATTAAATTGATTGAATTTC	4.4042	16.8051	6.43389	31	TRUE	FALSE	FALSE	FALSE	NA
TGCTTAGTAGAATTCTTACATGTGATTTCATC	2.39599	12.3801	12.6516	32	TRUE	FALSE	FALSE	FALSE	NA
TGCTTAGTAGAATTCTTACATGTGCTTTCATC	6.06965	20.4593	33.5506	32	TRUE	FALSE	FALSE	FALSE	NA
TGCTTAGTCGAGGACATTTGTTACATGTGTAAA	0.966887	3.65817	1.47161	33	TRUE	FALSE	FALSE	FALSE	NA
TGCTTATCGGCCCGTGAACTATTTATTATATC	7.57319	1.44338	12.3846	32	TRUE	FALSE	FALSE	FALSE	NA
TGCTTCGCGTCTGTGTTCGCACTCAAAACATC	2.90066	2.96502	8.64346	32	TRUE	FALSE	FALSE	FALSE	NA
TGCTTCGGATTTTGATCACCCAAAATAATTAGA	2.90066	1.4845	4.89806	33	TRUE	FALSE	FALSE	FALSE	NA
TGCTTGAACTCATTTTTAACGTTGTGCTTGGC	0	7.3197	5.57395	32	TRUE	FALSE	FALSE	FALSE	NA
TGCTTGACAAAGAACTTAGCCCGCGATTAAC	4.94085	0	2.02121	31	TRUE	FALSE	FALSE	FALSE	NA
TGCTTTGCACGAACTGTGACCAAATATTTTT	5.41612	7.36943	10.3201	31	TRUE	FALSE	FALSE	FALSE	NA
TGCTTTGCACGAACTGTGACCAAATATTTTTGT	9.28366	11.7459	6.98134	33	TRUE	FALSE	FALSE	FALSE	NA
TGGATCTCACGGTTCAACTGAATAACTTGGGCC	0.966887	4.43358	2.11109	33	TRUE	FALSE	FALSE	FALSE	NA
TGGCAAATGGATTTGATGGAGATGATACCCTAT	2.2021	0	4.22862	33	TRUE	FALSE	FALSE	FALSE	NA
TGGCACAATACATCCATGGTCGACAGCATTTG	0	0.721688	2.87901	32	TRUE	FALSE	FALSE	FALSE	NA
TGGCATAGAAGGTGATTGTCGTTCTGGACGC	1.16078	2.22675	4.86595	31	TRUE	FALSE	FALSE	FALSE	NA
TGGCATAGGAGTGTTGCTTAAGAATACGGATT	0.966887	3.69133	1.37743	32	TRUE	FALSE	FALSE	FALSE	NA
TGGCATGCAGTCAGAACCACGAGGCAAATGAGA	13.1408	9.5431	7.715	33	TRUE	FALSE	FALSE	FALSE	NA
TGGCCACATAGGGAAACTCCACCTCGTCGTTGC	0	5.13407	0.703697	33	TRUE	FALSE	FALSE	FALSE	NA
TGGCCTTGATCTGCTGAATTTCCTTTGTAATC	0	2.96901	4.22648	32	TRUE	FALSE	FALSE	FALSE	NA
TGGCGATTATCATGATTTGTATGTTTTCTTC	0	7.31173	3.45856	31	TRUE	FALSE	FALSE	FALSE	NA
TGGCGTAGTAACTGGATGATAAGTAGACAGC	1.16078	12.4418	11.8216	31	TRUE	FALSE	FALSE	FALSE	NA
TGGCGTAGTAACTGGATGATAAGTAGACAGCT	5.68444	27.7922	27.0076	32	TRUE	FALSE	FALSE	FALSE	NA
TGGCGTCGCATGAATTCTGAGCATCATACAAAC	1.93377	0	4.16441	33	TRUE	FALSE	FALSE	FALSE	NA
TGGCTATAACTTTTGTGGACCTGGCACACGAAC	3.48234	0	4.16226	33	TRUE	FALSE	FALSE	FALSE	NA
TGGCTCGAGCGCATAATTTTTGGTAGTGAGGAC	2.47043	5.86038	7.78351	33	TRUE	FALSE	FALSE	FALSE	NA
TGGCTCGTAGAATTTTTGTAACAACTGTGATGT	0	5.77351	1.37743	33	TRUE	FALSE	FALSE	FALSE	NA
TGGCTGAATAAATGCATGACTCATTCGACGC	1.93377	5.12211	4.22648	31	TRUE	FALSE	FALSE	FALSE	NA
TGGCTGACGGAAAACGATGACTCATCATGTT	1.23521	14.7023	16.8074	31	TRUE	FALSE	FALSE	FALSE	NA
TGGCTGACGGAAAACGATGACTCATCATGTTG	4.83444	16.8217	25.331	32	TRUE	FALSE	FALSE	FALSE	NA
TGGCTGACGGAAAACGATGACTCATCATGTTGA	3.43731	20.4095	25.3246	33	TRUE	FALSE	FALSE	FALSE	NA
TGGCTGCTAGACTCCGTGAATTATTCGTCTCGA	6.17606	16.957	28.537	33	TRUE	FALSE	FALSE	FALSE	NA
TGGCTGGCGGGATGTTATGACTCATTATGTA	7.18798	2.16506	1.47161	31	TRUE	FALSE	FALSE	FALSE	NA
TGGCTGGCGGGATGTTATGACTCATTATGTAGA	7.11355	2.19822	6.27764	33	TRUE	FALSE	FALSE	FALSE	NA
TGGCTTAGAGGAACTGATGAAAAAGAATGACTC	0.966887	0.742252	5.08642	33	TRUE	FALSE	FALSE	FALSE	NA
TGGCTTGGTATGACAATGTTTTGAAAATGAGT	2.90066	0.742252	6.40393	32	TRUE	FALSE	FALSE	FALSE	NA
TGGCTTTACAGTTGTTCCTTTTCGTCGTTGC	0	9.49798	23.434	31	TRUE	FALSE	FALSE	FALSE	NA
TGGGCACTCGTAATATTCTAACATCGGCACAAT	0	2.90333	2.02121	33	TRUE	FALSE	FALSE	FALSE	NA
TGGTAACCTGTGGCAAATTTGATTTTGAAGAC	0	8.05461	0	32	TRUE	FALSE	FALSE	FALSE	NA
TGGTACCGGAAATAGCAGCAACTGCAACCCAGA	1.16078	2.2148	5.48192	33	TRUE	FALSE	FALSE	FALSE	NA
TGGTACTGCAATGAAACTTTGTATATAGAAGT	0	12.475	29.0845	32	TRUE	FALSE	FALSE	FALSE	NA
TGGTAGGTCACTGCGCTCCCTTCTTGGCACGCC	0	1.45995	7.59086	33	TRUE	FALSE	FALSE	FALSE	NA
TGTAAAAACTTTGGCCAAGCTTCGATGTCGT	0	2.19822	5.51402	31	TRUE	FALSE	FALSE	FALSE	NA
TGTAAATGGATATAGAATTCCAACGATCGATT	0	1.45995	5.63817	32	TRUE	FALSE	FALSE	FALSE	NA
TGTAAATGGATATAGAATTCCAACGATCGATTT	2.47043	10.2694	11.6932	33	TRUE	FALSE	FALSE	FALSE	NA
TGTAATGTGACTCCGAAATTCATTTGTAAGC	1.16078	10.2442	15.064	31	TRUE	FALSE	FALSE	FALSE	NA
TGTAATGTGACTCCGAAATTCATTTGTAAGCAT	2.39599	2.19822	4.32066	33	TRUE	FALSE	FALSE	FALSE	NA
TGTAATGTGACTCCGAAATTCATTTTTAAGC	0	4.42099	7.715	31	TRUE	FALSE	FALSE	FALSE	NA
TGTACAACTTCTTTCTTGTAGTCCCATGCGCC	0	13.1761	20.1761	32	TRUE	FALSE	FALSE	FALSE	NA
TGTACATTTGATTTTTTCGCGGAATACTTAAA	0	3.64159	4.16226	32	TRUE	FALSE	FALSE	FALSE	NA
TGTACCTCTCGTGTTAGTTGAATTAGCTGATC	0	1.4845	7.26388	32	TRUE	FALSE	FALSE	FALSE	NA
TGTACGTAGAATCCGAATATTGCCACTTTTG	9.77529	33.0536	56.4779	31	TRUE	FALSE	FALSE	FALSE	NA
TGTACGTAGAATCCGAATATTGCCACTTTTGG	4.52366	9.49735	40.3522	32	TRUE	FALSE	FALSE	FALSE	NA
TGTACGTAGAATCCGAATATTGCCACTTTTGGA	10.9067	9.55107	44.4696	33	TRUE	FALSE	FALSE	FALSE	NA
TGTACTTCAAATCTCCGACACGCTCAACTGA	2.47043	1.47653	7.10118	31	TRUE	FALSE	FALSE	FALSE	NA
TGTACTTCAAATCTCCGACACGCTCAACTGAA	1.16078	5.15065	11.1115	32	TRUE	FALSE	FALSE	FALSE	NA
TGTACTTTTAAACTTTGAAAAAATTTTTGCC	16.6975	13.9475	23.0915	31	TRUE	FALSE	FALSE	FALSE	NA
TGTACTTTTCCCGCCAGACTCGTTGCCAAGC	3.86755	26.4013	34.0189	31	TRUE	FALSE	FALSE	FALSE	NA
TGTAGAACAAAGACCATGAGTCATTTTAGAAGA	0	3.69133	6.33327	33	TRUE	FALSE	FALSE	FALSE	NA
TGTAGAACAAAGGCCATGAGTCATACACAGCC	2.47043	10.2071	7.10333	32	TRUE	FALSE	FALSE	FALSE	NA
TGTAGATAACCAAATAGAATCCAGCTCTCGC	0	2.2148	0	31	TRUE	FALSE	FALSE	FALSE	NA
TGTAGATAACCAAATAGAATCCAGCTCTCGCC	0	5.07238	3.55059	32	TRUE	FALSE	FALSE	FALSE	NA
TGTATAGCTTACGAACTCGGGATTTATAATC	0	7.3495	0	31	TRUE	FALSE	FALSE	FALSE	NA
TGTATGACTAAGACTGGGTGGTTTGCTAGTC	0	0	1.34747	31	TRUE	FALSE	FALSE	FALSE	NA
TGTATGTCGGTGCGTGTTATGTGAATACGTGC	0	2.94446	12.4611	32	TRUE	FALSE	FALSE	FALSE	NA
TGTATGTTCTCTTTCCAGTTCTTCCAATCGC	4.25534	10.2648	16.7475	31	TRUE	FALSE	FALSE	FALSE	NA
TGTATTGAAAACTGTTTGAGATATCTGGGCC	3.70564	5.8929	7.80918	31	TRUE	FALSE	FALSE	FALSE	NA
TGTATTGTTGGCACATTCATATTCTTCTGAAA	1.93377	1.47653	3.46071	32	TRUE	FALSE	FALSE	FALSE	NA
TGTCAACAATGTTAATCCTTCGGCTCGGCGT	0	8.1163	4.38273	31	TRUE	FALSE	FALSE	FALSE	NA
TGTCAACAATGTTAATCCTTCGGCTCGGCGTC	1.23521	5.93801	7.13974	32	TRUE	FALSE	FALSE	FALSE	NA
TGTCAATGATCTTTGAAAGCTTTTGTGGGCC	0	4.34671	7.72144	31	TRUE	FALSE	FALSE	FALSE	NA
TGTCAATGATCTTTGAAAGTTTTTGTGGGCC	0	5.82324	9.55429	31	TRUE	FALSE	FALSE	FALSE	NA
TGTCACTGCATTACCCTCTTGGCACGCTGATA	0.966887	2.16506	4.16226	32	TRUE	FALSE	FALSE	FALSE	NA
TGTCAGTAGGAAGGCACCTACGCTTTGCCGGCC	2.32156	8.78364	5.47977	33	TRUE	FALSE	FALSE	FALSE	NA
TGTCAGTTTTCGATATTGTTCTGCCTTGGTA	8.89846	8.77168	10.5362	31	TRUE	FALSE	FALSE	FALSE	NA
TGTCAGTTTTCGATATTGTTCTGCCTTGGTAA	2.90066	12.4299	9.03251	32	TRUE	FALSE	FALSE	FALSE	NA
TGTCAGTTTTCGATATTGTTCTGCCTTGGTAAT	7.06852	10.3225	14.6043	33	TRUE	FALSE	FALSE	FALSE	NA
TGTCATCATCAGGTAGAATTAAAATTGAAACT	2.90066	3.67475	6.21557	32	TRUE	FALSE	FALSE	FALSE	NA
TGTCCAATAATTCTGTTTCTGAGCCATATCGT	0	4.39644	5.7302	32	TRUE	FALSE	FALSE	FALSE	NA
TGTCCATTAGATCCGAATATTCTTCGAGAATTC	0	0	6.94708	33	TRUE	FALSE	FALSE	FALSE	NA
TGTCTAGATCGAACTTAAATTTTATGTAGGTC	5.80132	6.61123	0.673735	32	TRUE	FALSE	FALSE	FALSE	NA
TGTCTGAACATTTCCAATTAAAAACACATTTAT	2.32156	4.4084	6.18346	33	TRUE	FALSE	FALSE	FALSE	NA
TGTCTGAGAAAAATTCCAAGAAACGACGAGAA	0	3.69133	2.81479	32	TRUE	FALSE	FALSE	FALSE	NA
TGTCTGCTCCATGTGACGGCATTTCCGTACTA	4.94085	4.38385	4.19437	32	TRUE	FALSE	FALSE	FALSE	NA
TGTCTGCTCCATGTGACGGCATTTCCGTACTAT	0.966887	9.61738	0.703697	33	TRUE	FALSE	FALSE	FALSE	NA
TGTCTGGAAGAAAAGCCAATAAATCTTGTGAT	1.93377	0	6.18776	32	TRUE	FALSE	FALSE	FALSE	NA
TGTCTGTATCTCCCGGTGAATCCATTTGGCAC	1.23521	5.88493	7.65722	32	TRUE	FALSE	FALSE	FALSE	NA
TGTCTGTATCTCCTGGCAAATCTTGTTGGCAC	0	13.1264	12.581	32	TRUE	FALSE	FALSE	FALSE	NA
TGTCTGTTGGGAAGTATTTTCGCTTCATTGGC	1.93377	1.44338	4.1323	32	TRUE	FALSE	FALSE	FALSE	NA
TGTTAACCCACCCTGTATTTCTCTCTCATAGA	10.447	0	0	32	TRUE	FALSE	FALSE	FALSE	NA
TGTTACATATAATTCTGATAATTTACACCATC	1.16078	2.2148	2.02121	32	TRUE	FALSE	FALSE	FALSE	NA
TGTTAGATCTCCATCTTTGCCAAACAGATAAGC	3.86755	0	4.16655	33	TRUE	FALSE	FALSE	FALSE	NA
TGTTATATCTCCTGGATGACTCATTGTATATC	2.47043	5.86835	7.50312	32	TRUE	FALSE	FALSE	FALSE	NA
TGTTCAATTTATGTCCTTGATAGATACTGAATA	0	4.42896	4.16226	33	TRUE	FALSE	FALSE	FALSE	NA
TGTTCAGTGAATCGTGACGGTGTTCACTCATGC	3.70564	4.35069	2.69494	33	TRUE	FALSE	FALSE	FALSE	NA
TGTTCATTTAAATCAGAGCCCAGTTGGATGAC	0	4.33013	0	32	TRUE	FALSE	FALSE	FALSE	NA
TGTTCGAAAGACTGTGACGATGATTAACGGTTT	0	0	10.9916	33	TRUE	FALSE	FALSE	FALSE	NA
TGTTCGGTTATTAGCACTCGTTGACTACAAGAC	0	0	4.80603	33	TRUE	FALSE	FALSE	FALSE	NA
TGTTCTATCGAGTTAAATATTGTATAACGACC	0	0.721688	7.50312	32	TRUE	FALSE	FALSE	FALSE	NA
TGTTGGTTACTTCTATGAAATTGAATTTGAT	7.88654	11.6584	17.295	31	TRUE	FALSE	FALSE	FALSE	NA
TGTTGGTTACTTCTATGAAATTGAATTTGATC	9.73284	3.65817	11.2313	32	TRUE	FALSE	FALSE	FALSE	NA
TGTTTAAATGAATCGGTAACTACATGCAAATA	1.16078	2.92788	4.28855	32	TRUE	FALSE	FALSE	FALSE	NA
TGTTTAGGAAACCCGCGACTAGTAGAATAAGC	3.63121	5.82324	0.673735	32	TRUE	FALSE	FALSE	FALSE	NA
TGTTTAGGATAAATGTGGGGATAGGTTACCATC	10.8322	0.738265	1.34747	33	TRUE	FALSE	FALSE	FALSE	NA
TGTTTAGTAGAATTCTTACATGTGTTTTCATC	1.93377	4.41301	3.39864	32	TRUE	FALSE	FALSE	FALSE	NA
TGTTTCGAGAATGCTGTTAACATCAAATACTC	0.966887	0.738265	5.63172	32	TRUE	FALSE	FALSE	FALSE	NA
TGTTTGACCTCTGATAACTATGACACATCGCCT	0	2.88675	4.31851	33	TRUE	FALSE	FALSE	FALSE	NA
TGTTTGACTTAAATTCGACCATTTAAACAAA	2.32156	0	5.50973	31	TRUE	FALSE	FALSE	FALSE	NA
TGTTTGACTTAAATTCGACCATTTAAACAAAA	1.23521	0.738265	6.33542	32	TRUE	FALSE	FALSE	FALSE	NA
TGTTTGCACACAGAAATCACTCAATCTCGGC	0	6.51576	1.37743	31	TRUE	FALSE	FALSE	FALSE	NA
TGTTTGTGATCCCTGGCTACTCTCCCGAGGA	9.28625	18.4256	11.6376	31	TRUE	FALSE	FALSE	FALSE	NA
TGTTTGTGATCCCTGGCTACTCTCCCGAGGAA	3.43731	22.6529	35.711	32	TRUE	FALSE	FALSE	FALSE	NA
TGTTTTCGGGCATTAATAGAACCATCCTTACT	0	2.95306	4.10448	32	TRUE	FALSE	FALSE	FALSE	NA
TGTTTTCTCTCTGCTCGTCCTGGCCTTGCGC	3.48234	2.2022	7.715	31	TRUE	FALSE	FALSE	FALSE	NA
TGTTTTTTCTATTTAACACAAGTTTTCGGCAC	0	2.93648	5.05431	32	TRUE	FALSE	FALSE	FALSE	NA
TTAAAAATGTTTAAAAATACTTTGACCTTGACC	0	5.1838	1.4395	33	TRUE	FALSE	FALSE	FALSE	NA
TTAAAACGACATGTGGCAATCGATAATCATTAT	1.16078	4.36328	2.17531	33	TRUE	FALSE	FALSE	FALSE	NA
TTAAAATACCAATTTTGATCTTTACTGGCTGC	3.28845	3.60844	2.14535	32	TRUE	FALSE	FALSE	FALSE	NA
TTAAAATACCAATTTTGATCTTTACTGGCTGCC	4.4042	32.9428	73.3431	33	TRUE	FALSE	FALSE	FALSE	NA
TTAAACAACTGTTACTCAATATAATGTAATT	4.25534	8.84197	7.7514	31	TRUE	FALSE	FALSE	FALSE	NA
TTAAACACATCTGAAATTTCATTATAATGCT	8.70198	0	0.673735	31	TRUE	FALSE	FALSE	FALSE	NA
TTAAACTAAATGAACTAGATGTTGTCGACAACC	8.2293	4.37126	6.27764	33	TRUE	FALSE	FALSE	FALSE	NA
TTAAATACATTCAAAATTCCTGTAGACCGAGTT	0	0.742252	4.10234	33	TRUE	FALSE	FALSE	FALSE	NA
TTAAATGATGACATTTGGCTGTAGTAATGATC	2.2021	5.85177	3.46071	32	TRUE	FALSE	FALSE	FALSE	NA
TTAAATGATGACATTTGGCTGTAGTAATGATCA	2.32156	3.69133	0	33	TRUE	FALSE	FALSE	FALSE	NA
TTAAATGGATTAAGACCTATTGATGTTTCAAC	0	7.21688	0	32	TRUE	FALSE	FALSE	FALSE	NA
TTAACACATTTGAGAACTTTGGCGCCAAATCT	1.23521	2.18563	3.55274	32	TRUE	FALSE	FALSE	FALSE	NA
TTAACTTAACGTATTTGCACTTTGAAGTACT	0	0	9.03466	31	TRUE	FALSE	FALSE	FALSE	NA
TTAAGAACTCGATTACGAAGAAGGCAAAATCT	0.966887	3.69133	5.05431	32	TRUE	FALSE	FALSE	FALSE	NA
TTAAGGTCAAATTTTGTTTTACTACAAGGTC	7.26241	2.93648	2.7249	31	TRUE	FALSE	FALSE	FALSE	NA
TTAAGTAGAAATTACTAACCAAAATTCCGTCT	0	2.95306	5.70024	32	TRUE	FALSE	FALSE	FALSE	NA
TTAAGTAGAAATTACTAACCAAAATTCCGTCTC	3.70564	2.2148	2.08113	33	TRUE	FALSE	FALSE	FALSE	NA
TTAATAACGAAATTCTGACCATATTCGAGCCT	0	2.22675	6.30975	32	TRUE	FALSE	FALSE	FALSE	NA
TTAATAACTGAACCTGATCAAGAACCTTAAA	0	6.62718	0.673735	31	TRUE	FALSE	FALSE	FALSE	NA
TTAATAACTGAACCTGATCAAGAACCTTAAAAC	0	0.742252	9.06247	33	TRUE	FALSE	FALSE	FALSE	NA
TTAATCAATTCCCTAAGTCGATAGTTATCAAG	0	10.2814	11.8494	32	TRUE	FALSE	FALSE	FALSE	NA
TTAATTAAGCCAATCTAATTTCGTTCTGGAGT	0	4.39644	9.89031	32	TRUE	FALSE	FALSE	FALSE	NA
TTAATTGCCACGTAACCAATTTTCCCGGAAGAC	0	2.20619	4.89592	33	TRUE	FALSE	FALSE	FALSE	NA
TTAATTGTAGACGTGGATCCATTCAAAACTC	0	4.41301	4.83814	31	TRUE	FALSE	FALSE	FALSE	NA
TTAATTGTAGACGTGGATCCATTCAAAACTCT	2.39599	11.7699	5.57395	32	TRUE	FALSE	FALSE	FALSE	NA
TTAATTTCGTTCATAGCTTGAACTGCACTCGGT	1.16078	4.37986	4.10448	33	TRUE	FALSE	FALSE	FALSE	NA
TTAATTTGGCGTCGCATGAATTCTGAGCATC	4.13587	12.5585	2.08113	31	TRUE	FALSE	FALSE	FALSE	NA
TTAATTTGGCGTCGCATGAATTCTGAGCATCA	1.16078	0	6.43389	32	TRUE	FALSE	FALSE	FALSE	NA
TTACAAAATTCAATGTCGTCAATAACTAATTT	0	4.38783	5.08642	32	TRUE	FALSE	FALSE	FALSE	NA
TTACAAAGAAATATGCACTTTACCATTGACTGC	4.64312	0.738265	3.39864	33	TRUE	FALSE	FALSE	FALSE	NA
TTACAAAGAACTCGCATACATACTTTTGACT	1.16078	8.834	4.16655	31	TRUE	FALSE	FALSE	FALSE	NA
TTACAGATACAGAACGATTAATTGGATATGCC	2.47043	6.62319	9.70624	32	TRUE	FALSE	FALSE	FALSE	NA
TTACAGTTGTTCGCAGTTTAAGATTCAGGCC	0	0.721688	5.63602	31	TRUE	FALSE	FALSE	FALSE	NA
TTACCATGCCGAATTTCTCAACGCCAATAACTT	0	4.35069	2.05117	33	TRUE	FALSE	FALSE	FALSE	NA
TTACGGAACAATAACTTGATAATTAAACATTC	7.03912	17.613	20.516	32	TRUE	FALSE	FALSE	FALSE	NA
TTACGTCACAGACTAGTTATGTATGCACACT	3.09455	0	4.99009	31	TRUE	FALSE	FALSE	FALSE	NA
TTACGTTTCAGCTCCTACGTTCTCACGCTGTA	2.32156	4.44155	2.78697	32	TRUE	FALSE	FALSE	FALSE	NA
TTACGTTTCAGCTGCTGCGTTCTCACGCCGTA	2.39599	0	3.55274	32	TRUE	FALSE	FALSE	FALSE	NA
TTACTCGGGTGGTGCTTCTTGCTGGTCTTGGGC	0	5.07238	7.62511	33	TRUE	FALSE	FALSE	FALSE	NA
TTACTGCTGACTACTGACTACTGACTGCCGGC	0	0	7.17185	32	TRUE	FALSE	FALSE	FALSE	NA
TTACTGGGAATTTTTGAAGATGGGATCTTTC	14.2859	9.50994	16.6298	31	TRUE	FALSE	FALSE	FALSE	NA
TTACTGGGAATTTTTGAAGATGGGATCTTTCT	12.6491	11.7944	5.47977	32	TRUE	FALSE	FALSE	FALSE	NA
TTACTGGGAATTTTTGAAGATGGGATCTTTT	0.966887	5.81463	2.75701	31	TRUE	FALSE	FALSE	FALSE	NA
TTAGCAATTTTTAAAGGTCCGACAAGGACATG	3.16899	0.742252	13.2889	32	TRUE	FALSE	FALSE	FALSE	NA
TTAGTCGGTATTGATCGATAAATTTTCTGTCCT	0	2.92788	4.25429	33	TRUE	FALSE	FALSE	FALSE	NA
TTATACTATATCTGACCAATCACAATCATGCAT	0	1.4845	1.34747	33	TRUE	FALSE	FALSE	FALSE	NA
TTATACTGGGCAATACCAACCATCGAAAACACT	1.16078	0	7.07767	33	TRUE	FALSE	FALSE	FALSE	NA
TTATACTGGGCAGTACCAACCATCGAAAACACT	0	0	6.12354	33	TRUE	FALSE	FALSE	FALSE	NA
TTATAGAAATTGAGAATACTAGAATAAGTTGCC	3.86755	2.88675	2.81908	33	TRUE	FALSE	FALSE	FALSE	NA
TTATAGGAATTGGAAATCGTTTATTAAGTTGCC	0.966887	0.742252	4.1323	33	TRUE	FALSE	FALSE	FALSE	NA
TTATAGTCAGTAGAATTAATGTATAGCCTTAC	2.12767	9.46882	13.1926	32	TRUE	FALSE	FALSE	FALSE	NA
TTATAGTCAGTAGAATTAATGTATAGCCTTACA	1.93377	7.32033	2.02121	33	TRUE	FALSE	FALSE	FALSE	NA
TTATAGTCAGTAGAATTAATGTATAGCCTTACT	1.93377	0.721688	2.02121	33	TRUE	FALSE	FALSE	FALSE	NA
TTATATGGCGTTACCAGGGTAAACACAAGGAC	2.39599	10.3676	5.54184	32	TRUE	FALSE	FALSE	FALSE	NA
TTATCAAGAACATGAGAACGGAAATGACGGGC	3.48234	2.96103	1.40739	32	TRUE	FALSE	FALSE	FALSE	NA
TTATCACCTGTACAACCAAGAAGACAAAGGCCC	1.16078	11.0242	6.24768	33	TRUE	FALSE	FALSE	FALSE	NA
TTATCGATGACGTCACTTGACCTTGGCCCAA	0	0	0	31	TRUE	FALSE	FALSE	FALSE	NA
TTATCGATGACGTCACTTGACCTTGGCCCAAA	1.23521	12.4299	19.3504	32	TRUE	FALSE	FALSE	FALSE	NA
TTATCGATGACGTCACTTGACCTTGGCCCAAAA	2.32156	9.55968	27.8445	33	TRUE	FALSE	FALSE	FALSE	NA
TTATCTGAATCAAGTTAATTTCTTTATTGGCT	0.966887	3.67874	8.32881	32	TRUE	FALSE	FALSE	FALSE	NA
TTATGATTCCGCTTCTTCATCTATGTCGACC	0	2.2022	3.43075	31	TRUE	FALSE	FALSE	FALSE	NA
TTATGTGATTGTAGTAATTTTCTCCTCGTTCT	4.06144	3.64558	4.22862	32	TRUE	FALSE	FALSE	FALSE	NA
TTATTAAATGATTGAAATTTACAGTGTTGGTAC	0	0	7.03697	33	TRUE	FALSE	FALSE	FALSE	NA
TTATTATAGTCAGTAGAATTAATGTATAGCCT	3.63121	4.42099	6.40178	32	TRUE	FALSE	FALSE	FALSE	NA
TTATTATCCAATACTGTTTATTAAATGTGCTT	2.12767	6.49519	3.51848	32	TRUE	FALSE	FALSE	FALSE	NA
TTATTCAAGATCTACAATTTATATTTATGAC	0	2.90333	3.45856	31	TRUE	FALSE	FALSE	FALSE	NA
TTATTCAAGATCTACAATTTATATTTATGACC	11.0555	35.0575	25.4761	32	TRUE	FALSE	FALSE	FALSE	NA
TTATTCTAAGTGGGATGTTAAATGGCTTGACT	0	0	8.4508	32	TRUE	FALSE	FALSE	FALSE	NA
TTATTGAACACGAGGAGTCGGATCGAAAGAGC	4.94085	9.55569	0.673735	32	TRUE	FALSE	FALSE	FALSE	NA
TTATTTCTGACTAGTAAAGAAACATGAGGCC	0.966887	3.67874	9.09028	31	TRUE	FALSE	FALSE	FALSE	NA
TTATTTCTGACTAGTAAAGAAACATGAGGCCT	5.99522	10.2151	6.40178	32	TRUE	FALSE	FALSE	FALSE	NA
TTCAAAGTGCGCTGGACTCCTTACACCTTACT	2.32156	2.18563	2.87901	32	TRUE	FALSE	FALSE	FALSE	NA
TTCAACGCACTACCGATAGAAGATCTACCTGT	0	5.87695	0.673735	32	TRUE	FALSE	FALSE	FALSE	NA
TTCAAGAATCTTTGACCAACGACTTTTTTGT	0	0.742252	4.19437	31	TRUE	FALSE	FALSE	FALSE	NA
TTCAAGGGCAGTAATTCTGACTTCAATGGCATC	17.3217	31.5154	77.2566	33	TRUE	FALSE	FALSE	FALSE	NA
TTCAAGTTCAAGACGAAGTACCTGACGATGACT	4.4042	8.09574	13.9028	33	TRUE	FALSE	FALSE	FALSE	NA
TTCAATAGACTACTTATTTCGACATTATCGGCC	0	1.4845	3.49067	33	TRUE	FALSE	FALSE	FALSE	NA
TTCAATCAGAGATTCGCCACCGGATATAAAAT	3.16899	0	2.1432	32	TRUE	FALSE	FALSE	FALSE	NA
TTCAATGGCATCAAATCTGGCGTTTATATTACC	2.90066	8.84995	19.7849	33	TRUE	FALSE	FALSE	FALSE	NA
TTCACAGATAACGGAAAAAATATTCTGACTTAC	6.6063	2.22675	2.1432	33	TRUE	FALSE	FALSE	FALSE	NA
TTCACAGCAATTTTCACCGGTGAATCACCCGAC	0	2.22675	5.38988	33	TRUE	FALSE	FALSE	FALSE	NA
TTCACATCGCGCTTCTTGATTCTGTTTAGATT	6.06965	3.66614	0.703697	32	TRUE	FALSE	FALSE	FALSE	NA
TTCACGCTTTAGAGGACGTTGCGAATAGGCAT	0	4.37986	6.27335	32	TRUE	FALSE	FALSE	FALSE	NA
TTCACGCTTTAGAGGACGTTGCGAATAGGCT	0.966887	0	4.10448	31	TRUE	FALSE	FALSE	FALSE	NA
TTCAGAGAAAATATAACAATGGATTGAGCTT	0	8.71796	8.23463	31	TRUE	FALSE	FALSE	FALSE	NA
TTCAGAGAAAATATAACAATGGATTGAGCTTC	5.8039	10.2568	7.77922	32	TRUE	FALSE	FALSE	FALSE	NA
TTCAGAGAAAGCATAACAATGGATTGAACTT	0	5.15065	4.2864	31	TRUE	FALSE	FALSE	FALSE	NA
TTCAGAGAAAGCATAACAATGGATTGAACTTC	2.2021	2.92389	8.97044	32	TRUE	FALSE	FALSE	FALSE	NA
TTCAGATCATGCCACTCGACTGGACTACTACC	3.70564	3.69531	2.11324	32	TRUE	FALSE	FALSE	FALSE	NA
TTCAGGAAATACAGCCATAAGTCAGATTTGTC	8.08044	3.68671	9.55214	32	TRUE	FALSE	FALSE	FALSE	NA
TTCAGGACACACAAGAACCATGATGGATATGCC	0.966887	5.90549	1.40739	33	TRUE	FALSE	FALSE	FALSE	NA
TTCAGGACACACTAGAACCATGATTGATATGCC	0	13.1927	14.7627	33	TRUE	FALSE	FALSE	FALSE	NA
TTCATAACCAAGATCTGAACACAATCTAAGTGA	0	0	5.54184	33	TRUE	FALSE	FALSE	FALSE	NA
TTCATAGAACTTACCCGATAATTCGCTAAATC	0	2.21878	5.5761	32	TRUE	FALSE	FALSE	FALSE	NA
TTCATGACATCGTATTTTGAACATTGTATATCA	0	0	6.88716	33	TRUE	FALSE	FALSE	FALSE	NA
TTCATGTAGATTGTGGAAAAGCACATGAGCCA	4.64312	0	7.77492	32	TRUE	FALSE	FALSE	FALSE	NA
TTCATTACATTACTATCCATGTTAATCAAAGAC	2.32156	4.38783	2.84904	33	TRUE	FALSE	FALSE	FALSE	NA
TTCATTCGGCTTGTCATGTCAAGAACTCGGA	2.47043	0.738265	7.03911	31	TRUE	FALSE	FALSE	FALSE	NA
TTCATTCGTACTGAGTATCGGAAATATTGGTC	0	2.21878	5.50973	32	TRUE	FALSE	FALSE	FALSE	NA
TTCATTCGTCGATATCCACAGGAAGTTTCCGT	1.16078	5.81463	7.04126	32	TRUE	FALSE	FALSE	FALSE	NA
TTCATTCGTCGATATCCACAGGAAGTTTCCGTT	3.09455	0.738265	4.99439	33	TRUE	FALSE	FALSE	FALSE	NA
TTCATTGGACATTCCGTAATATCGTCATATAC	2.32156	3.65817	2.14535	32	TRUE	FALSE	FALSE	FALSE	NA
TTCCAACACAAAATCAAATTCCAATGATTCGAC	3.70564	2.94844	8.48506	33	TRUE	FALSE	FALSE	FALSE	NA
TTCCAATTTGTTTGACTCGTTGTTATGGCAAC	0	2.19822	4.31851	32	TRUE	FALSE	FALSE	FALSE	NA
TTCCAATTTTTCGGCGTGTAAAACAATTAAAA	1.23521	4.36328	3.4286	32	TRUE	FALSE	FALSE	FALSE	NA
TTCCAATTTTTCGGCGTGTAAAACAATTAAAAC	8.1999	12.4995	22.5484	33	TRUE	FALSE	FALSE	FALSE	NA
TTCCACAGGAGTGTAGCACTATTGACCTTCACC	4.71756	3.69531	6.2755	33	TRUE	FALSE	FALSE	FALSE	NA
TTCCACCCAGGTATTCTTGATCCGTTGAACTT	3.70564	8.09909	5.82223	32	TRUE	FALSE	FALSE	FALSE	NA
TTCCACCCAGGTATTCTTGATCCGTTGAACTTC	6.99409	8.86191	8.54713	33	TRUE	FALSE	FALSE	FALSE	NA
TTCCACTGGACAACATTTTCTATAATTAAAA	1.16078	2.94446	3.36868	31	TRUE	FALSE	FALSE	FALSE	NA
TTCCACTGGACAACATTTTCTATAATTAAAAA	3.16899	2.92788	16.8331	32	TRUE	FALSE	FALSE	FALSE	NA
TTCCACTGGACAACATTTTCTATAATTAAAAAA	1.23521	2.16506	6.30546	33	TRUE	FALSE	FALSE	FALSE	NA
TTCCACTGGACTTGTTTTTATTACTCGATAGA	2.32156	3.68272	3.52063	32	TRUE	FALSE	FALSE	FALSE	NA
TTCCATCGGTATTTGATTGAAAGGCACAATACA	0	3.69133	2.7249	33	TRUE	FALSE	FALSE	FALSE	NA
TTCCATCTTCATCGCCGTGTATTCTGCTCGTT	1.16078	8.79686	4.25644	32	TRUE	FALSE	FALSE	FALSE	NA
TTCCATTCTAAATTGGGTAGTTTATATATGACC	2.90066	0	8.67342	33	TRUE	FALSE	FALSE	FALSE	NA
TTCCATTGTTTCAGTCGATTCGCCGGATACA	1.23521	8.73454	13.0107	31	TRUE	FALSE	FALSE	FALSE	NA
TTCCATTGTTTCAGTCGATTCGCCGGATACAC	2.90066	8.77567	23.2135	32	TRUE	FALSE	FALSE	FALSE	NA
TTCCATTGTTTCAGTCGATTCGCCGGATACTGA	1.93377	11.6293	13.1969	33	TRUE	FALSE	FALSE	FALSE	NA
TTCCCAGGACATCAACACTACTCTTTCAATGGT	9.27062	9.57625	9.00255	33	TRUE	FALSE	FALSE	FALSE	NA
TTCCCAGTAGACTTTCCAAGTATTTTCCTAA	1.16078	5.91745	1.40739	31	TRUE	FALSE	FALSE	FALSE	NA
TTCCCAGTAGACTTTCCAAGTATTTTCCTAAAA	3.70564	1.46394	2.7249	33	TRUE	FALSE	FALSE	FALSE	NA
TTCCCGAATTTTAATCTGCTCGTCTCGACCGAC	0	3.60844	0	33	TRUE	FALSE	FALSE	FALSE	NA
TTCCCTCGGCCAATAATTTTCTTAAAATACTGT	2.39599	3.68272	0.703697	33	TRUE	FALSE	FALSE	FALSE	NA
TTCCGATTCACTTAAACAAAACTCAGTCTTGGC	4.13587	5.91808	8.48506	33	TRUE	FALSE	FALSE	FALSE	NA
TTCCGGAACCGCTGCATGAATTCTTCTGGCGA	5.87834	0	4.16441	32	TRUE	FALSE	FALSE	FALSE	NA
TTCCGGAATATTGTTGGAGGGATTGATCCTATG	0.966887	4.417	2.02121	33	TRUE	FALSE	FALSE	FALSE	NA
TTCCGGCGGATTTTACCATTGCAACTTAAGC	0	0	7.93547	31	TRUE	FALSE	FALSE	FALSE	NA
TTCCGGTATAGAGATTTCCGAATTGTGTGGGG	3.09455	5.11812	2.08113	32	TRUE	FALSE	FALSE	FALSE	NA
TTCCGGTATAGAGATTTCCGAATTGTGTGGGGT	0.966887	9.56429	9.7362	33	TRUE	FALSE	FALSE	FALSE	NA
TTCCGTCAGTCAATCAGAACTCGCTGTGCTGGA	2.39599	10.9579	16.7518	33	TRUE	FALSE	FALSE	FALSE	NA
TTCCGTTCTAAATAAACTTCTGGCTTTGAAATT	0	1.47653	5.54399	33	TRUE	FALSE	FALSE	FALSE	NA
TTCCTACCCAGATCGTCACATTTCTATTGATTT	3.36288	5.10155	5.51188	33	TRUE	FALSE	FALSE	FALSE	NA
TTCCTGCATCGCCTTATTACCACTGATAAAAGC	0	2.2148	6.46385	33	TRUE	FALSE	FALSE	FALSE	NA
TTCCTGTAGACCGAGTTTTTTGAACATTAATT	0.966887	1.44338	4.35277	32	TRUE	FALSE	FALSE	FALSE	NA
TTCCTGTAGACCGAGTTTTTTGAACATTAATTA	4.67253	18.9125	13.8728	33	TRUE	FALSE	FALSE	FALSE	NA
TTCCTTATCTGTCCAATAATTCTGTTTCTGAGC	0	2.22675	5.69379	33	TRUE	FALSE	FALSE	FALSE	NA
TTCCTTGTTTCACTGTATCAAAACACACGAATA	4.25534	12.4504	13.8407	33	TRUE	FALSE	FALSE	FALSE	NA
TTCCTTTGAATATAAGTCGGTTGTATGCAGA	0	5.1838	3.48852	31	TRUE	FALSE	FALSE	FALSE	NA
TTCGAAGTCATCTGGATTGTGTTCTGTTGATT	3.70564	1.45995	2.11109	32	TRUE	FALSE	FALSE	FALSE	NA
TTCGAGATTAAAAAGTTTAATTAAATCGGTC	0	0	4.10234	31	TRUE	FALSE	FALSE	FALSE	NA
TTCGAGATTGTAGCCTGTTGTTTCTGTCATA	3.48234	2.2148	2.8469	31	TRUE	FALSE	FALSE	FALSE	NA
TTCGCCTTTTACTAAAGATTTTCGTGGAATG	14.0012	13.1104	0	31	TRUE	FALSE	FALSE	FALSE	NA
TTCGCGATCATTGATTTTGGCTGAGGCTCGGGA	1.93377	7.36544	12.4975	33	TRUE	FALSE	FALSE	FALSE	NA
TTCGCGGAAATTCGGAATTTTATTCTATTATA	0	4.43756	2.02121	32	TRUE	FALSE	FALSE	FALSE	NA
TTCGCGTAAGATGAACTCCCGAATTCCTATAAC	3.55677	5.11812	2.78483	33	TRUE	FALSE	FALSE	FALSE	NA
TTCGTAATCGAGGACATCAATCATACTCAATTA	2.47043	12.4464	10.7545	33	TRUE	FALSE	FALSE	FALSE	NA
TTCTAAACAAATGATTGAATTTGGATCGGTTGT	0	1.44338	8.36092	33	TRUE	FALSE	FALSE	FALSE	NA
TTCTAACGACGGCTCGTTCTACCCGAGGGTT	3.86755	0.738265	1.4395	31	TRUE	FALSE	FALSE	FALSE	NA
TTCTAACGACGGCTCGTTGAACCCGAGGGTTT	3.43731	2.18164	2.78697	32	TRUE	FALSE	FALSE	FALSE	NA
TTCTAACGGTAGTGCTTTGGACCCAGATTGA	0	2.96103	3.4286	31	TRUE	FALSE	FALSE	FALSE	NA
TTCTAACGGTAGTGCTTTGGACCCAGATTGAGT	3.70564	2.20619	7.07552	33	TRUE	FALSE	FALSE	FALSE	NA
TTCTAATCATTTGACCACTGGTGCGATCCTGCC	8.70457	7.33628	11.8816	33	TRUE	FALSE	FALSE	FALSE	NA
TTCTAATGATTTGTTGTGGTTGTCAAAACAAT	7.06852	11.7201	11.2677	32	TRUE	FALSE	FALSE	FALSE	NA
TTCTAATGATTTGTTGTGGTTGTCAAAACAATT	0	1.47653	6.37182	33	TRUE	FALSE	FALSE	FALSE	NA
TTCTAGAGTTCTGAAGGTTCGTACGATCTTTT	5.80132	0	2.08328	32	TRUE	FALSE	FALSE	FALSE	NA
TTCTAGAGTTCTGAAGGTTCGTACGATCTTTTT	4.71756	8.78028	6.2755	33	TRUE	FALSE	FALSE	FALSE	NA
TTCTAGATTCTCCATTTGCATCAAAGTGAACTC	0	5.1347	2.7249	33	TRUE	FALSE	FALSE	FALSE	NA
TTCTAGTATTTCAAAAAACCAGGTTTAGGATC	2.47043	0	6.18561	32	TRUE	FALSE	FALSE	FALSE	NA
TTCTATCGACAACTCGTGAACCCGAGGGTTGT	0	4.41301	6.09358	32	TRUE	FALSE	FALSE	FALSE	NA
TTCTATCGACAGCTCGTGAACCCGAGGATTGTA	2.12767	13.8732	18.3797	33	TRUE	FALSE	FALSE	FALSE	NA
TTCTATCGACAGCTCGTGAACCCGAGGGTTGA	2.47043	2.88675	2.75486	32	TRUE	FALSE	FALSE	FALSE	NA
TTCTATCGACAGCTCGTGAACCCGAGGGTTGTA	4.4042	2.90732	2.81479	33	TRUE	FALSE	FALSE	FALSE	NA
TTCTATCGACAGCTCGTTGGACCCGCTATGA	1.23521	4.38385	9.98449	31	TRUE	FALSE	FALSE	FALSE	NA
TTCTATCGACAGCTCGTTGGACCCGCTGTGA	5.75887	5.83981	13.3553	31	TRUE	FALSE	FALSE	FALSE	NA
TTCTATCGACAGCTCTTTGAACCCAGAGATC	6.18911	6.59801	12.673	31	TRUE	FALSE	FALSE	FALSE	NA
TTCTATCGAGATTAATATCGGATTTACCTTC	10.3119	8.75972	13.1092	31	TRUE	FALSE	FALSE	FALSE	NA
TTCTATCGGCAGCTCGTTGGATCCATGAATCGT	3.70564	0	1.37743	33	TRUE	FALSE	FALSE	FALSE	NA
TTCTATCTCTGTCTTCAAGTTGGATGTTGCTT	4.44923	1.44338	0	32	TRUE	FALSE	FALSE	FALSE	NA
TTCTATTCCATTGTAACAATCGAAATAAAACTG	2.32156	0.721688	4.10234	33	TRUE	FALSE	FALSE	FALSE	NA
TTCTCACACTGTTTGGATTTTCTGTTGGCTC	0	2.22675	5.75801	31	TRUE	FALSE	FALSE	FALSE	NA
TTCTCAGACGCGTCGGCTTTATCTAATGACATC	2.32156	1.47653	2.91111	33	TRUE	FALSE	FALSE	FALSE	NA
TTCTCATTTTGGCTTATAATTCTAACAGATT	3.16899	2.16506	2.7249	31	TRUE	FALSE	FALSE	FALSE	NA
TTCTCCTCTCATTCCTGTTATTTCTCCGATCA	0	1.45995	5.51402	32	TRUE	FALSE	FALSE	FALSE	NA
TTCTCGAAACAACAATCTATTAGACATAGGAAC	0	2.22675	2.87901	33	TRUE	FALSE	FALSE	FALSE	NA
TTCTCGACAAATTTTGAATGATGAAGAGTCCT	2.90066	7.2706	0	32	TRUE	FALSE	FALSE	FALSE	NA
TTCTCGCGCTCCACTCTGCATTTCATATACAGC	0	8.02943	4.22218	33	TRUE	FALSE	FALSE	FALSE	NA
TTCTCGGATGTAGCGCTTGTTTACGTTACGCC	0	5.15925	6.1535	32	TRUE	FALSE	FALSE	FALSE	NA
TTCTCGTACCACTCTGACGATCCCCAGCAGA	12.3521	0	0.735806	31	TRUE	FALSE	FALSE	FALSE	NA
TTCTCGTGACCAGTCGCTCTCTACCGAGGGTC	0	8.14484	0.735806	32	TRUE	FALSE	FALSE	FALSE	NA
TTCTGAAATCCGCACACCCGCTACGTGACTGTC	0	2.2148	5.0265	33	TRUE	FALSE	FALSE	FALSE	NA
TTCTGAACCCATAAATCCACCACGTAATTGAAT	0	4.37126	0.735806	33	TRUE	FALSE	FALSE	FALSE	NA
TTCTGAACTGTTCAAAATCCGTTTTGTGGCCT	0	5.1752	2.1432	32	TRUE	FALSE	FALSE	FALSE	NA
TTCTGATTGGCTGAATAAATGCATGACTCAT	7.11355	15.3663	9.82609	31	TRUE	FALSE	FALSE	FALSE	NA
TTCTGATTGGCTGAATAAATGCATGACTCATT	34.6962	53.5221	74.7843	32	TRUE	FALSE	FALSE	FALSE	NA
TTCTGATTGGCTGAATAAATGCATGACTCATTC	2.47043	8.07454	8.33096	33	TRUE	FALSE	FALSE	FALSE	NA
TTCTGATTGGCTGAATAAATGCATGACTCATTT	0	1.44338	3.52278	33	TRUE	FALSE	FALSE	FALSE	NA
TTCTGATTGGCTGACGGAAAACGATGACTAA	0	6.61921	5.63387	31	TRUE	FALSE	FALSE	FALSE	NA
TTCTGATTGGCTGACGGAAAACGATGACTAAT	2.32156	8.10769	2.69494	32	TRUE	FALSE	FALSE	FALSE	NA
TTCTGATTGGCTGGCGGAAAACGATGACTCA	0	1.4845	4.22648	31	TRUE	FALSE	FALSE	FALSE	NA
TTCTGATTGGCTGGCGGAAAACGATGACTCAT	5.49055	20.5296	20.3088	32	TRUE	FALSE	FALSE	FALSE	NA
TTCTGGACATTTTCGCGACAACTGGAGAAATC	0	0.721688	6.18561	32	TRUE	FALSE	FALSE	FALSE	NA
TTCTGTCTATGAGTCCTTTCTCTGTATACCA	4.06144	3.62502	0.673735	31	TRUE	FALSE	FALSE	FALSE	NA
TTCTTAAGGCTAGAAATCACATTAACAAAATCT	0	0.721688	8.29885	33	TRUE	FALSE	FALSE	FALSE	NA
TTCTTACATGGTACTGATGAGAGCCAAATATGC	3.55677	2.18563	11.1693	33	TRUE	FALSE	FALSE	FALSE	NA
TTCTTAGAACCGAACACGTATAGTATATTTTAC	2.39599	2.95306	8.57709	33	TRUE	FALSE	FALSE	FALSE	NA
TTCTTAGAGAGAGGTAGAACCACTAAATCGAGA	0	3.60844	1.37743	33	TRUE	FALSE	FALSE	FALSE	NA
TTCTTCATGTAACAGTGTCAGTTCGATTGTAAC	0	2.90732	6.92142	33	TRUE	FALSE	FALSE	FALSE	NA
TTCTTCGGCCCATCCTTTCTGAGCAGCTGCGA	0	7.29914	0.735806	32	TRUE	FALSE	FALSE	FALSE	NA
TTCTTGAACATAGGTAGAAACGGAAGCAGTCTC	0	15.3372	3.45856	33	TRUE	FALSE	FALSE	FALSE	NA
TTCTTGAATAACCAATGAGATCGATTAATTAGT	0	0.742252	3.36868	33	TRUE	FALSE	FALSE	FALSE	NA
TTCTTGGAGTAGAAAACTGACCCGGCAAACTGC	0	2.21878	6.92142	33	TRUE	FALSE	FALSE	FALSE	NA
TTCTTGGCAGCTGTGAGTCTCTGATATAGGGGT	4.94085	2.88675	2.11109	33	TRUE	FALSE	FALSE	FALSE	NA
TTCTTGGTTAAAAACTCCGTTCTCTGTCACGTT	4.71756	5.88954	9.09887	33	TRUE	FALSE	FALSE	FALSE	NA
TTCTTTACTCGAGCCGGCTCGAACCACTTGGCC	0	0	7.74066	33	TRUE	FALSE	FALSE	FALSE	NA
TTCTTTAGATTTTCATATTTGGTAGCAATCTC	0	0.721688	4.99224	32	TRUE	FALSE	FALSE	FALSE	NA
TTGAATGAGCACTGTAATCATGTAGTTGATT	1.23521	2.95306	6.94708	31	TRUE	FALSE	FALSE	FALSE	NA
TTGAATGATGACAATCCTTGCACCACTCTTAGT	1.93377	3.70329	29.611	33	TRUE	FALSE	FALSE	FALSE	NA
TTGACTATGAATATTCTTTTATACATTTTAACC	2.32156	2.2148	3.55274	33	TRUE	FALSE	FALSE	FALSE	NA
TTGAGAAGTATCATTGAGATCAAGGAATTGAAA	0.966887	2.2148	6.89146	33	TRUE	FALSE	FALSE	FALSE	NA
TTGAGAATAAAAATAGAAAGTTTTGAGAATGT	0.966887	1.47653	6.27764	32	TRUE	FALSE	FALSE	FALSE	NA
TTGATAAACTGTAACCAGAATCCCAGAGTGCC	9.8817	0	2.08328	32	TRUE	FALSE	FALSE	FALSE	NA
TTGATAACGACGACGATACTACGATGAAGAT	1.16078	0.738265	4.8681	31	TRUE	FALSE	FALSE	FALSE	NA
TTGATAGTAGCTACATCTAATTAATACCGAGT	1.93377	3.67013	1.37743	32	TRUE	FALSE	FALSE	FALSE	NA
TTGATAGTTGTGATTCGATGTTAAAATGAGC	0	0	0.735806	31	TRUE	FALSE	FALSE	FALSE	NA
TTGATGACTGATGCTCGAATGTTTGGGTATGCA	0	7.37405	5.51188	33	TRUE	FALSE	FALSE	FALSE	NA
TTGATGATTTCGACTGTAAACTTGCACCCAAA	0	4.35069	2.81908	32	TRUE	FALSE	FALSE	FALSE	NA
TTGATTCTGACACTCTGAGTTTTAAATGGCAC	0	7.3774	5.72805	32	TRUE	FALSE	FALSE	FALSE	NA
TTGATTGAACCCTGAAGTTGTAGACTTATGATC	1.16078	2.95705	0	33	TRUE	FALSE	FALSE	FALSE	NA
TTGCAGTATACAGTGGTACCTCGGTTTACGAAC	0	6.57808	4.89806	33	TRUE	FALSE	FALSE	FALSE	NA
TTGCTTCGCGTCTGTGTTCGCACTCAAAACATC	0	2.18164	9.06462	33	TRUE	FALSE	FALSE	FALSE	NA
TTGCTTGAACTCATTTTTAACGTTGTGCTTGGC	1.93377	2.18563	9.06032	33	TRUE	FALSE	FALSE	FALSE	NA
TTGCTTTTCGTCCGCCCATCCCTTTTGGGCTGC	2.12767	1.4845	4.93017	33	TRUE	FALSE	FALSE	FALSE	NA
TTGCTTTTCGTCCGCCTATCTATTTTGGGCTGC	0	2.91991	5.60391	33	TRUE	FALSE	FALSE	FALSE	NA
TTGGATGTGAAAAGAATGAAGTAGTGAATGA	1.23521	5.88094	9.15665	31	TRUE	FALSE	FALSE	FALSE	NA
TTGGATGTGAAAAGAATGAAGTAGTGAATGAG	83.5648	117.362	163.593	32	TRUE	FALSE	FALSE	FALSE	NA
TTGGATGTGAAAAGAATGAAGTAGTGAATGAGA	5.8039	1.4845	4.92588	33	TRUE	FALSE	FALSE	FALSE	NA
TTGGATGTGAAAAGAATGAAGTAGTGAATGAGG	4.86642	13.8567	35.4375	33	TRUE	FALSE	FALSE	FALSE	NA
TTGGATGTGAAAAGAATGAAGTAGTGAATGAGT	12.7824	10.9819	38.6756	33	TRUE	FALSE	FALSE	FALSE	NA
TTGGATGTGAAAAGAATGAAGTAGTGAATGAT	3.28845	5.91808	18.6579	32	TRUE	FALSE	FALSE	FALSE	NA
TTGGATGTGAAAAGAATGAAGTAGTGAATGATT	0	1.44338	4.77607	33	TRUE	FALSE	FALSE	FALSE	NA
TTGGCAATTGAGTAAATTTCAATGATAGAACAC	0	0.721688	2.94322	33	TRUE	FALSE	FALSE	FALSE	NA
TTGGCGATTATCATGATTTGTATGTTTTCTT	1.93377	6.52835	4.29069	31	TRUE	FALSE	FALSE	FALSE	NA
TTGGCGATTATCATGATTTGTATGTTTTCTTC	6.80019	21.2227	26.5757	32	TRUE	FALSE	FALSE	FALSE	NA
TTGTAAAATCAAATATAAACTTTTCTTGGGC	0	2.88675	5.82438	31	TRUE	FALSE	FALSE	FALSE	NA
TTGTACTCTAGATTTCTCACCCCTAATATGA	0	1.44338	0.673735	31	TRUE	FALSE	FALSE	FALSE	NA
TTGTACTTTTAAACTTTGAAAAAATTTTTGCC	11.6797	12.5041	21.5001	32	TRUE	FALSE	FALSE	FALSE	NA
TTGTAGAATAATTTGCATGTACAAGAAAGCAAC	0	2.93648	4.2864	33	TRUE	FALSE	FALSE	FALSE	NA
TTGTAGAATCAAATGTGTAACCAATCAAATT	0.966887	0	4.89592	31	TRUE	FALSE	FALSE	FALSE	NA
TTGTAGGCTCAAATCACGAACTCGATTGTAATT	1.23521	2.92788	4.10448	33	TRUE	FALSE	FALSE	FALSE	NA
TTGTATTGTTGGCACATTCATATTCTTCTGAAA	6.9621	10.1945	20.2147	33	TRUE	FALSE	FALSE	FALSE	NA
TTGTCAATGATCTTTGAAAGTTTTTGTGGGCC	0	8.13623	4.22218	32	TRUE	FALSE	FALSE	FALSE	NA
TTGTGATTACAATTCAATTTGACTCTGCAATT	1.23521	2.91991	2.69494	32	TRUE	FALSE	FALSE	FALSE	NA
TTGTTTATTGAATAGAAGTCGACTTAAATGT	0	0	6.2755	31	TRUE	FALSE	FALSE	FALSE	NA
TTGTTTGAATCTCTCCAAAATATTTAATGACT	8.89588	14.6281	24.2528	32	TRUE	FALSE	FALSE	FALSE	NA
TTGTTTGCACACAGAAATCACTCAATCTCGGC	4.13587	7.36544	12.3734	32	TRUE	FALSE	FALSE	FALSE	NA
TTTAAAGAACAAAGACAACGAGTCATCACACGA	0.966887	6.58206	5.48192	33	TRUE	FALSE	FALSE	FALSE	NA
TTTACAGATACAGAACGATTAATTGGATATGCC	0	3.64159	0.735806	33	TRUE	FALSE	FALSE	FALSE	NA
TTTATACAGTTGGATAGGAATCCTTTAATTAGC	0	0.721688	6.30546	33	TRUE	FALSE	FALSE	FALSE	NA
TTTATACCTGTCTGGCTCGTTCATGTGTGAA	0	0	6.97919	31	TRUE	FALSE	FALSE	FALSE	NA
TTTATATCCTGGTTGCATGTTGTCGAAGATC	0	0.742252	4.22218	31	TRUE	FALSE	FALSE	FALSE	NA
TTTATCTTCGTTCTTCCAGACTCAATTAGTTA	0	4.39182	2.1432	32	TRUE	FALSE	FALSE	FALSE	NA
TTTATTGAGCATCATAAATATTGGAGGACCT	0	0	2.05117	31	TRUE	FALSE	FALSE	FALSE	NA
TTTCAAATTTTATTTTGGTTTATCGAGCGGCAC	0	4.33013	5.63602	33	TRUE	FALSE	FALSE	FALSE	NA
TTTCCAAATTAGTCGAATAGTCTGTTCTCCTT	0	3.66614	6.15565	32	TRUE	FALSE	FALSE	FALSE	NA
TTTCGCCTTTTACTAAAGATTTTCGTGGAATG	5.95277	0	0	32	TRUE	FALSE	FALSE	FALSE	NA
TTTCTAATCATTTGACCACTGGTGCGATCCT	6.0272	3.60844	2.05117	31	TRUE	FALSE	FALSE	FALSE	NA
TTTCTAATGGCAAATTAGTTTCGAGCTTATT	0	0.721688	3.55489	31	TRUE	FALSE	FALSE	FALSE	NA
TTTCTACTTAAATATTTTATGGCATGGCTGT	0	0	0.673735	31	TRUE	FALSE	FALSE	FALSE	NA
TTTCTACTTAAATATTTTATGGCATGGCTGTC	0	1.47653	4.10234	32	TRUE	FALSE	FALSE	FALSE	NA
TTTCTGAAAATCTCATTATTAGAACTTGGGC	0.966887	0	4.99009	31	TRUE	FALSE	FALSE	FALSE	NA
TTTCTGAATCCATTGATGACATTTTGTCACCC	5.80132	0	4.41484	32	TRUE	FALSE	FALSE	FALSE	NA
TTTCTGATTGGCTGAATAAATGCATGACTCAT	4.67253	2.94446	2.05117	32	TRUE	FALSE	FALSE	FALSE	NA
TTTCTGATTGGCTGAATAAATGCATGACTCATT	0	0.738265	2.78483	33	TRUE	FALSE	FALSE	FALSE	NA
TTTCTGTACGGTTGACCATGAATTTTATGTTTT	0	2.16506	4.16655	33	TRUE	FALSE	FALSE	FALSE	NA
TTTCTGTCACTTAATGGCTTCCTGCATCCGGC	4.94085	8.03341	0	32	TRUE	FALSE	FALSE	FALSE	NA
TTTTATGATGATATTCCAAATCACGACGGTC	4.86642	1.48052	4.83599	31	TRUE	FALSE	FALSE	FALSE	NA
TTTTATGATGATATTCCAAATCACGACGGTCT	0	1.45995	4.19222	32	TRUE	FALSE	FALSE	FALSE	NA
TTTTATGATGATATTCCAAATCACGACGGTCTT	0	11.0396	2.7249	33	TRUE	FALSE	FALSE	FALSE	NA
TTTTCGTCTATTTAAATTTTGCGCGCCCGGA	0	2.88675	2.20742	31	TRUE	FALSE	FALSE	FALSE	NA
TTTTCTGATTGGCTGAATAAATGCATGACTCAT	0	3.69133	0.673735	33	TRUE	FALSE	FALSE	FALSE	NA
TTTTGTGATGAAAATTTTGAGCCTTTTAATCA	11.13	5.91808	1.40954	32	TRUE	FALSE	FALSE	FALSE	NA
TTTTTAAACGACTTAAATTCCATCATGAAATC	0	0	7.19966	32	TRUE	FALSE	FALSE	FALSE	NA
TTTTTCTTGGTATACAAATGAACAATTTCCTTT	0	1.4845	5.54184	33	TRUE	FALSE	FALSE	FALSE	NA
AATTTTGGTGATTGTCAATGCTGAT	7.23043	5.1838	7.56304	25	FALSE	TRUE	TRUE	FALSE	NA
ACTCTGCGCCAATGATAGTGCTG	0	0.738265	0.735806	23	FALSE	TRUE	TRUE	FALSE	NA
AGATGTAACGGGGCTAAGCTGT	11.2174	7.37405	0	22	FALSE	TRUE	TRUE	FALSE	NA
AGCCTCGGTGGTC	39.4752	4.44554	0	13	FALSE	TRUE	TRUE	FALSE	NA
AGCCTCGGTGGTCCG	11.6797	0	0	15	FALSE	TRUE	TRUE	FALSE	NA
AGCCTCGGTGGTCCGGGGTG	6.80019	1.44338	0	20	FALSE	TRUE	TRUE	FALSE	NA
AGGATAGGTGGGAGGCT	20.8464	12.5738	2.05117	17	FALSE	TRUE	TRUE	FALSE	NA
AGGTTGTGGGTTCGTGTCCCA	18.124	0.721688	0	21	FALSE	TRUE	TRUE	FALSE	NA
ATAAACCTGGTGTCGACC	8.39121	2.95705	0	18	FALSE	TRUE	TRUE	FALSE	NA
ATAAACCTGGTGTCGACCA	6.99409	0.738265	0	19	FALSE	TRUE	TRUE	FALSE	NA
ATGAGCCTCGGTGGTC	145.438	24.3065	5.44981	16	FALSE	TRUE	TRUE	FALSE	NA
ATGAGCCTCGGTGGTCC	19.9703	5.15128	1.47161	17	FALSE	TRUE	TRUE	FALSE	NA
ATGAGCCTCGGTGGTCCG	145.166	19.7668	4.19651	18	FALSE	TRUE	TRUE	FALSE	NA
ATGAGCCTCGGTGGTCCGGGGTGCAGGCTTCAAACCTGTAGTCGGTTGGAA	8.54007	0.742252	0	51	FALSE	TRUE	TRUE	FALSE	NA
ATTCGAGCGGCCGACGTCTGA	0	0	0	21	FALSE	TRUE	TRUE	FALSE	NA
CAACGCCTTAACCCCTCGGTC	0	13.8978	0.703697	21	FALSE	TRUE	TRUE	FALSE	NA
CACAGTGGAGGTCCG	0	0	0	15	FALSE	TRUE	TRUE	FALSE	NA
CAGTGGCAGAGCATTCGA	0.966887	7.34089	8.29455	18	FALSE	TRUE	TRUE	FALSE	NA
CAGTGGCAGAGCATTCGAC	14.1925	4.34671	11.0858	19	FALSE	TRUE	TRUE	FALSE	NA
CCTCGGTGGTCCGGGGTGCAGGC	5.22222	3.71126	0	23	FALSE	TRUE	TRUE	FALSE	NA
CCTCGGTGGTCCGGGGTGCAGGCT	2.2021	2.95705	0	24	FALSE	TRUE	TRUE	FALSE	NA
CGACTGTTTAACAAAAACACAGCTC	0	0	0	25	FALSE	TRUE	TRUE	FALSE	NA
CGCGACCTCAGATCAGACGTG	3.16899	0	0	21	FALSE	TRUE	TRUE	FALSE	NA
CGGTGGTCCGGGGT	12.9893	4.4084	0	14	FALSE	TRUE	TRUE	FALSE	NA
CGGTGGTCCGGGGTG	61.645	24.2169	1.4395	15	FALSE	TRUE	TRUE	FALSE	NA
CGGTGGTCCGGGGTGC	79.532	16.8966	1.47161	16	FALSE	TRUE	TRUE	FALSE	NA
CGGTGGTCCGGGGTGCA	93.5946	27.0567	6.21772	17	FALSE	TRUE	TRUE	FALSE	NA
CGGTGGTCCGGGGTGCAG	24.7329	5.86835	0	18	FALSE	TRUE	TRUE	FALSE	NA
CGGTGGTCCGGGGTGCAGGC	44.6099	8.73454	2.08328	20	FALSE	TRUE	TRUE	FALSE	NA
CGGTGGTCCGGGGTGCAGGCT	79.0895	12.4955	2.02121	21	FALSE	TRUE	TRUE	FALSE	NA
CGGTGGTCCGGGGTGCAGGCTT	10.2825	2.90333	0	22	FALSE	TRUE	TRUE	FALSE	NA
CGGTGGTCCGGGGTGCAGGCTTC	9.47756	0.721688	0	23	FALSE	TRUE	TRUE	FALSE	NA
CGGTGGTCCGGGGTGCAGGCTTCA	28.8793	2.22277	0	24	FALSE	TRUE	TRUE	FALSE	NA
CGGTGGTCCGGGGTGCAGGCTTCAAACCT	24.5096	0.742252	0	29	FALSE	TRUE	TRUE	FALSE	NA
CGGTGGTCCGGGGTGCAGGCTTCAAACCTGTAGTCG	15.9324	2.96502	1.40954	36	FALSE	TRUE	TRUE	FALSE	NA
CGGTGGTCCGGGGTGCAGGCTTCAAACCTGTAGTCGGTTGACTGGAATTCT	16.5461	1.47653	0.703697	51	FALSE	TRUE	TRUE	FALSE	NA
CTCGGTGGTCCGGGGTG	13.6748	3.64558	0	17	FALSE	TRUE	TRUE	FALSE	NA
CTCGGTGGTCCGGGGTGCA	11.5177	2.94844	11.9714	19	FALSE	TRUE	TRUE	FALSE	NA
CTCGGTGGTCCGGGGTGCAG	5.95277	0	3.61481	20	FALSE	TRUE	TRUE	FALSE	NA
CTCGGTGGTCCGGGGTGCAGGCT	29.5517	3.66216	1.4395	23	FALSE	TRUE	TRUE	FALSE	NA
CTCGGTGGTCCGGGGTGCAGGCTTCAAACCT	12.6465	0.721688	0	31	FALSE	TRUE	TRUE	FALSE	NA
CTCTGCTGCTGACGAAC	2.90066	14.7674	4.29069	17	FALSE	TRUE	TRUE	FALSE	NA
CTGGGATGAGCCTCGGTGGTCCGGGGTGCA	17.0932	28.4887	11.2677	30	FALSE	TRUE	TRUE	FALSE	NA
CTGGGATGAGCCTCGGTGGTCCGGGGTGCAGGC	4.94085	3.66614	3.49282	33	FALSE	TRUE	TRUE	FALSE	NA
CTGTAGTCGGTTGACACCGAAGTGGTTCGTTTCCACCTTTCCAGCGCCATG	2.2021	0.721688	1.34747	51	FALSE	TRUE	TRUE	FALSE	NA
CTGTAGTCGGTTGACACCGAAGTGGTTCGTTTCCACCTTTCCAGTGGAATT	2.47043	0.738265	1.34747	51	FALSE	TRUE	TRUE	FALSE	NA
CTTTACACGCAGAAGGTCCCCGGTTCGATCCCGGGTCGAACTGGAATTCTC	1.23521	0	8.8827	51	FALSE	TRUE	TRUE	FALSE	NA
GAGCCTCGGTGGTC	121.866	17.6342	0	14	FALSE	TRUE	TRUE	FALSE	NA
GAGCCTCGGTGGTCC	9.00229	1.45995	0	15	FALSE	TRUE	TRUE	FALSE	NA
GAGCCTCGGTGGTCCG	105.426	35.3142	0	16	FALSE	TRUE	TRUE	FALSE	NA
GATGAGCCTCGGTGGT	6.9621	0	0	16	FALSE	TRUE	TRUE	FALSE	NA
GATGAGCCTCGGTGGTC	30.4278	14.0138	5.15064	17	FALSE	TRUE	TRUE	FALSE	NA
GATGAGCCTCGGTGGTCC	13.1512	3.62502	0	18	FALSE	TRUE	TRUE	FALSE	NA
GATGAGCCTCGGTGGTCCG	45.8477	11.7241	4.99224	19	FALSE	TRUE	TRUE	FALSE	NA
GCCCGGCTACCTCAGTCGGTAGAGCATGAGACT	0	0	2.17531	33	FALSE	TRUE	TRUE	FALSE	NA
GCCTCGGTGGTC	63.4162	9.50134	0	12	FALSE	TRUE	TRUE	FALSE	NA
GCCTCGGTGGTCCG	11.6346	1.48052	0	14	FALSE	TRUE	TRUE	FALSE	NA
GCCTCGGTGGTCCGGGGTG	60.7232	10.9453	0	19	FALSE	TRUE	TRUE	FALSE	NA
GCTCAGTGGTAGAGCACTCCCT	3.48234	0	0	22	FALSE	TRUE	TRUE	FALSE	NA
GCTGGGATGAGCCTCGGT	8.97031	2.94844	5.08857	18	FALSE	TRUE	TRUE	FALSE	NA
GCTGGGATGAGCCTCGGTG	100.424	68.8998	19.7228	19	FALSE	TRUE	TRUE	FALSE	NA
GCTGGGATGAGCCTCGGTGGTC	34.3143	15.5143	18.3476	22	FALSE	TRUE	TRUE	FALSE	NA
GCTGGGATGAGCCTCGGTGGTCC	125.143	63.9919	91.5216	23	FALSE	TRUE	TRUE	FALSE	NA
GCTGGGATGAGCCTCGGTGGTCCG	128.613	49.3851	67.1271	24	FALSE	TRUE	TRUE	FALSE	NA
GCTGGGATGAGCCTCGGTGGTCCGG	11.7861	5.12211	0.735806	25	FALSE	TRUE	TRUE	FALSE	NA
GCTGGGATGAGCCTCGGTGGTCCGGGG	21.6913	20.5375	13.9969	27	FALSE	TRUE	TRUE	FALSE	NA
GCTGGGATGAGCCTCGGTGGTCCGGGGT	35.3687	32.9873	69.0974	28	FALSE	TRUE	TRUE	FALSE	NA
GCTGGGATGAGCCTCGGTGGTCCGGGGTG	160.205	73.955	114.923	29	FALSE	TRUE	TRUE	FALSE	NA
GCTGGGATGAGCCTCGGTGGTCCGGGGTGC	61.1404	41.6562	93.8804	30	FALSE	TRUE	TRUE	FALSE	NA
GCTGGGATGAGCCTCGGTGGTCCGGGGTGCA	2140.31	2159.2	3257.52	31	FALSE	TRUE	TRUE	FALSE	NA
GCTGGGATGAGCCTCGGTGGTCCGGGGTGCAG	168.412	184.59	365.779	32	FALSE	TRUE	TRUE	FALSE	NA
GCTGGGATGAGCCTCGGTGGTCCGGGGTGCAGG	4.06144	2.88675	1.34747	33	FALSE	TRUE	TRUE	FALSE	NA
GCTGGGATGAGCCTCGGTGGTCCGGGGTGCAGGC	101.911	120.913	183.316	34	FALSE	TRUE	TRUE	FALSE	NA
GCTGGGATGAGCCTCGGTGGTCCGGGGTGCAGGCT	14.8062	31.5016	36.1755	35	FALSE	TRUE	TRUE	FALSE	NA
GCTGGGATGAGCCTCGGTGGTCCGGGGTGCAGGCTT	0	5.14666	2.81908	36	FALSE	TRUE	TRUE	FALSE	NA
GCTGGGATGAGCCTCGGTGGTCCGGGGTGCAGGCTTC	0	6.62718	8.38659	37	FALSE	TRUE	TRUE	FALSE	NA
GCTGGGATGAGCCTCGGTGGTCCGGGGTGCAGGCTTCAAACCTGGAATTCT	0	5.83121	2.81479	51	FALSE	TRUE	TRUE	FALSE	NA
GCTGGGATGAGCCTCGGTGGTCCGGGGTGCAGGCTTCAAACCTGTAGTCGG	97.2552	62.3656	77.6184	51	FALSE	TRUE	TRUE	FALSE	NA
GCTGGGATGAGCCTCGGTGGTCCGGGGTGCAGGCTTCAAACCTGTAGTCGT	10.0142	1.4845	13.8428	51	FALSE	TRUE	TRUE	FALSE	NA
GCTGGGATGAGCCTCGGTGGTCCGGGGTGCAGGCTTCAAACCTGTAGTCTG	20.9372	16.1285	32.1882	51	FALSE	TRUE	TRUE	FALSE	NA
GCTGGGATGAGCCTCGGTGGTCCGGGGTGCAGGCTTCAAACCTGTAGTTGG	5.99522	4.38783	4.89806	51	FALSE	TRUE	TRUE	FALSE	NA
GCTGGGATGAGCCTCGGTGGTCCGGGGTGCAGGCTTCAAACCTGTATGGAA	6.9621	8.74314	8.45725	51	FALSE	TRUE	TRUE	FALSE	NA
GCTGGGATGAGCCTCGGTGGTCCGGGGTGCAGGCTTCAAACCTGTGGAATT	0.966887	4.37126	0.673735	51	FALSE	TRUE	TRUE	FALSE	NA
GCTGGGATGAGCCTCGGTGGTCCGGGGTGCAGGCTTCAAACCTTGGAATTC	6.17606	2.88675	2.87901	51	FALSE	TRUE	TRUE	FALSE	NA
GCTGGGATGAGCCTCGGTGGTCCGGGGTGCC	1.23521	0.738265	4.22648	31	FALSE	TRUE	TRUE	FALSE	NA
GCTGGGATGAGCCTCGGTGGTCCGGGGTGCG	3.48234	2.19822	1.40954	31	FALSE	TRUE	TRUE	FALSE	NA
GCTGGGATGAGTCTCGGTGGTCCGGGGTGCAGGCTTCAAACCTGTAGTTGG	0	0	7.72144	51	FALSE	TRUE	TRUE	FALSE	NA
GCTTCAAACCTGTAGTCGGTTGACACCGAAGTGGTTCGTTTCCACCTTTGG	3.86755	0	2.02121	51	FALSE	TRUE	TRUE	FALSE	NA
GGAGAGGTGGCAGAGTGGTTGAA	0	5.77351	0	23	FALSE	TRUE	TRUE	FALSE	NA
GGATGAGCCTCGGTG	130.364	21.2957	0.673735	15	FALSE	TRUE	TRUE	FALSE	NA
GGATGAGCCTCGGTGGT	17.0984	5.06839	2.94322	17	FALSE	TRUE	TRUE	FALSE	NA
GGATGAGCCTCGGTGGTC	57.703	5.87234	2.11109	18	FALSE	TRUE	TRUE	FALSE	NA
GGATGAGCCTCGGTGGTCC	1.93377	0	0.735806	19	FALSE	TRUE	TRUE	FALSE	NA
GGATGAGCCTCGGTGGTCCG	12.4102	1.4845	0	20	FALSE	TRUE	TRUE	FALSE	NA
GGATGAGCCTCGGTGGTCCGGGGTG	5.37109	0	0	25	FALSE	TRUE	TRUE	FALSE	NA
GGATGAGCCTCGGTGGTCCGGGGTGCAGGC	5.8039	0	1.40739	30	FALSE	TRUE	TRUE	FALSE	NA
GGATGAGCCTCGGTGGTCCGGGGTGCAGGCTTCAAACCTGTAGTCGGTTGG	2.90066	1.4845	4.41484	51	FALSE	TRUE	TRUE	FALSE	NA
GGCTTCAAACCTGTAGTCGGTTGACACCGAAGTGGTTCGTTTCCACCTTTC	0	0	0	51	FALSE	TRUE	TRUE	FALSE	NA
GGCTTCAAACCTGTAGTCGGTTGACACCGAAGTGGTTCGTTTCCACCTTTG	0	1.44338	7.90765	51	FALSE	TRUE	TRUE	FALSE	NA
GGGATGAGCCTCGGT	2.90066	0	0	15	FALSE	TRUE	TRUE	FALSE	NA
GGGATGAGCCTCGGTG	79.2663	31.0451	0	16	FALSE	TRUE	TRUE	FALSE	NA
GGGATGAGCCTCGGTGGT	13.8073	3.69069	0.703697	18	FALSE	TRUE	TRUE	FALSE	NA
GGGATGAGCCTCGGTGGTC	18.6763	0	0	19	FALSE	TRUE	TRUE	FALSE	NA
GGGATGAGCCTCGGTGGTCC	3.55677	1.47653	0	20	FALSE	TRUE	TRUE	FALSE	NA
GGGATGAGCCTCGGTGGTCCGGGGTG	6.53187	4.42099	0.673735	26	FALSE	TRUE	TRUE	FALSE	NA
GGGATGAGCCTCGGTGGTCCGGGGTGCA	4.13587	0.738265	2.11109	28	FALSE	TRUE	TRUE	FALSE	NA
GGGGTTGTGGGTTC	4.06144	2.95306	2.88115	14	FALSE	TRUE	TRUE	FALSE	NA
GGTGGTCCGGGGT	8.27433	0	1.47161	13	FALSE	TRUE	TRUE	FALSE	NA
GGTGGTCCGGGGTG	51.9754	0.742252	2.1432	14	FALSE	TRUE	TRUE	FALSE	NA
GGTGGTCCGGGGTGC	32.2127	5.10553	3.67903	15	FALSE	TRUE	TRUE	FALSE	NA
GGTGGTCCGGGGTGCA	50.2624	13.8892	7.5609	16	FALSE	TRUE	TRUE	FALSE	NA
GGTGGTCCGGGGTGCAGGC	18.7057	0.742252	1.40739	19	FALSE	TRUE	TRUE	FALSE	NA
GGTGGTCCGGGGTGCAGGCT	53.8805	3.66614	0	20	FALSE	TRUE	TRUE	FALSE	NA
GGTGGTCCGGGGTGCAGGCTTCA	4.67253	2.95306	0.673735	23	FALSE	TRUE	TRUE	FALSE	NA
GGTGGTCCGGGGTGCAGGCTTCAAA	2.90066	0	2.78697	25	FALSE	TRUE	TRUE	FALSE	NA
GGTGGTCCGGGGTGCAGGCTTCAAACCT	12.766	7.30375	0	28	FALSE	TRUE	TRUE	FALSE	NA
GTAGGATAGGTGGGAGGCTATG	2.90066	0	0	22	FALSE	TRUE	TRUE	FALSE	NA
GTCATGGCGACTTACCAAACCAATGCAAACTCCGAAT	0	0	0	37	FALSE	TRUE	TRUE	FALSE	NA
GTGGTCCGGGGTG	20.4006	4.36727	0	13	FALSE	TRUE	TRUE	FALSE	NA
GTGGTCCGGGGTGC	35.6977	4.36727	0.735806	14	FALSE	TRUE	TRUE	FALSE	NA
GTGGTCCGGGGTGCA	49.3093	8.83337	2.8469	15	FALSE	TRUE	TRUE	FALSE	NA
GTGGTCCGGGGTGCAG	5.56498	2.95306	0	16	FALSE	TRUE	TRUE	FALSE	NA
GTGGTCCGGGGTGCAGGC	51.5296	8.79623	1.40739	18	FALSE	TRUE	TRUE	FALSE	NA
GTGGTCCGGGGTGCAGGCT	68.4471	19.733	2.81479	19	FALSE	TRUE	TRUE	FALSE	NA
GTGGTCCGGGGTGCAGGCTT	6.99409	0.742252	0	20	FALSE	TRUE	TRUE	FALSE	NA
GTGGTCCGGGGTGCAGGCTTC	3.16899	2.18164	0.703697	21	FALSE	TRUE	TRUE	FALSE	NA
GTGGTCCGGGGTGCAGGCTTCA	10.1631	0	1.40739	22	FALSE	TRUE	TRUE	FALSE	NA
GTGGTCCGGGGTGCAGGCTTCAAACCT	3.09455	1.45995	0	27	FALSE	TRUE	TRUE	FALSE	NA
GTGGTCCGGGGTGCAGGCTTCAAACCTGTAGTCG	1.16078	1.4845	0	34	FALSE	TRUE	TRUE	FALSE	NA
GTTCGAATCCCTCTTTCTCC	0	0	0	20	FALSE	TRUE	TRUE	FALSE	NA
GTTGCCATCGCTTTGACCCGGGTTCGATTCCCGGTCGATG	0	0	0	40	FALSE	TRUE	TRUE	FALSE	NA
GTTGTCGTGGGTTCGAGTCCC	15.9964	10.9447	1.34747	21	FALSE	TRUE	TRUE	FALSE	NA
TAAAATCCAGCTCTGGTAGAATCT	0	0	0	24	FALSE	TRUE	TRUE	FALSE	NA
TACAATGGTCGGTACAGAG	0	0	0	19	FALSE	TRUE	TRUE	FALSE	NA
TACCATCTGTTGGATTATGACTG	0	0	0	23	FALSE	TRUE	TRUE	FALSE	NA
TCAGTGGTAGAGCACTCCCT	8.27175	33.8324	19.2739	20	FALSE	TRUE	TRUE	FALSE	NA
TCCAAAAGAGTAACGGAGGCT	0	0	0	21	FALSE	TRUE	TRUE	FALSE	NA
TCCCGGATAGCTC	10.1631	12.3967	0	13	FALSE	TRUE	TRUE	FALSE	NA
TCCCGTGGGCTGGGATGAGCCTCGGTGGTCCGGGGTGCA	1.16078	0.721688	2.81693	39	FALSE	TRUE	TRUE	FALSE	NA
TCCGCGATAGCTCAGTCGGTAGA	1.23521	0	6.8615	23	FALSE	TRUE	TRUE	FALSE	NA
TCCGCGATAGCTCAGTCGGTAGAG	31.2753	7.36943	18.9528	24	FALSE	TRUE	TRUE	FALSE	NA
TCCGCGATAGCTCAGTCGGTAGAGC	5.63941	2.18563	2.81479	25	FALSE	TRUE	TRUE	FALSE	NA
TCGCGGAAGGTTGTCAGGC	11.1006	5.80666	2.7249	19	FALSE	TRUE	TRUE	FALSE	NA
TCGGTGGTCCGGGGT	11.2174	3.67013	1.47161	15	FALSE	TRUE	TRUE	FALSE	NA
TCGGTGGTCCGGGGTG	22.1111	9.50994	1.34747	16	FALSE	TRUE	TRUE	FALSE	NA
TCGGTGGTCCGGGGTGC	21.6808	7.40258	2.14535	17	FALSE	TRUE	TRUE	FALSE	NA
TCGGTGGTCCGGGGTGCA	63.0611	24.8803	64.7724	18	FALSE	TRUE	TRUE	FALSE	NA
TCGGTGGTCCGGGGTGCAGGC	12.9893	16.8091	25.7543	21	FALSE	TRUE	TRUE	FALSE	NA
TCGGTGGTCCGGGGTGCAGGCT	0	3.60844	0	22	FALSE	TRUE	TRUE	FALSE	NA
TCGGTGGTCCGGGGTGCAGGCTTCA	10.8486	0.738265	2.20742	25	FALSE	TRUE	TRUE	FALSE	NA
TCGGTGGTCCGGGGTGCAGGCTTCAAA	1.23521	4.38783	2.17531	27	FALSE	TRUE	TRUE	FALSE	NA
TCGGTGGTCCGGGGTGCAGGCTTCAAACCT	14.1501	2.19822	4.22218	30	FALSE	TRUE	TRUE	FALSE	NA
TCGGTGGTCCGGGGTGCAGGCTTCAAACCTGTAGTCG	4.32977	1.47653	1.40954	37	FALSE	TRUE	TRUE	FALSE	NA
TCTGAATACCGGAAAGTGCAAGC	0	0	0	23	FALSE	TRUE	TRUE	FALSE	NA
TCTTGACATGTACGGAATTCTGC	0	0	0	23	FALSE	TRUE	TRUE	FALSE	NA
TGAGCCTCGGTGGTC	127.394	25.1151	0	15	FALSE	TRUE	TRUE	FALSE	NA
TGAGCCTCGGTGGTCC	19.4787	5.8929	0	16	FALSE	TRUE	TRUE	FALSE	NA
TGAGCCTCGGTGGTCCG	109.091	26.4688	2.11324	17	FALSE	TRUE	TRUE	FALSE	NA
TGAGCCTCGGTGGTCCGGGGTGCAGGCTTCAAACCTGTAGTCGGTTGGAAT	1.23521	0.742252	6.21342	51	FALSE	TRUE	TRUE	FALSE	NA
TGGTCCGGGGTGC	78.0977	48.3942	98.2273	13	FALSE	TRUE	TRUE	FALSE	NA
TGGTCCGGGGTGCA	295.349	200.058	335.107	14	FALSE	TRUE	TRUE	FALSE	NA
TGGTCCGGGGTGCAG	20.3098	3.67013	19.0427	15	FALSE	TRUE	TRUE	FALSE	NA
TGGTCCGGGGTGCAGGC	68.7898	41.8744	101.923	17	FALSE	TRUE	TRUE	FALSE	NA
TGGTCCGGGGTGCAGGCT	103.651	35.9238	47.2891	18	FALSE	TRUE	TRUE	FALSE	NA
TGGTCCGGGGTGCAGGCTT	10.325	7.37803	9.86464	19	FALSE	TRUE	TRUE	FALSE	NA
TGGTCCGGGGTGCAGGCTTC	35.1029	24.7974	54.9142	20	FALSE	TRUE	TRUE	FALSE	NA
TGGTCCGGGGTGCAGGCTTCA	33.7457	15.4698	54.758	21	FALSE	TRUE	TRUE	FALSE	NA
TGGTCCGGGGTGCAGGCTTCAA	18.1691	24.9254	27.3073	22	FALSE	TRUE	TRUE	FALSE	NA
TGGTCCGGGGTGCAGGCTTCAAA	76.4349	49.2	154.488	23	FALSE	TRUE	TRUE	FALSE	NA
TGGTCCGGGGTGCAGGCTTCAAAC	6.33797	6.59004	3.52278	24	FALSE	TRUE	TRUE	FALSE	NA
TGGTCCGGGGTGCAGGCTTCAAACCT	58.6725	38.8059	91.1637	26	FALSE	TRUE	TRUE	FALSE	NA
TGGTCCGGGGTGCAGGCTTCAAACCTGTA	2.12767	5.12211	7.06908	29	FALSE	TRUE	TRUE	FALSE	NA
TGGTCCGGGGTGCAGGCTTCAAACCTGTAG	0.966887	7.25801	6.30546	30	FALSE	TRUE	TRUE	FALSE	NA
TGGTCCGGGGTGCAGGCTTCAAACCTGTAGT	2.2021	12.343	12.0656	31	FALSE	TRUE	TRUE	FALSE	NA
TGGTCCGGGGTGCAGGCTTCAAACCTGTAGTCG	19.3723	36.1009	80.1468	33	FALSE	TRUE	TRUE	FALSE	NA
TGTCGTGGGTTCGAGTCCC	2.39599	3.67475	0.673735	19	FALSE	TRUE	TRUE	FALSE	NA
TGTTGTCGTGGGTTCGAGTCCC	7.69265	3.62502	0	22	FALSE	TRUE	TRUE	FALSE	NA
TGTTGTCGTGGGTTCGAGTCCCA	10.7448	1.46394	0	23	FALSE	TRUE	TRUE	FALSE	NA
TTCAAACCTGTAGTCGGTTGACACCGAAGTGGTTCGATTCCACCTTTCCAG	0.966887	3.71126	1.47161	51	FALSE	TRUE	TRUE	FALSE	NA
TTCAAACCTGTAGTCGGTTGACACCGAAGTGGTTCGTTTCCACCTTTCCAG	6.87463	0.721688	2.81479	51	FALSE	TRUE	TRUE	FALSE	NA
TTCAAACCTGTAGTCGGTTGACACCGAAGTGGTTCGTTTCCACCTTTGGAA	4.94085	4.43756	8.57924	51	FALSE	TRUE	TRUE	FALSE	NA
TTCCTGATGGTCTAGCGGTTAGGATTCCT	2.39599	9.52652	6.21557	29	FALSE	TRUE	TRUE	FALSE	NA
TTCGAGCGGCCGACGTCTGA	0	0	0	20	FALSE	TRUE	TRUE	FALSE	NA
TTGCCATCGCTTTGACCCGGGTTCGATTCCCGGTCGATG	0	0	0	39	FALSE	TRUE	TRUE	FALSE	NA
AAATCCGCCTCACCGGAC	13.2126	3.65817	0	18	FALSE	TRUE	FALSE	FALSE	NA
AACCCTCCCACGGTTGTGACC	14.7612	0	0	21	FALSE	TRUE	FALSE	FALSE	NA
AACCCTCCCACGGTTGTGACCC	9.43253	1.44338	0	22	FALSE	TRUE	FALSE	FALSE	NA
AAGGTCCACGGTTCGAT	0	2.18164	3.4286	17	FALSE	TRUE	FALSE	FALSE	NA
AAGGTCCACGGTTCGATCCC	2.2021	2.90732	2.7249	20	FALSE	TRUE	FALSE	FALSE	NA
AATCCCGGTCGGCG	10.6677	2.95705	0	14	FALSE	TRUE	FALSE	FALSE	NA
AATCCCGGTCGGCGC	23.7765	3.68272	5.60391	15	FALSE	TRUE	FALSE	FALSE	NA
AATCCCGGTCGGCGCA	4.94085	5.85639	0	16	FALSE	TRUE	FALSE	FALSE	NA
AATCCCGGTCGGCGCAC	5.68444	2.18164	0	17	FALSE	TRUE	FALSE	FALSE	NA
AATCCCGGTCGGCGCACCA	4.94085	2.22277	0.673735	19	FALSE	TRUE	FALSE	FALSE	NA
AATCCGCCTCACCGGAC	7.88654	2.96502	0	17	FALSE	TRUE	FALSE	FALSE	NA
AATCCGTAGGTCCCTG	0	1.47653	0	16	FALSE	TRUE	FALSE	FALSE	NA
AATGCGGAGGTAGAGA	1.23521	3.60844	0.703697	16	FALSE	TRUE	FALSE	FALSE	NA
AATGCGGAGGTCGAGAGTTCAAGCCTCTCTCGGGGCACCA	9.55199	7.30375	66.8702	40	FALSE	TRUE	FALSE	FALSE	NA
AATGTCCGCGTGGGTTCGAACCCCAATTCTAG	5.83331	8.01285	6.46385	32	FALSE	TRUE	FALSE	FALSE	NA
ACATCGGTGGTTCAGTGGTAGAATGCT	3.63121	1.45995	6.33757	27	FALSE	TRUE	FALSE	FALSE	NA
ACATCGGTGGTTCAGTGGTAGAATGCTC	12.6015	13.3007	14.1189	28	FALSE	TRUE	FALSE	FALSE	NA
ACATCGGTGGTTCAGTGGTAGAATGCTCGC	22.2305	26.3442	36.5945	30	FALSE	TRUE	FALSE	FALSE	NA
ACCCGGGTTCGATTCCCGGTCGGTGC	0	0	0	26	FALSE	TRUE	FALSE	FALSE	NA
ACCCGGGTTCGTTTCCCGGTCGGTGC	0	0	0	26	FALSE	TRUE	FALSE	FALSE	NA
ACCCTCCCACGGTTGTGAC	17.4836	4.37126	2.81479	19	FALSE	TRUE	FALSE	FALSE	NA
ACCCTCCCACGGTTGTGACC	27.8699	8.046	0	20	FALSE	TRUE	FALSE	FALSE	NA
ACCCTCCCACGGTTGTGACCC	26.6772	5.14666	0	21	FALSE	TRUE	FALSE	FALSE	NA
ACCGACTCGGGATCG	0	0	0	15	FALSE	TRUE	FALSE	FALSE	NA
ACCTGCGCGATGACGGC	0	0	0	17	FALSE	TRUE	FALSE	FALSE	NA
ACGCAGAAGGTCCACGGTTCGATCCCGGGTCGAAC	1.16078	0.721688	2.75701	35	FALSE	TRUE	FALSE	FALSE	NA
ACGCGGGCGACCCGGGTTCGATTCCCGGTCGA	0	0	0	32	FALSE	TRUE	FALSE	FALSE	NA
ACGGTAGCGCATCTGACT	4.44923	5.16786	2.69494	18	FALSE	TRUE	FALSE	FALSE	NA
ACGGTTGTGACCCG	728.739	135.82	3.52063	14	FALSE	TRUE	FALSE	FALSE	NA
ACGGTTGTGACCCGG	95.2255	18.2936	6.98349	15	FALSE	TRUE	FALSE	FALSE	NA
ACGGTTGTGACCCGGG	11.4858	3.69531	0	16	FALSE	TRUE	FALSE	FALSE	NA
ACGGTTGTGACCCGGGTT	2.39599	5.10155	0	18	FALSE	TRUE	FALSE	FALSE	NA
ACGGTTGTGACCCGGGTTC	202.79	32.2948	10.5983	19	FALSE	TRUE	FALSE	FALSE	NA
ACGGTTGTGACCCGGGTTCGAATCCCGGT	1.23521	1.44338	4.29069	29	FALSE	TRUE	FALSE	FALSE	NA
ACGGTTGTGACCCGGGTTCGAATCCCGGTCGGC	14.2245	11.011	9.00255	33	FALSE	TRUE	FALSE	FALSE	NA
ACGGTTGTGACCCGGGTTCGAATCCCGGTCGGCG	11.175	16.9291	33.4415	34	FALSE	TRUE	FALSE	FALSE	NA
ACGGTTGTGACCCGGGTTCGAATCCCGGTCGGCGC	20.6845	32.3605	52.1482	35	FALSE	TRUE	FALSE	FALSE	NA
ACGGTTGTGACCCGGGTTCGAATCCCGGTCGGCGCAC	0	3.69133	0.703697	37	FALSE	TRUE	FALSE	FALSE	NA
ACGGTTGTGACCCGGGTTCGAATCCCGGTCGGCGCACCA	3.28845	1.47653	7.53523	39	FALSE	TRUE	FALSE	FALSE	NA
ACGGTTGTGACCCGGGTTCGTATCCCGGTCGGC	1.23521	1.46394	1.40954	33	FALSE	TRUE	FALSE	FALSE	NA
ACGGTTGTGACCCGGGTTCGTATCCCGGTCGGCG	1.23521	4.41238	13.9605	34	FALSE	TRUE	FALSE	FALSE	NA
ACGGTTGTGACCCGGGTTCGTATCCCGGTCGGCGC	2.39599	1.45995	2.8469	35	FALSE	TRUE	FALSE	FALSE	NA
ACGTGGAAGGCCCGGGTTCGATTCCCGGTCGAGGA	0	2.2148	1.40954	35	FALSE	TRUE	FALSE	FALSE	NA
ACTTGTAATCAGAAGGTCGAGGGTTC	0	0	0	26	FALSE	TRUE	FALSE	FALSE	NA
AGAGCTGAGGACTGTA	11.3689	0.742252	0	16	FALSE	TRUE	FALSE	FALSE	NA
AGAGGGTCGGCGGTTCGAACCC	0	11.675	0	22	FALSE	TRUE	FALSE	FALSE	NA
AGAGGGTCGGCGGTTCGAACCCG	0	8.86652	0	23	FALSE	TRUE	FALSE	FALSE	NA
AGAGGGTCGGCGGTTCGAACCCGT	0	5.11351	0	24	FALSE	TRUE	FALSE	FALSE	NA
AGAGGTACTGGGATCGTTACCC	9.27062	7.3495	1.47161	22	FALSE	TRUE	FALSE	FALSE	NA
AGAGGTACTGGGATCGTTACCCA	41.202	3.62502	0.703697	23	FALSE	TRUE	FALSE	FALSE	NA
AGAGGTACTGGGATCGTTACCCAGGT	16.0839	6.53632	15.3658	26	FALSE	TRUE	FALSE	FALSE	NA
AGAGGTACTGGGATCGTTACCCAGGTTCT	9.82032	1.48052	0	29	FALSE	TRUE	FALSE	FALSE	NA
AGCTCAGTCGGCAGAG	11.0105	0	0.703697	16	FALSE	TRUE	FALSE	FALSE	NA
AGGGGTATAGCT	11.2174	7.37342	0	12	FALSE	TRUE	FALSE	FALSE	NA
AGGGGTATAGCTC	49.2504	19.0159	4.07237	13	FALSE	TRUE	FALSE	FALSE	NA
AGGGTCGGCGGTTCGAACCC	2.90066	12.5041	2.78697	20	FALSE	TRUE	FALSE	FALSE	NA
AGGGTCGTGAGTTCGAATCC	0	0	0	20	FALSE	TRUE	FALSE	FALSE	NA
AGGTACTGGGATCGTTACC	1.16078	0	2.02121	19	FALSE	TRUE	FALSE	FALSE	NA
AGGTACTGGGATCGTTACCC	20.2197	3.629	2.7249	20	FALSE	TRUE	FALSE	FALSE	NA
AGGTACTGGGATCGTTACCCA	14.4928	3.65817	0	21	FALSE	TRUE	FALSE	FALSE	NA
AGGTACTGGGATCGTTACCCAGGT	1.16078	4.36727	13.2226	24	FALSE	TRUE	FALSE	FALSE	NA
AGGTACTGGGATCGTTACCCAGGTTCT	11.8155	2.91991	0	27	FALSE	TRUE	FALSE	FALSE	NA
AGGTACTGGGATCGTTACCCAGGTTCTC	4.4042	0	0	28	FALSE	TRUE	FALSE	FALSE	NA
AGGTCCACGGTTCGATCCC	0	2.16506	4.19437	19	FALSE	TRUE	FALSE	FALSE	NA
AGGTCGCAGGTTCGAGCCC	0	0	0	19	FALSE	TRUE	FALSE	FALSE	NA
AGGTCGGTGGTTCAAATCCGCCTCACCGGAC	30.4148	2.92788	0.703697	31	FALSE	TRUE	FALSE	FALSE	NA
AGGTCGGTGGTTCAAATCCGCCTCACCGGACC	6.5769	1.45995	0.703697	32	FALSE	TRUE	FALSE	FALSE	NA
AGGTCGGTGGTTCAAATCCGCCTCACCGGACCA	0	2.2022	0.735806	33	FALSE	TRUE	FALSE	FALSE	NA
AGTCCCCGGTTC	2.47043	0.721688	0	12	FALSE	TRUE	FALSE	FALSE	NA
AGTCGGTAGAGCAAATGACT	3.48234	0.738265	5.66598	20	FALSE	TRUE	FALSE	FALSE	NA
AGTGGTATCATGCAAC	8.1999	1.47653	10.4998	16	FALSE	TRUE	FALSE	FALSE	NA
AGTGGTATCATGCAACC	3.09455	0	4.16226	17	FALSE	TRUE	FALSE	FALSE	NA
AGTGGTATCATGCAACCCT	1.93377	2.18164	0	19	FALSE	TRUE	FALSE	FALSE	NA
AGTGTAGTGGTAT	0	3.60844	0	13	FALSE	TRUE	FALSE	FALSE	NA
AGTGTAGTGGTATC	161.103	46.1926	20.388	14	FALSE	TRUE	FALSE	FALSE	NA
AGTGTAGTGGTATCA	22.1561	1.44338	0.673735	15	FALSE	TRUE	FALSE	FALSE	NA
AGTGTAGTGGTATCATG	143.22	43.8955	4.71615	17	FALSE	TRUE	FALSE	FALSE	NA
AGTGTAGTGGTATCATGCAACCC	6.383	3.67874	0	23	FALSE	TRUE	FALSE	FALSE	NA
AGTGTAGTGGTATCATGCAACCCT	24.2863	7.97172	0	24	FALSE	TRUE	FALSE	FALSE	NA
AGTTGGTAGAGCGGC	6.84522	2.2022	0.735806	15	FALSE	TRUE	FALSE	FALSE	NA
AGTTGGTAGAGCGGCGC	5.22222	8.81344	2.02121	17	FALSE	TRUE	FALSE	FALSE	NA
AGTTGGTAGAGCGGCGCC	11.6797	7.33229	0	18	FALSE	TRUE	FALSE	FALSE	NA
ATAACGCAGGGGTCGTAGGTTCGAGTCC	0	0	0	28	FALSE	TRUE	FALSE	FALSE	NA
ATAGTATAGTGGTTAGTATT	0	0	0	20	FALSE	TRUE	FALSE	FALSE	NA
ATAGTGTAGTGGTATC	161.389	20.5501	12.277	16	FALSE	TRUE	FALSE	FALSE	NA
ATAGTGTAGTGGTATCA	19.4017	3.6993	0	17	FALSE	TRUE	FALSE	FALSE	NA
ATAGTGTAGTGGTATCATG	106.085	19.0896	1.37743	19	FALSE	TRUE	FALSE	FALSE	NA
ATAGTGTAGTGGTATCATGCAACCC	8.5851	2.19822	0.673735	25	FALSE	TRUE	FALSE	FALSE	NA
ATAGTGTAGTGGTATCATGCAACCCT	33.8652	7.28718	0.673735	26	FALSE	TRUE	FALSE	FALSE	NA
ATAGTGTAGTGGTATCC	8.85343	0	0	17	FALSE	TRUE	FALSE	FALSE	NA
ATAGTGTAGTGGTATCCTG	16.9633	2.94446	0	19	FALSE	TRUE	FALSE	FALSE	NA
ATAGTGTAGTGGTATCCTGCAACCCT	17.0083	2.91991	0.703697	26	FALSE	TRUE	FALSE	FALSE	NA
ATCCCGGTCGGCG	308.877	47.2074	0.735806	13	FALSE	TRUE	FALSE	FALSE	NA
ATCCCGGTCGGCGC	359.098	126.476	69.7004	14	FALSE	TRUE	FALSE	FALSE	NA
ATCCCGGTCGGCGCA	61.9316	22.5627	1.4395	15	FALSE	TRUE	FALSE	FALSE	NA
ATCCCGGTCGGCGCAC	59.9077	36.745	2.94322	16	FALSE	TRUE	FALSE	FALSE	NA
ATCCCGGTCGGCGCACC	10.9811	2.21878	0	17	FALSE	TRUE	FALSE	FALSE	NA
ATCCCGGTCGGCGCACCA	28.7624	15.4645	2.88115	18	FALSE	TRUE	FALSE	FALSE	NA
ATCCGCCTCACCGGAC	101.63	25.0414	2.11109	16	FALSE	TRUE	FALSE	FALSE	NA
ATCCGCCTCACCGGACC	228.875	52.7581	2.75486	17	FALSE	TRUE	FALSE	FALSE	NA
ATCCGCCTCACCGGACCA	20.6395	2.96901	3.36868	18	FALSE	TRUE	FALSE	FALSE	NA
ATCGGTGGTTCAATGGTAGAATGCTC	0.966887	3.64957	8.32666	26	FALSE	TRUE	FALSE	FALSE	NA
ATCGGTGGTTCAATGGTAGAATGCTCGC	12.7236	3.64558	9.25298	28	FALSE	TRUE	FALSE	FALSE	NA
ATCGGTGGTTCAATGGTAGAATGCTCGCCT	1.16078	0	0.673735	30	FALSE	TRUE	FALSE	FALSE	NA
ATCGGTGGTTCAGTGGTAGAATGCTCGCCTGCCACGCGGGCGACCCGGTGG	1.93377	0	2.11324	51	FALSE	TRUE	FALSE	FALSE	NA
ATCGGTGGTTCAGTGGTAGAATGCTCGCCTGCCACGCGGGCGACCCGTGGA	2.2021	1.47653	0	51	FALSE	TRUE	FALSE	FALSE	NA
ATCGGTGGTTCAGTGGTGGAATGCTC	0.966887	4.39182	4.10234	26	FALSE	TRUE	FALSE	FALSE	NA
ATCGGTGGTTCAGTGGTGGAATGCTCGC	0	2.91991	2.78697	28	FALSE	TRUE	FALSE	FALSE	NA
ATCTTAGCTCAGTTGGTAGAGCAGCGGACT	0	5.1347	0	30	FALSE	TRUE	FALSE	FALSE	NA
ATGCAACCCTCCCAC	10.2081	2.96901	0	15	FALSE	TRUE	FALSE	FALSE	NA
ATGGTAGAGCATCTGACT	0	0	0	18	FALSE	TRUE	FALSE	FALSE	NA
ATGGTGTAGCGTTAGC	9.86535	0	0	16	FALSE	TRUE	FALSE	FALSE	NA
ATTAGCTCAGTCGGTTAGA	0	0	0	19	FALSE	TRUE	FALSE	FALSE	NA
ATTAGCTCAGTCGGTTAGAG	0	0	0	20	FALSE	TRUE	FALSE	FALSE	NA
ATTCCGAAAGGGCGCGAGTTCGAATCT	0	0	0	27	FALSE	TRUE	FALSE	FALSE	NA
ATTCCGAAAGGGCGCGAGTTCGAATCTC	0	0	0	28	FALSE	TRUE	FALSE	FALSE	NA
CAACCCTCCCACGGT	26.9775	2.94844	0	15	FALSE	TRUE	FALSE	FALSE	NA
CAATGGTAGAGCATCTG	0	0	0	17	FALSE	TRUE	FALSE	FALSE	NA
CAATGGTAGAGCATCTGA	0	0	0	18	FALSE	TRUE	FALSE	FALSE	NA
CACGCAGAAGGTCCACGGTTCGATCCCGGGTCGAAC	3.09455	2.18164	3.49067	36	FALSE	TRUE	FALSE	FALSE	NA
CACGCAGGAGACCCGGGTTCAATTCCCGGTCTCGGAG	0	2.2022	2.8469	37	FALSE	TRUE	FALSE	FALSE	NA
CACGCGGGCGACCCGGGTTCGATTCCCGGTCGA	2.32156	0	0	33	FALSE	TRUE	FALSE	FALSE	NA
CACGCGGGCGACCCGGGTTCGATTCCCGGTCGAT	13.5364	0	0	34	FALSE	TRUE	FALSE	FALSE	NA
CACGCGGGTGACCCGGGTTCGATTCCCGGCC	0	0.738265	6.33971	31	FALSE	TRUE	FALSE	FALSE	NA
CACGGTTGTGAC	7.42432	5.1347	0	12	FALSE	TRUE	FALSE	FALSE	NA
CACGGTTGTGACC	100.288	25.7213	0	13	FALSE	TRUE	FALSE	FALSE	NA
CACGGTTGTGACCC	189.822	52.1717	0.673735	14	FALSE	TRUE	FALSE	FALSE	NA
CACGGTTGTGACCCG	421.772	72.4671	1.47161	15	FALSE	TRUE	FALSE	FALSE	NA
CACGGTTGTGACCCGG	22.8547	2.94844	0.673735	16	FALSE	TRUE	FALSE	FALSE	NA
CACGGTTGTGACCCGGGTTC	48.9077	10.2688	0.703697	20	FALSE	TRUE	FALSE	FALSE	NA
CACGGTTGTGACCCGGGTTCGAATCCCGGTCGGC	8.57206	5.87297	13.7465	34	FALSE	TRUE	FALSE	FALSE	NA
CACGGTTGTGACCCGGGTTCGAATCCCGGTCGGCG	11.3239	24.262	34.5065	35	FALSE	TRUE	FALSE	FALSE	NA
CACGGTTGTGACCCGGGTTCGAATCCCGGTCGGCGC	21.0697	16.1245	27.5872	36	FALSE	TRUE	FALSE	FALSE	NA
CACGGTTGTGACCCGGGTTCGAATCCCGGTCGGCGCACCA	5.68444	0	6.09358	40	FALSE	TRUE	FALSE	FALSE	NA
CACGGTTGTGACCCGGGTTCGTATCCCGGTCGGCG	4.06144	2.2148	1.4395	35	FALSE	TRUE	FALSE	FALSE	NA
CAGAAGGTCCACGGTTCGATCCC	2.12767	0.738265	7.68719	23	FALSE	TRUE	FALSE	FALSE	NA
CAGAGGGTCGGCGGTTCGAACCC	0	0.738265	5.60391	23	FALSE	TRUE	FALSE	FALSE	NA
CAGGGGGTCGTCGGTTCGATCC	3.09455	6.56947	4.96228	22	FALSE	TRUE	FALSE	FALSE	NA
CAGGGTAGAGCA	0	5.93004	0	12	FALSE	TRUE	FALSE	FALSE	NA
CAGGTCGCAGGTTCGAGCCC	0	0	0	20	FALSE	TRUE	FALSE	FALSE	NA
CAGTATCTCCGCCTGTCACGTGGAAGGCCCGGGTTCGATTCCCTGGAATTC	2.2021	2.93648	0	51	FALSE	TRUE	FALSE	FALSE	NA
CAGTCGGCAGAGCATCA	7.30486	2.21878	1.47161	17	FALSE	TRUE	FALSE	FALSE	NA
CAGTGGTTGAGCATTCGAC	3.70564	0	5.44981	19	FALSE	TRUE	FALSE	FALSE	NA
CAGTTGGTAGAGCGGC	16.5141	8.03341	9.76617	16	FALSE	TRUE	FALSE	FALSE	NA
CAGTTGGTAGAGCGGCGC	9.12176	19.124	11.4539	18	FALSE	TRUE	FALSE	FALSE	NA
CAGTTGGTAGAGCGGCGCC	15.162	21.9637	13.2932	19	FALSE	TRUE	FALSE	FALSE	NA
CAGTTGGTAGAGCTGAGGAC	4.64312	3.6993	1.40954	20	FALSE	TRUE	FALSE	FALSE	NA
CAGTTGGTAGAGTCCAGGA	5.41612	4.43756	4.83599	19	FALSE	TRUE	FALSE	FALSE	NA
CAGTTGGTAGAGTCCAGGATTGT	0	0.742252	0	23	FALSE	TRUE	FALSE	FALSE	NA
CATCGGTGGTTCAATGGTAGAATGCTC	0	0	0	27	FALSE	TRUE	FALSE	FALSE	NA
CATCGGTGGTTCAATGGTAGAATGCTCGC	0.966887	2.96502	5.56965	29	FALSE	TRUE	FALSE	FALSE	NA
CATCGGTGGTTCAGTGGTAGAATCCTCGC	4.94085	0	0	29	FALSE	TRUE	FALSE	FALSE	NA
CATCGGTGGTTCAGTGGTAGAATGCTCGCCTGCCACGCGGGCGACCCGTGG	0	0	0	51	FALSE	TRUE	FALSE	FALSE	NA
CATCGGTGGTTCAGTGGTAGACTGCTCGC	0	2.22277	4.16655	29	FALSE	TRUE	FALSE	FALSE	NA
CATCGGTGGTTCAGTGGTGGAATGCTCGC	1.23521	3.64558	0.735806	29	FALSE	TRUE	FALSE	FALSE	NA
CATGCAACCCTCCCAC	10.5959	1.4845	0	16	FALSE	TRUE	FALSE	FALSE	NA
CCACGCGGGCGACCCGGGTTCGATTCCCGGTCGA	0	0	0	34	FALSE	TRUE	FALSE	FALSE	NA
CCACGGTTGTGAC	13.9588	0	0	13	FALSE	TRUE	FALSE	FALSE	NA
CCACGGTTGTGACC	118.085	12.5652	1.40739	14	FALSE	TRUE	FALSE	FALSE	NA
CCACGGTTGTGACCC	202.883	27.903	6.24983	15	FALSE	TRUE	FALSE	FALSE	NA
CCACGGTTGTGACCCG	24.1643	8.00488	0.673735	16	FALSE	TRUE	FALSE	FALSE	NA
CCACGGTTGTGACCCGGGTTCGAATCCCGGTCGGC	0	2.18164	4.13444	35	FALSE	TRUE	FALSE	FALSE	NA
CCACGGTTGTGACCCGGGTTCGAATCCCGGTCGGCGC	4.59809	2.20619	11.7253	37	FALSE	TRUE	FALSE	FALSE	NA
CCCACGGTTGTGAC	27.4077	9.58821	0.673735	14	FALSE	TRUE	FALSE	FALSE	NA
CCCACGGTTGTGACC	258.331	41.1275	0	15	FALSE	TRUE	FALSE	FALSE	NA
CCCACGGTTGTGACCC	397.577	57.9864	0	16	FALSE	TRUE	FALSE	FALSE	NA
CCCACGGTTGTGACCCG	39.0743	5.17583	1.34747	17	FALSE	TRUE	FALSE	FALSE	NA
CCCACGGTTGTGACCCGGGTTCGAATCCCGGTCGGC	1.23521	3.70727	2.78483	36	FALSE	TRUE	FALSE	FALSE	NA
CCCACGGTTGTGACCCGGGTTCGAATCCCGGTCGGCGC	3.16899	4.34671	5.44981	38	FALSE	TRUE	FALSE	FALSE	NA
CCCAGGGGTCGTGAGTTCATTTCTCACCGAAGGCACCA	2.12767	0.721688	6.91927	38	FALSE	TRUE	FALSE	FALSE	NA
CCCCGGATAGCTC	4.83444	1.46394	0	13	FALSE	TRUE	FALSE	FALSE	NA
CCCCTGATGGTCTAGCGGTTAGGATTCCT	8.15487	0.721688	6.33971	29	FALSE	TRUE	FALSE	FALSE	NA
CCCGCGCAGGTTCG	0	0	0	14	FALSE	TRUE	FALSE	FALSE	NA
CCCGGGTCGAACTGGAATTCTC	5.90774	0.742252	3.45856	22	FALSE	TRUE	FALSE	FALSE	NA
CCCGGGTTCGAATCCCGGTCGGCGC	3.63121	7.21688	2.69494	25	FALSE	TRUE	FALSE	FALSE	NA
CCCGGTCGATGC	0	0	0.703697	12	FALSE	TRUE	FALSE	FALSE	NA
CCCGGTCGATGCA	0	0	0	13	FALSE	TRUE	FALSE	FALSE	NA
CCCGGTCGATGCAC	0	0.738265	0	14	FALSE	TRUE	FALSE	FALSE	NA
CCCGGTCGATGCACCA	0	0	1.34747	16	FALSE	TRUE	FALSE	FALSE	NA
CCCGGTCGGCGC	104.693	28.6698	4.92802	12	FALSE	TRUE	FALSE	FALSE	NA
CCCGGTCGGCGCA	17.4999	5.80666	5.50973	13	FALSE	TRUE	FALSE	FALSE	NA
CCCGGTCGGCGCAC	18.7482	8.83337	0.735806	14	FALSE	TRUE	FALSE	FALSE	NA
CCCGGTCGGCGCACCA	9.19619	2.96502	0.703697	16	FALSE	TRUE	FALSE	FALSE	NA
CCCGGTCGGTGC	0	0	0	12	FALSE	TRUE	FALSE	FALSE	NA
CCCGGTCGGTGCA	0	0	0	13	FALSE	TRUE	FALSE	FALSE	NA
CCCGGTCGGTGCAC	0	0	0.703697	14	FALSE	TRUE	FALSE	FALSE	NA
CCCGTGGGACTTTGAATCCTGCGACCCGA	2.47043	2.2022	9.79183	29	FALSE	TRUE	FALSE	FALSE	NA
CCCTCCCACGGTTGTGAC	14.2695	10.2442	10.5983	18	FALSE	TRUE	FALSE	FALSE	NA
CCCTCCCACGGTTGTGACC	78.0154	8.81281	0.703697	19	FALSE	TRUE	FALSE	FALSE	NA
CCCTCCCACGGTTGTGACCC	50.1429	8.80022	0.735806	20	FALSE	TRUE	FALSE	FALSE	NA
CCCTCCCACGGTTGTGACCCG	7.42432	2.22675	3.5827	21	FALSE	TRUE	FALSE	FALSE	NA
CCCTCCCACGGTTGTGACCCGG	0	1.47653	4.2864	22	FALSE	TRUE	FALSE	FALSE	NA
CCCTCCCACGGTTGTGACCCGGGTTCGAATCCCGGTCGGCGCACCATGGAA	0	2.19822	2.17531	51	FALSE	TRUE	FALSE	FALSE	NA
CCGATAGTGTAGTGGTAT	3.63121	2.90732	2.08328	18	FALSE	TRUE	FALSE	FALSE	NA
CCGATAGTGTAGTGGTATC	95.1224	40.2751	18.895	19	FALSE	TRUE	FALSE	FALSE	NA
CCGATAGTGTAGTGGTATCATG	23.8215	9.46483	6.97919	22	FALSE	TRUE	FALSE	FALSE	NA
CCGATAGTGTAGTGGTATCATGCAACCC	8.00342	0.738265	1.34747	28	FALSE	TRUE	FALSE	FALSE	NA
CCGATAGTGTAGTGGTATCATGCAACCCT	1.93377	2.88675	0	29	FALSE	TRUE	FALSE	FALSE	NA
CCGATAGTGTAGTGGTATCCTG	14.4184	2.91991	2.11324	22	FALSE	TRUE	FALSE	FALSE	NA
CCGATAGTGTAGTGGTATCTT	13.2576	2.94844	0.735806	21	FALSE	TRUE	FALSE	FALSE	NA
CCGCCTCACCGGAC	816.315	235.574	4.19651	14	FALSE	TRUE	FALSE	FALSE	NA
CCGCCTCACCGGACC	392.176	126.578	6.27764	15	FALSE	TRUE	FALSE	FALSE	NA
CCGCCTCACCGGACCA	43.9538	31.5041	21.8061	16	FALSE	TRUE	FALSE	FALSE	NA
CCGCGTGAGTTCGAATCTC	0	0	0	19	FALSE	TRUE	FALSE	FALSE	NA
CCGGATAACTCAGTCGGTAGAGC	6.45744	1.47653	0	23	FALSE	TRUE	FALSE	FALSE	NA
CCGGGGACTTTGAATCC	0	0	0	17	FALSE	TRUE	FALSE	FALSE	NA
CCGGGTTCGATTCCCGGTCGGTGCAC	0	0	0	26	FALSE	TRUE	FALSE	FALSE	NA
CCGGTCGGCGCA	12.2033	2.90333	1.37743	12	FALSE	TRUE	FALSE	FALSE	NA
CCGGTCGGCGCAC	14.7161	3.66216	1.47161	13	FALSE	TRUE	FALSE	FALSE	NA
CCGGTCGGCGCACCA	0	2.95705	5.08857	15	FALSE	TRUE	FALSE	FALSE	NA
CCGGTGATAGCTCAGA	2.32156	10.9898	0	16	FALSE	TRUE	FALSE	FALSE	NA
CCGTGGGCTGGGATGAGCCTCGGTGGTCCGGGGTGCA	2.47043	1.47653	1.40739	37	FALSE	TRUE	FALSE	FALSE	NA
CCTCCCACGGTTGTGAC	4.44923	2.22675	1.40739	17	FALSE	TRUE	FALSE	FALSE	NA
CCTCCCACGGTTGTGACC	27.4527	5.90549	1.40739	18	FALSE	TRUE	FALSE	FALSE	NA
CCTCCCACGGTTGTGACCC	35.7989	6.57808	0	19	FALSE	TRUE	FALSE	FALSE	NA
CCTCCCACGGTTGTGACCCG	9.77529	0.721688	0	20	FALSE	TRUE	FALSE	FALSE	NA
CCTCCCACGGTTGTGACCCGGGTTCGAATCCCGGTCGGCGCACCATGGAAT	3.48234	0.721688	0.673735	51	FALSE	TRUE	FALSE	FALSE	NA
[truncated: 123,141 more rows]
