# Supplementary material for: Extracellular vesicles mediate stem cell signaling and systemic RNAi in planarians
Source: Sci Adv. 2026 Feb 6;12(6):eady1461. doi: 10.1126/sciadv.ady1461 (PMC12880550; doi:10.1126/sciadv.ady1461)
Supplement: Supplementary file 2 — Tables S1 to S6 [file sciadv.ady1461_tables_s1_to_s6.zip › ady1461_table_s6.xlsx]

## Sheet: Ovo dsRNA treatment  upon RNAi
	unc22_1	unc22_2	unc22_3	piwi1_1	piwi1_2	piwi1_3	Ago1_1	Ago1_2	Ago1_3	Ago3_1	Ago3_2	Ago3_3	Ovo_1	Ovo_2	Ovo_3
Total Reads Sequenced	40816649	20409733	33989475	18807322	33937003	47369578	4172062	16246894	14631334	23437453	25781705	57337570	15328920	16450114	41315992
Reads with Adapters	39318912	18184605	30853656	17714924	28058706	45075982	3596050	15827353	13067833	22316157	22332580	50108607	15007944	15724468	32333560
Reads Retained after Adapter trimming	39316708	20097249	32335554	18619086	33712249	43537932	4100234	15642130	14586762	23330506	25720402	57185541	15221355	16324433	40644919
rRNA or Mito reads	1208573	2003710	2706050	892892	4870370	2139329	427401	393661	1344176	713209	1553993	4482252	279535	467927	8710448
Reads Retained after rRNA and Mito Filter	38108135	18093539	29629504	17726194	28841879	41398603	3672833	15248469	13242586	22617297	24166409	52703289	14941820	15856506	31934471
reads >40 length	18008486	0	9358041	564686	10866233	19586525	0	0	0	5504272	11344563	37659261	0	0	12324748
reads retained after length filter	20099649	18093539	20271463	17161508	17975646	21812078	3672833	15248469	13242586	17113025	12821846	15044028	14941820	15856506	19609723
aligned reads	19856197	17694255	19891176	16761536	17132389	21620611	3672833	15082127	12865595	16757151	11759255	14216132	14783066	15460482	19341555
% filtered reads aligning	0.987888	0.977932	0.98124	0.976694	0.953089	0.991222	1	0.989091	0.971532	0.979204	0.917127	0.944968	0.989375	0.975025	0.986325
% sequenced reads aligning	0.486473	0.866952	0.585216	0.891224	0.504829	0.456424	0.88034	0.928308	0.879318	0.714973	0.456109	0.247937	0.964391	0.93984	0.468137
